# Supplementary material for: Exposure to Abnormally Hot Temperature and the Demand for Commercial Health Insurance
Source: Front Public Health. 2022 Jan 25;10:842665. doi: 10.3389/fpubh.2022.842665 (PMC8821154; doi:10.3389/fpubh.2022.842665)
Supplement: Supplementary file 1 [file Data_Sheet_1.zip]

Archive with 3 entries (2 files):
- Data Sheet/
- Data Sheet/data.dta
- Data Sheet/data.xlsx
