# Supplementary material for: Exposure to Abnormally Hot Temperature and the Demand for Commercial Health Insurance
Source: Front Public Health. 2022 Jan 25;10:842665. doi: 10.3389/fpubh.2022.842665 (PMC8821154; doi:10.3389/fpubh.2022.842665)
Supplement: Supplementary file 1 [file Data_Sheet_1.zip › Data Sheet/data.xlsx]

## Sheet: Sheet1
year1	ID	householdID	communityID	Gender	Age	Age_Group	Hukou	Edu	Edu_Group	Marry_Status	fainc	faexp	faexp_nm	Body_Mass_Index	body_pain	diabetes	diabetes_aware	hypertension	chro_disease_num	GH_poor_1	GH_poor_2	child_health	ADL_IADL	memory_sr_poor	cognition_intact_3items	cognition_4items	Y2_CESD_score	Y2_CESD_10up	province	city	urban_nbs	areatype	i004	i015	i016	i017	i022	house_poor	electricity_poor	water_poor	cooking_poor	sanitation_poor	mi_insu	insured	ur_emp_ins	ur_res_ins	ncms	urrmi	gmi
0	10100000000	101041160	101041	Male	53	50-54	Agricultural Hukou	5	Middle	1	1	4790	4540	16.3691	1	0	0	0	1	Poor	Poor / Very poor	��	0	0	8	12.5	12	1	53	5305	Rural	220	3	2	1	1	6	0	0	0	1	1	0	1	0	0	1	0	0
0	10100000000	101041140	101041	Male	61	60-64	Agricultural Hukou	2	Literate	1	2851	3660.5	2660.5		0	0	0	0	0	Excellent / Very good / Good / Fair	Very good / Good / Fair	��	0	0	9	13	4	0	53	5305	Rural	220	3	2	1	1	6	0	0	0	1	1	0	1	0	0	1	0	0
0	10100000000	101041170	101041	Male	65	65-69	Agricultural Hukou	4	Primary	1	317.667	1786.67	1620	21.9916	1	1	1	1	2		Poor / Very poor	�ܺ�	0	0	9	13.5	2	0	53	5305	Rural	220	3	2	1	1	6	0	0	0	1	1	0	1	0	0	1	0	0
0	10100000000	101041170	101041	Female	57	55-59	Agricultural Hukou	1	Illiterate	1	317.667	1786.67	1620		0	0	0	0	0		Very good / Good / Fair	�ܺ�	0	0	10	13.5	9	0	53	5305	Rural	220	3	2	1	1	6	0	0	0	1	1	0	1	0	0	1	0	0
0	10100000000	101041190	101041	Male	57	55-59	Agricultural Hukou	4	Primary	1	4338.5	2609.29	2559.29	20.2982	0	0	0	1	0	Excellent / Very good / Good / Fair	Very good / Good / Fair	��	0	0	8	15	3	0	53	5305	Rural	220	3	2	2	1	6	0	1	0	1	1	0	1	0	0	1	0	0
0	10100000000	101041090	101041	Male	45	45-49	Agricultural Hukou	5	Middle	1	13134.3	6091.67	5925	19.5325	0	0	0	0	0	Excellent / Very good / Good / Fair	Very good / Good / Fair	�ܺ�	0	0	8	11	4	0	53	5305	Rural	220	3	1	1	1	3	0	0	0	0	0	0	1	0	0	1	0	0
0	10100000000	101041030	101041	Male	47	45-49	Agricultural Hukou	5	Middle	1	4276	11620	9620		1	0	0	1	2	Excellent / Very good / Good / Fair	Poor / Very poor	һ��	0	0	11	16.5	4	0	53	5305	Rural	220	3	2	1	1	6	0	0	0	1	1	0	1	0	0	1	0	0
0	10100000000	101041060	101041	Male	77	75-79	Agricultural Hukou	4	Primary	1	6187	6652	6452	17.5904	0	0	0	0	0	Excellent / Very good / Good / Fair	Very good / Good / Fair	�ܺ�	0	0	4	6	1	0	53	5305	Rural	220	3	2	1	1	6	0	0	0	1	1	0	1	0	0	1	0	0
0	10100000000	101041100	101041	Female	56	55-59	Agricultural Hukou	1	Illiterate	1	862.667	2953.33	2620		0	0	0	0	0	Excellent / Very good / Good / Fair	Poor / Very poor	��	0	1	6	7.5	14	1	53	5305	Rural	220	3	2	1	1	6	0	0	0	1	1	0	1	0	0	1	0	0
0	10100000000	101041010	101041	Female	46	45-49	Agricultural Hukou	1	Illiterate	1	6226	7312	7112		0	0	0	0	0		Very good / Good / Fair	�ܺ�	0	0	10	12.5	6	0	53	5305	Rural	220	3	2	1	1	6	0	0	0	1	1	0	1	0	0	1	0	0
0	10100000000	101041110	101041	Male	57	55-59	Agricultural Hukou	5	Middle	5	581	2356.59	1956.59	20.4082	0	0	0	0	0	Excellent / Very good / Good / Fair	Very good / Good / Fair	�ܺ�	1	0	8	12.5	1	0	53	5305	Rural	220	3	2	1	1	6	0	0	0	1	1	0	1	0	0	1	0	0
0	10100000000	101041120	101041	Male	51	50-54	Agricultural Hukou	5	Middle	1	2371	3476.67	3143.33	23.7943	0	0	0	1	0	Excellent / Very good / Good / Fair	Very good / Good / Fair	��	0	0	10	15	6	0	53	5305	Rural	220	3	2	1	1	6	0	0	0	1	1	0	1	0	0	1	0	0
0	10100000000	101041160	101041	Female	56	55-59	Agricultural Hukou	1	Illiterate	1	1	4790	4540		0	0	0	0	1		Very good / Good / Fair	��	0	0	5	10	14	1	53	5305	Rural	220	3	2	1	1	6	0	0	0	1	1	0	1	0	0	1	0	0
0	10100000000	101041010	101041	Male	48	45-49	Agricultural Hukou	4	Primary	1	6226	7312	7112	19.9017	0	0	0	0	0	Excellent / Very good / Good / Fair	Very good / Good / Fair	һ��	0	0	10	18.5	0	0	53	5305	Rural	220	3	2	1	1	6	0	0	0	1	1	0	1	0	0	1	0	0
0	10100000000	101041130	101041	Male	48	45-49	Agricultural Hukou	4	Primary	1	4551	2635.57	2035.57	22.5391	0	0	0	0	0	Excellent / Very good / Good / Fair	Very good / Good / Fair	��	0	1	8	12.5	5	0	53	5305	Rural	220	3	2	1	1	6	0	0	0	1	1	0	1	0	0	1	0	0
0	10100000000	101041180	101041	Male	53	50-54	Agricultural Hukou	2	Literate	1	3251	3424.8	3284.8	19.8868	0	0	0	0	2	Excellent / Very good / Good / Fair	Very good / Good / Fair	��	0	1	9	14	0	0	53	5305	Rural	220	3	2	1	1	6	0	0	0	1	1	0	1	0	0	1	0	0
0	10100000000	101041130	101041	Female	47	45-49	Agricultural Hukou	1	Illiterate	1	4551	2635.57	2035.57		1	0	0	1	3	Poor	Poor / Very poor	�ܺ�	0	0	7	11	0	0	53	5305	Rural	220	3	2	1	1	6	0	0	0	1	1	0	1	0	0	1	0	0
0	10100000000	101041020	101041	Male	59	55-59	Agricultural Hukou	1	Illiterate	1	3984.33	4496	3662.67	21.6128	0	0	0	1	1	Excellent / Very good / Good / Fair	Poor / Very poor	��	0	0	6	9	6	0	53	5305	Rural	220	3	2	1	1	3	0	0	0	0	1	0	1	0	0	1	0	0
0	10100000000	101041020	101041	Female	56	55-59	Agricultural Hukou	1	Illiterate	1	3984.33	4496	3662.67		0	0	0	0	0	Excellent / Very good / Good / Fair	Very good / Good / Fair	��	0	0	5	7	6	0	53	5305	Rural	220	3	2	1	1	3	0	0	0	0	1	0	1	0	0	1	0	0
0	10100000000	101041040	101041	Male	60	60-64	Agricultural Hukou	1	Illiterate	1	888	2604	2589	19.1379	0	0	0	1	0		Very good / Good / Fair	�ܺ�	0	0	8	14	3	0	53	5305	Rural	220	3	2	1	1	6	0	0	0	1	1	0	1	0	0	1	0	0
0	10100000000	101041060	101041	Female	80	80+	Agricultural Hukou	1	Illiterate	1	6187	6652	6452		1	1	0	0	1	Poor	Poor / Very poor	��	1	1	2		17	1	53	5305	Rural	220	3	2	1	1	6	0	0	0	1	1	0	1	0	0	1	0	0
0	10100000000	101041140	101041	Female	55	55-59	Agricultural Hukou	1	Illiterate	1	2851	3660.5	2660.5	21.6966	0	0	0	0	1	Poor	Poor / Very poor	һ��	0	1	5	8.5	9	0	53	5305	Rural	220	3	2	1	1	6	0	0	0	1	1	0	1	0	0	1	0	0
0	10100000000	101041030	101041	Female	45	45-49	Agricultural Hukou	5	Middle	1	4276	11620	9620		0	0	0	0	2	Excellent / Very good / Good / Fair	Poor / Very poor	����	0	0	11	17.5	4	0	53	5305	Rural	220	3	2	1	1	6	0	0	0	1	1	0	1	0	0	1	0	0
0	10100000000	101041050	101041	Male	67	65-69	Agricultural Hukou	5	Middle	1	1201	2647.14	2322.14	20.6641	0	0	0	1	0	Excellent / Very good / Good / Fair	Poor / Very poor	��	0	0	9	15.5	2	0	53	5305	Rural	220	3	2	1	1	6	0	0	0	1	1	0	1	0	0	1	0	0
0	10100000000	101041090	101041	Female	45	45-49	Agricultural Hukou	2	Literate	1	13134.3	6091.67	5925		0	0	0	0	0	Excellent / Very good / Good / Fair	Very good / Good / Fair	�ܺ�	0	1	7	12	0	0	53	5305	Rural	220	3	1	1	1	3	0	0	0	0	0	0	1	0	0	1	0	0
0	10100000000	101041100	101041	Male	64	60-64	Agricultural Hukou	2	Literate	1	862.667	2953.33	2620	21.2825	0	0	0	1	0	Poor	Poor / Very poor	����	0	0	9	14	6	0	53	5305	Rural	220	3	2	1	1	6	0	0	0	1	1	0	1	0	0	1	0	0
0	10100000000	101041180	101041	Female	51	50-54	Agricultural Hukou	1	Illiterate	1	3251	3424.8	3284.8		0	0	0	0	1		Poor / Very poor	һ��	0	1	4	8.5	4	0	53	5305	Rural	220	3	2	1	1	6	0	0	0	1	1	0	1	0	0	1	0	0
0	10100000000	101041050	101041	Female	66	65-69	Agricultural Hukou	1	Illiterate	1	1201	2647.14	2322.14		1	0	0	0	4		Poor / Very poor	��	0	0	7	12.5	11	1	53	5305	Rural	220	3	2	1	1	6	0	0	0	1	1	0	1	0	0	1	0	0
0	10100000000	101041120	101041	Female	53	50-54	Agricultural Hukou	1	Illiterate	1	2371	3476.67	3143.33		0	0	0	0	0		Very good / Good / Fair	�ܺ�	0	0	4	7	6	0	53	5305	Rural	220	3	2	1	1	6	0	0	0	1	1	0	1	0	0	1	0	0
0	10100000000	101042070	101042	Male	71	70-74	Non-Agricultural Hukou	1	Illiterate	1	7651	4683.88	1683.88	20.9643	0	0	0	1	2	Poor	Poor / Very poor	��	1	1	9	12	17	1	53	5305	Urban	111	1	1	1	1	5	0	0	0	0	0	0	1	0	1	0	0	0
0	10100000000	101042140	101042	Male	63	60-64	Agricultural Hukou	5	Middle	1	2641	4680.13	4480.13		0	0	0	0	1	Excellent / Very good / Good / Fair	Very good / Good / Fair	��	0	0	10	15	5	0	53	5305	Urban	111	1	1	1	1	5	0	0	0	0	0	0	1	0	0	1	0	0
0	10100000000	101042010	101042	Male	51	50-54	Agricultural Hukou	5	Middle	2	4821	7141.21	6341.21		0	0	0	0	2	Excellent / Very good / Good / Fair	Very good / Good / Fair	��	0						53	5305	Urban	111	1	1	1	1	5	0	0	0	0	0	0	1	0	0	1	0	0
0	10100000000	101042280	101042	Male	60	60-64	Agricultural Hukou	1	Illiterate	2	7081	1509.09	1309.09		0	0	0	0	2	Poor	Very good / Good / Fair	��	0						53	5305	Urban	111	1	1	1	1	5	0	0	0	0	0	0	1	0	0	1	0	0
0	10100000000	101042200	101042	Female	63	60-64	Agricultural Hukou	1	Illiterate	5	13966	6473.75	6223.75		0	1	0	0	2	Poor	Poor / Very poor	��	1	1			7	0	53	5305	Urban	111	1	1	1	1	5	0	0	0	0	0	0	1	0	0	1	0	0
0	10100000000	101042220	101042	Male	53	50-54	Non-Agricultural Hukou	5	Middle	1	2154.6	5408	5008	20.3244	1	0	0	0	3	Poor	Poor / Very poor	�ܺ�	0	0	9	12	3	0	53	5305	Urban	111	2	1	1	1	6	0	0	0	1	0	0	1	0	1	0	0	0
0	10100000000	101042300	101042	Male	49	45-49	Non-Agricultural Hukou	5	Middle	4	5581	6818	6568	31.1846	1	1	1	1	5	Poor	Poor / Very poor	��	0	0	6	10	5	0	53	5305	Urban	111	1	2	2	2	5	0	1	1	0	1	0	1	0	1	0	0	0
0	10100000000	101042110	101042	Female	58	55-59	Non-Agricultural Hukou	4	Primary	1	13001	36863.3	35363.3	23.6541	0	1	0	1	1	Excellent / Very good / Good / Fair	Very good / Good / Fair	��	0	1	4		0	0	53	5305	Urban	111	1	1	2	1	5	0	1	0	0	0	0	1	0	0	1	0	0
0	10100000000	101042080	101042	Female	58	55-59	Non-Agricultural Hukou	2	Literate	4	14601	4610	4010	22.9874	1	0	0	0	3	Poor	Very good / Good / Fair	��	0	1	11	14	13	1	53	5305	Urban	111	1	1	2	2	5	0	1	1	0	0	0	1	1	0	0	0	0
0	10100000000	101042220	101042	Female	52	50-54	Non-Agricultural Hukou	2	Literate	1	2154.6	5408	5008	22.719	0	0	0	0	0	Excellent / Very good / Good / Fair	Very good / Good / Fair	��	0	1	6	9	6	0	53	5305	Urban	111	2	1	1	1	6	0	0	0	1	0	0	1	0	1	0	0	0
0	10100000000	101042030	101042	Male	65	65-69	Non-Agricultural Hukou	4	Primary	1	2071	6048	5548	19.1876	1	0	0	0	3	Poor	Very good / Good / Fair	�ܺ�	0	1	7		2	0	53	5305	Urban	111	4	2	2	2	5	1	1	1	0	1	0	1	0	1	0	0	0
0	10100000000	101042160	101042	Female	70	70-74	Non-Agricultural Hukou	7	High and Above	5	23801	11751.3	11691.3	25.6129	0	1	0	1	2	Excellent / Very good / Good / Fair	Very good / Good / Fair	��	0	1	6	10	18	1	53	5305	Urban	111	1	1	1	1	5	0	0	0	0	0	0	1	1	0	0	0	0
0	10100000000	101042260	101042	Female	57	55-59	Non-Agricultural Hukou	5	Middle	1	7461	4156.55	4116.55	20.6507	1	0	0	0	2	Excellent / Very good / Good / Fair	Very good / Good / Fair	�ܺ�	0	0	11	15	11	1	53	5305	Urban	111	4	2	1	2	5	1	0	1	0	1	0	1	0	1	0	0	0
0	10100000000	101042240	101042	Female	48	45-49	Non-Agricultural Hukou	5	Middle	2	16631	8100	7800	20.0624	1	0	0	0	2	Excellent / Very good / Good / Fair	Very good / Good / Fair	��	0	0	11	16	6	0	53	5305	Urban	111	1	1	1	1	5	0	0	0	0	0	0	1	1	0	0	0	0
0	10100000000	101042210	101042	Male	58	55-59	Non-Agricultural Hukou	2	Literate	1	36101	16604	12604		0	1	0	1	2	Poor	Poor / Very poor	��	1						53	5305	Urban	111	1	1	1	1	5	0	0	0	0	0	0	1	0	1	0	0	0
0	10100000000	101042040	101042	Female	57	55-59	Agricultural Hukou	1	Illiterate	5	4336	6543.4	6293.4	24.5312	1	0	0	1	3	Excellent / Very good / Good / Fair	Very good / Good / Fair	һ��	0	0	8	13	10	1	53	5305	Urban	111	1	1	1	1	5	0	0	0	0	0	0	1	0	0	1	0	0
0	10100000000	101042070	101042	Female	67	65-69	Non-Agricultural Hukou	1	Illiterate	1	7651	4683.88	1683.88	21.6731	1	1	1	1	3	Poor	Poor / Very poor	��	1	1			16	1	53	5305	Urban	111	1	1	1	1	5	0	0	0	0	0	0	1	0	1	0	0	0
0	10100000000	101042150	101042	Female	74	70-74	Non-Agricultural Hukou	1	Illiterate	1	9951	4030	2530	18.6372	1	0	0	1	3	Poor	Poor / Very poor	��	0	1			16	1	53	5305	Urban	111	2	1	1	1	5	0	0	0	0	0	0	1	0	1	0	0	0
0	10100000000	101042050	101042	Female	46	45-49	Non-Agricultural Hukou	2	Literate	1	12801	9150	9000	26.6137	0	1	0	0	0	Excellent / Very good / Good / Fair	Very good / Good / Fair	��	0	0	11		3	0	53	5305	Urban	111	1	1	1	1	5	0	0	0	0	0	0	1	0	1	0	0	0
0	10100000000	101042020	101042	Female	71	70-74	Non-Agricultural Hukou	2	Literate	1	38220.1	12708.6	10208.6	28.3208	0	0	0	1	5	Excellent / Very good / Good / Fair	Very good / Good / Fair	��	0	1	8	9	9	0	53	5305	Urban	111	1	1	1	1	5	0	0	0	0	0	0	1	1	0	0	0	0
0	10100000000	101042030	101042	Female	57	55-59	Non-Agricultural Hukou	4	Primary	1	2071	6048	5548	27.1614	1	0	0	0	2	Excellent / Very good / Good / Fair	Poor / Very poor	��	0	1	5		16	1	53	5305	Urban	111	4	2	2	2	5	1	1	1	0	1	0	1	0	1	0	0	0
0	10100000000	101042190	101042	Female	50	50-54	Non-Agricultural Hukou	6	High and Above	4	9440.9	5248	5188	25.5647	1	0	0	1	2	Excellent / Very good / Good / Fair	Very good / Good / Fair	�ܺ�	0	0	8	12	6	0	53	5305	Urban	111	1	1	1	1	5	0	0	0	0	0	0	1	0	1	0	0	0
0	10100000000	101042290	101042	Female	62	60-64	Non-Agricultural Hukou	4	Primary	1	2101	1925	1900	30.5428	0	0	0	1	1	Excellent / Very good / Good / Fair	Very good / Good / Fair	��	0	0	4	9.5	5	0	53	5305	Urban	111	1	1	1	1	5	0	0	0	0	0	0	1	0	0	1	0	0
0	10100000000	101042050	101042	Male	51	50-54	Non-Agricultural Hukou	6	High and Above	1	12801	9150	9000	20.9689	0	0	0	0	0	Excellent / Very good / Good / Fair	Very good / Good / Fair	��	0	0	11	14.5	10	1	53	5305	Urban	111	1	1	1	1	5	0	0	0	0	0	0	1	1	0	0	0	0
0	10100000000	101042320	101042	Female	67	65-69	Non-Agricultural Hukou	1	Illiterate	5	2321	8992	3992	22.9908	0	0	0	0	2	Excellent / Very good / Good / Fair	Very good / Good / Fair	��	0	1			14	1	53	5305	Urban	111	1	1	1	1	5	0	0	0	0	0	0	1	0	1	0	0	0
0	10100000000	101042210	101042	Female	57	55-59	Non-Agricultural Hukou	5	Middle	1	36101	16604	12604	18.7262	1	0	0	0	3	Poor	Poor / Very poor	��	0	1	8	13	20	1	53	5305	Urban	111	1	1	1	1	5	0	0	0	0	0	0	1	0	1	0	0	0
0	10100000000	101042240	101042	Male	48	45-49	Non-Agricultural Hukou	5	Middle	2	16631	8100	7800		0	1	1	1	3	Excellent / Very good / Good / Fair	Very good / Good / Fair	��	0						53	5305	Urban	111	1	1	1	1	5	0	0	0	0	0	0	1	1	0	0	0	0
0	10100000000	101042250	101042	Male	72	70-74	Non-Agricultural Hukou	4	Primary	1	1	5860	5360		0	0	0	1	1		Very good / Good / Fair	һ��	0	0	10	15	6	0	53	5305	Urban	111	1	1	1	1	7	0	0	0	0	0	0	1	0	0	0	0	1
0	10100000000	101042180	101042	Male	49	45-49	Non-Agricultural Hukou	5	Middle	2	11534.3	6474.37	6441.03		0	0	0	0	1	Excellent / Very good / Good / Fair	Very good / Good / Fair	��	0						53	5305	Urban	111	1	1	1	1	5	0	0	0	0	0	0	0	0	0	0	0	0
0	10100000000	101042150	101042	Male	75	75-79	Non-Agricultural Hukou	5	Middle	1	9951	4030	2530	17.9616	0	1	0	1	4	Excellent / Very good / Good / Fair	Very good / Good / Fair	��	0	1	11	15	7	0	53	5305	Urban	111	2	1	1	1	5	0	0	0	0	0	0	1	0	1	0	0	0
0	10100000000	101042100	101042	Female	74	70-74	Non-Agricultural Hukou	1	Illiterate	5	2726	10786.6	9786.56	28.4506	1	0	0	1	3	Poor	Poor / Very poor	��	1	1	2	5	20	1	53	5305	Urban	111	2	1	1	1	5	0	0	0	0	0	0	1	0	1	0	0	0
0	10100000000	101042010	101042	Female	54	50-54	Agricultural Hukou	1	Illiterate	2	4821	7141.21	6341.21	24.8491	1	0	0	0	2	Excellent / Very good / Good / Fair	Very good / Good / Fair	��	0	0	6	10.5	7	0	53	5305	Urban	111	1	1	1	1	5	0	0	0	0	0	0	1	0	0	1	0	0
0	10100000000	101042130	101042	Female	78	75-79	Non-Agricultural Hukou	4	Primary	5	351	4384	2384	25.1126	1	0	0	1	4	Poor	Poor / Very poor	һ��	1	1	8	10.5	26	1	53	5305	Urban	111	1	1	1	1	5	0	0	0	0	0	0	1	0	1	0	0	0
0	10100000000	101042230	101042	Male	48	45-49	Non-Agricultural Hukou	5	Middle	1	6051	20295	19795	23.2086	1	0	0	0	0	Excellent / Very good / Good / Fair	Very good / Good / Fair	��	0	0	7	11.5	9	0	53	5305	Urban	111	1	1	1	1	2	0	0	0	0	0	0	1	1	0	0	0	0
0	10100000000	101042170	101042	Female	48	45-49	Non-Agricultural Hukou	5	Middle	1	14123.7	13682.9	13349.5	24.1672	1	1	1	1	6	Poor	Poor / Very poor	��	0	1	8	13.5	12	1	53	5305	Urban	111	1	2	2	2	5	0	1	1	0	1	0	1	0	1	0	0	0
0	10100000000	101042090	101042	Female	78	75-79	Non-Agricultural Hukou	1	Illiterate	5	1241	4117.35	1117.35		1	1	1	1	5	Poor	Poor / Very poor	��	1	1	3		14	1	53	5305	Urban	111	1	1	1	1	5	0	0	0	0	0	0	0	0	0	0	0	0
0	10100000000	101042060	101042	Female	47	45-49	Non-Agricultural Hukou	2	Literate	2	4981	8977.88	8644.55	22.4889	0	0	0	1	2	Excellent / Very good / Good / Fair	Very good / Good / Fair	һ��	0	1			0	0	53	5305	Urban	111	1	1	1	2	6	0	0	1	1	0	0	1	0	1	0	0	0
0	10100000000	101042110	101042	Male	58	55-59	Agricultural Hukou	4	Primary	1	13001	36863.3	35363.3	25.5678	0	0	0	0	0	Excellent / Very good / Good / Fair	Very good / Good / Fair	��	0	0	8	13.5	8	0	53	5305	Urban	111	1	1	2	1	5	0	1	0	0	0	0	1	0	0	1	0	0
0	10100000000	101042290	101042	Male	65	65-69	Non-Agricultural Hukou	5	Middle	1	2101	1925	1900	27.5635	0	0	0	1	0	Excellent / Very good / Good / Fair	Very good / Good / Fair	��	0	0	10	14	7	0	53	5305	Urban	111	1	1	1	1	5	0	0	0	0	0	0	1	0	0	1	0	0
0	10100000000	101042260	101042	Male	55	55-59	Non-Agricultural Hukou	2	Literate	1	7461	4156.55	4116.55	20.6988	0	0	0	0	1	Excellent / Very good / Good / Fair	Very good / Good / Fair	��	0	0	7	9	9	0	53	5305	Urban	111	4	2	1	2	5	1	0	1	0	1	0	1	0	1	0	0	0
0	10100000000	101042020	101042	Male	82	80+	Non-Agricultural Hukou	4	Primary	1	38220.1	12708.6	10208.6	25.2994	0	0	0	1	3	Poor	Poor / Very poor	��	1	0	6		1	0	53	5305	Urban	111	1	1	1	1	5	0	0	0	0	0	0	1	1	0	0	0	0
0	10100000000	101042270	101042	Female	72	70-74	Non-Agricultural Hukou	1	Illiterate	5	4321	545.571	345.57	19.9047	1	0	0	1	0	Poor	Very good / Good / Fair	��	0	0	2	3.5	14	1	53	5305	Urban	111	1	1	1	1	5	0	0	0	0	0	0	1	0	1	0	0	0
0	10100000000	101042170	101042	Male	56	55-59	Non-Agricultural Hukou	2	Literate	1	14123.7	13682.9	13349.5	20.0692	1	0	0	0	4	Excellent / Very good / Good / Fair	Poor / Very poor	һ��	0	1	9	14	11	1	53	5305	Urban	111	1	2	2	2	5	0	1	1	0	1	0	1	0	1	0	0	0
0	10100000000	101042120	101042	Female	61	60-64	Non-Agricultural Hukou	1	Illiterate	5	3506	1412.14	912.143		0	1	1	1	4	Excellent / Very good / Good / Fair	Very good / Good / Fair	��	1	1	3	4	26	1	53	5305	Urban	111	2	1	1	2	6	0	0	1	1	0	0	1	0	1	0	0	0
0	10100000000	101042180	101042	Female	48	45-49	Non-Agricultural Hukou	5	Middle	2	11534.3	6474.37	6441.03	21.5625	0	0	0	0	1	Excellent / Very good / Good / Fair	Very good / Good / Fair	һ��	0	0	4	8.5	13	1	53	5305	Urban	111	1	1	1	1	5	0	0	0	0	0	0	0	0	0	0	0	0
0	10100000000	101042060	101042	Male	53	50-54	Non-Agricultural Hukou	5	Middle	2	4981	8977.88	8644.55	19.257	0	0	0	0	2	Excellent / Very good / Good / Fair	Very good / Good / Fair	һ��	0	1	9	11	3	0	53	5305	Urban	111	1	1	1	2	6	0	0	1	1	0	0	1	0	1	0	0	0
0	10100000000	101042280	101042	Female	57	55-59	Agricultural Hukou	1	Illiterate	2	7081	1509.09	1309.09	23.4952	1	0	0	1	1	Excellent / Very good / Good / Fair	Very good / Good / Fair	��	0	1	5	9.5	6	0	53	5305	Urban	111	1	1	1	1	5	0	0	0	0	0	0	1	0	0	1	0	0
0	10100000000	101042310	101042	Female	49	45-49	Non-Agricultural Hukou	5	Middle	3	1	29860	27860	25.6749	0	0	0	1	2	Excellent / Very good / Good / Fair	Very good / Good / Fair	��	0	0	11	17	7	0	53	5305	Urban	111	2	1	1	1	5	0	0	0	0	0	0	1	0	1	0	0	0
0	10100000000	101043140	101043	Female	61	60-64	Agricultural Hukou	1	Illiterate	1	3576	7434	5934	19.0579	1	1	0	0	1		Very good / Good / Fair	һ��	0	1	4	6.5	14	1	53	5305	Rural	220	9	2	1	2	6	1	0	1	1	1	0	1	0	0	1	0	0
0	10100000000	101043110	101043	Male	64	60-64	Agricultural Hukou	2	Literate	2	501	4852.67	4186	22.068	1	0	0	1	3	Poor	Poor / Very poor	�ܺ�	0	0	10	13	12	1	53	5305	Rural	220	9	2	1	2	6	1	0	1	1	1	0	1	0	0	1	0	0
0	10100000000	101043140	101043	Male	64	60-64	Agricultural Hukou	4	Primary	1	3576	7434	5934	20.8708	1	1	0	1	2	Excellent / Very good / Good / Fair	Very good / Good / Fair	��	1	0	5	10	13	1	53	5305	Rural	220	9	2	1	2	6	1	0	1	1	1	0	1	0	0	1	0	0
0	10100000000	101043020	101043	Female	54	50-54	Agricultural Hukou	1	Illiterate	2	10134.3	3193.33	3026.67	17.6384	1	0	0	1	0	Poor	Very good / Good / Fair	��	0	1	3	4	10	1	53	5305	Rural	220	9	2	1	2	6	1	0	1	1	1	0	1	0	0	1	0	0
0	10100000000	101043060	101043	Male	54	50-54	Agricultural Hukou	4	Primary	1	846	4845	4595	20.0842	0	0	0	0	0	Excellent / Very good / Good / Fair	Very good / Good / Fair	����	0	1	7	12	9	0	53	5305	Rural	220	9	2	1	2	6	1	0	1	1	1	0	1	0	0	1	0	0
0	10100000000	101043230	101043	Female	77	75-79	Agricultural Hukou	1	Illiterate	1	1442.67	2986.67	2153.33	23.3286	1	0	0	1	1	Poor	Very good / Good / Fair	�ܺ�	1	1	5	8	15	1	53	5305	Rural	220	9	1	1	2	6	1	0	1	1	0	0	1	0	0	1	0	0
0	10100000000	101043060	101043	Female	56	55-59	Agricultural Hukou	2	Literate	1	846	4845	4595	17.1238	1	0	0	1	3	Excellent / Very good / Good / Fair	Poor / Very poor	һ��	1	1	0	3	17	1	53	5305	Rural	220	9	2	1	2	6	1	0	1	1	1	0	1	0	0	1	0	0
0	10100000000	101043040	101043	Male	69	65-69	Agricultural Hukou	2	Literate	5	7889	3908	3868	20.8855	0	0	0	0	0	Excellent / Very good / Good / Fair	Very good / Good / Fair	��	0	0	11	18	0	0	53	5305	Rural	220	9	2	1	2	6	1	0	1	1	1	0	1	0	0	1	0	0
0	10100000000	101043020	101043	Male	50	50-54	Agricultural Hukou	4	Primary	2	10134.3	3193.33	3026.67		0	0	0	0	0	Excellent / Very good / Good / Fair	Very good / Good / Fair	��	0						53	5305	Rural	220	9	2	1	2	6	1	0	1	1	1	0	1	0	0	1	0	0
0	10100000000	101043100	101043	Male	62	60-64	Agricultural Hukou	2	Literate	1	10778.8	4712	4045.33	22.8004	1	0	0	1	3	Poor	Poor / Very poor	�ܺ�	1	0	9	11	21	1	53	5305	Rural	220	2	2	1	2	6	0	0	1	1	1	0	1	0	0	1	0	0
0	10100000000	101043220	101043	Male	54	50-54	Agricultural Hukou	4	Primary	1	13829	3570.67	3170.67	19.9486	1	0	0	0	0	Poor	Very good / Good / Fair	�ܺ�	1	1	7	12	5	0	53	5305	Rural	220	9	2	1	2	6	1	0	1	1	1	0	1	0	0	1	0	0
0	10100000000	101043290	101043	Male	53	50-54	Agricultural Hukou	2	Literate	1	1676	2210	2110	21.13	1	0	0	1	1	Poor	Poor / Very poor	��	1	0	4	5.5	20	1	53	5305	Rural	220	9	2	1	2	6	1	0	1	1	1	0	1	0	0	1	0	0
0	10100000000	101043100	101043	Female	60	60-64	Agricultural Hukou	2	Literate	1	10778.8	4712	4045.33	20.8738	1	0	0	0	2		Poor / Very poor	�ܺ�	1	1			18	1	53	5305	Rural	220	2	2	1	2	6	0	0	1	1	1	0	1	0	0	1	0	0
0	10100000000	101043200	101043	Female	47	45-49	Agricultural Hukou	1	Illiterate	1	12879.3	6020	5520	26.7458	1	0	0	1	2		Poor / Very poor	һ��	0	0	7	9.5	15	1	53	5305	Rural	220	9	2	1	2	6	1	0	1	1	1	0	1	0	0	1	0	0
0	10100000000	101043070	101043	Female	59	55-59	Agricultural Hukou	1	Illiterate	1	1	13813.3	6480		1	0	0	1	3	Poor	Poor / Very poor	һ��	1	1	9	14	25	1	53	5305	Rural	220	9	2	1	2	6	1	0	1	1	1	0	1	0	0	1	0	0
0	10100000000	101043230	101043	Male	75	75-79	Agricultural Hukou	1	Illiterate	1	1442.67	2986.67	2153.33	18.6247	0	0	0	1	2	Excellent / Very good / Good / Fair	Very good / Good / Fair	һ��	0	0			3	0	53	5305	Rural	220	9	1	1	2	6	1	0	1	1	0	0	1	0	0	1	0	0
0	10100000000	101043130	101043	Male	51	50-54	Non-Agricultural Hukou	7	High and Above	1	36929.5	10360	8360	24.6721	1	0	0	1	1	Poor	Poor / Very poor	�ܺ�	0	0	11	16	7	0	53	5305	Rural	220	9	1	1	2	6	1	0	1	1	0	0	1	0	0	0	0	1
0	10100000000	101043170	101043	Male	53	50-54	Agricultural Hukou	4	Primary	1	12601	1873.33	1623.33	20.1531	1	0	0	0	1	Excellent / Very good / Good / Fair	Very good / Good / Fair	�ܺ�	1	0	6	10	11	1	53	5305	Rural	220	9	2	1	2	6	1	0	1	1	1	0	1	0	0	1	0	0
0	10100000000	101043160	101043	Male	69	65-69	Agricultural Hukou	5	Middle	1	1636.71	3811.43	3382.86	21.4697	0	0	0	1	1	Excellent / Very good / Good / Fair	Very good / Good / Fair	һ��	0	1	9	14.5	13	1	53	5305	Rural	220	9	2	1	2	6	1	0	1	1	1	0	1	0	0	1	0	0
0	10100000000	101043240	101043	Female	52	50-54	Agricultural Hukou	1	Illiterate	1	1876	6672.67	6522.67	23.8349	0	1	0	0	0		Very good / Good / Fair	��	0	0			6	0	53	5305	Rural	220	9	2	1	2	6	1	0	1	1	1	0	1	0	0	1	0	0
0	10100000000	101043070	101043	Male	61	60-64	Agricultural Hukou	4	Primary	1	1	13813.3	6480	21.3623	1	0	0	1	6	Poor	Poor / Very poor	��	1	0	10	13.5	22	1	53	5305	Rural	220	9	2	1	2	6	1	0	1	1	1	0	1	0	0	1	0	0
0	10100000000	101043120	101043	Female	57	55-59	Agricultural Hukou	1	Illiterate	1	3413.5	3010	1926.67	19.2932	1	0	0	0	1	Excellent / Very good / Good / Fair	Very good / Good / Fair	һ��	1	0	5	10.5	10	1	53	5305	Rural	220	9	2	1	2	6	1	0	1	1	1	0	1	0	0	1	0	0
0	10100000000	101043130	101043	Female	52	50-54	Agricultural Hukou	1	Illiterate	1	36929.5	10360	8360	26.1566	0	0	0	1	1	Excellent / Very good / Good / Fair	Very good / Good / Fair	һ��	0	0			7	0	53	5305	Rural	220	9	1	1	2	6	1	0	1	1	0	0	1	0	0	1	0	0
0	10100000000	101043270	101043	Male	63	60-64	Agricultural Hukou	4	Primary	1	9909.33	2583.33	2450	20.1424	0	0	0	0	0	Excellent / Very good / Good / Fair	Very good / Good / Fair	��	0	0	10	14.5	2	0	53	5305	Rural	220	9	2	1	2	6	1	0	1	1	1	0	1	0	0	1	0	0
0	10100000000	101043210	101043	Male	50	50-54	Agricultural Hukou	5	Middle	1	6491	2066.4	1766.4	22.0452	0	0	0	0	0	Excellent / Very good / Good / Fair	Very good / Good / Fair	��	0	0	10	12.5	0	0	53	5305	Rural	220	9	2	1	2	6	1	0	1	1	1	0	1	0	0	1	0	0
0	10100000000	101043240	101043	Male	49	45-49	Agricultural Hukou	4	Primary	1	1876	6672.67	6522.67	19.2692	0	0	0	1	1	Excellent / Very good / Good / Fair	Very good / Good / Fair	һ��	0	0	8	14	7	0	53	5305	Rural	220	9	2	1	2	6	1	0	1	1	1	0	1	0	0	1	0	0
0	10100000000	101043290	101043	Female	51	50-54	Agricultural Hukou	1	Illiterate	1	1676	2210	2110	21.5108	0	0	0	0	0		Poor / Very poor	�ܺ�	0	0	3	4	7	0	53	5305	Rural	220	9	2	1	2	6	1	0	1	1	1	0	1	0	0	1	0	0
0	10100000000	101043190	101043	Male	59	55-59	Non-Agricultural Hukou	4	Primary	1	13901	4230	3880	26.0998	0	0	0	1	0	Excellent / Very good / Good / Fair	Very good / Good / Fair	һ��	0	0	9	13.5	4	0	53	5305	Rural	220	9	2	1	1	6	1	0	0	1	1	0	1	0	1	0	0	0
0	10100000000	101043010	101043	Female	59	55-59	Agricultural Hukou	1	Illiterate	1	4462.67	5840	2506.67	25.7647	0	0	0	0	3	Excellent / Very good / Good / Fair	Very good / Good / Fair	һ��	1	0	4	8.5	3	0	53	5305	Rural	220	9	2	1	2	6	1	0	1	1	1	0	1	0	0	1	0	0
0	10100000000	101043210	101043	Female	47	45-49	Agricultural Hukou	1	Illiterate	1	6491	2066.4	1766.4	20.3709	0	0	0	0	0	Excellent / Very good / Good / Fair	Very good / Good / Fair	��	0	0			6	0	53	5305	Rural	220	9	2	1	2	6	1	0	1	1	1	0	1	0	0	1	0	0
0	10100000000	101043260	101043	Female	62	60-64	Agricultural Hukou	2	Literate	5	2021	3084	3024	26.6959	0	0	0	1	2	Poor	Very good / Good / Fair	һ��	1	0	6	11	7	0	53	5305	Rural	220	9	2	1	2	6	1	0	1	1	1	0	1	0	0	1	0	0
0	10100000000	101043090	101043	Male	48	45-49	Agricultural Hukou	1	Illiterate	1	16401	7233.33	4400	20.4441	0	0	0	0	1	Excellent / Very good / Good / Fair	Very good / Good / Fair	һ��	0	1	3	5.5	9	0	53	5305	Rural	220	9	2	1	2	6	1	0	1	1	1	0	1	0	0	1	0	0
0	10100000000	101043110	101043	Female	64	60-64	Agricultural Hukou	2	Literate	2	501	4852.67	4186		1	0	0	0	3	Excellent / Very good / Good / Fair	Very good / Good / Fair	��	0						53	5305	Rural	220	9	2	1	2	6	1	0	1	1	1	0	1	0	0	1	0	0
0	10100000000	101043200	101043	Male	55	55-59	Agricultural Hukou	5	Middle	1	12879.3	6020	5520	18.797	1	0	0	0	0	Excellent / Very good / Good / Fair	Very good / Good / Fair	һ��	1	0	10	17	11	1	53	5305	Rural	220	9	2	1	2	6	1	0	1	1	1	0	1	0	0	1	0	0
0	10100000000	101043050	101043	Male	53	50-54	Agricultural Hukou	1	Illiterate	5	6676	6050	5900	21.7543	1	0	0	0	2	Poor	Poor / Very poor	�ܺ�	0	1	9	14	17	1	53	5305	Rural	220	9	2	1	2	6	1	0	1	1	1	0	1	0	0	1	0	0
0	10100000000	101043030	101043	Male	50	50-54	Agricultural Hukou	4	Primary	1	3671	4984.67	4651.33	19.9131	0	0	0	0	0		Very good / Good / Fair	һ��	0	0	6	9.5	10	1	53	5305	Rural	220	9	2	1	2	6	1	0	1	1	1	0	1	0	0	1	0	0
0	10100000000	101043280	101043	Male	68	65-69	Agricultural Hukou	4	Primary	1	5417.67	5176.4	4926.4	22.6429	0	0	0	0	0	Excellent / Very good / Good / Fair	Very good / Good / Fair	һ��	1	0	10	14.5	4	0	53	5305	Rural	220	9	2	1	2	6	1	0	1	1	1	0	1	0	0	1	0	0
0	10100000000	101043270	101043	Female	63	60-64	Agricultural Hukou	4	Primary	1	9909.33	2583.33	2450	29.514	0	1	0	1	1	Excellent / Very good / Good / Fair	Very good / Good / Fair	һ��	0	0	10	13.5	5	0	53	5305	Rural	220	9	2	1	2	6	1	0	1	1	1	0	1	0	0	1	0	0
0	10100000000	101043280	101043	Female	67	65-69	Agricultural Hukou	1	Illiterate	1	5417.67	5176.4	4926.4	20.5569	0	0	0	0	1	Excellent / Very good / Good / Fair	Very good / Good / Fair	��	1	0	3		11	1	53	5305	Rural	220	9	2	1	2	6	1	0	1	1	1	0	1	0	0	1	0	0
0	10100000000	101043150	101043	Male	62	60-64	Agricultural Hukou	2	Literate	1	4942.67	4426.67	3760	20.3367	0	0	0	1	1	Excellent / Very good / Good / Fair	Very good / Good / Fair	�ܺ�	1	1	7	14	14	1	53	5305	Rural	220	9	2	1	2	6	1	0	1	1	1	0	1	0	0	1	0	0
0	10100000000	101043010	101043	Male	65	65-69	Non-Agricultural Hukou	4	Primary	1	4462.67	5840	2506.67	20.5187	0	0	0	1	3	Excellent / Very good / Good / Fair	Very good / Good / Fair	һ��	0	0	11	15.5	4	0	53	5305	Rural	220	9	2	1	2	6	1	0	1	1	1	0	1	0	1	0	0	0
0	10100000000	101043150	101043	Female	54	50-54	Agricultural Hukou	1	Illiterate	1	4942.67	4426.67	3760	21.3978	1	0	0	0	0		Poor / Very poor	һ��	0	1			5	0	53	5305	Rural	220	9	2	1	2	6	1	0	1	1	1	0	1	0	0	1	0	0
0	10100000000	101043300	101043	Female	84	80+	Agricultural Hukou	1	Illiterate	5	4959	5348	4948	22.1991	0	0	0	1	0	Poor	Poor / Very poor	�ܺ�	1	1			18	1	53	5305	Rural	220	9	2	1	2	6	1	0	1	1	1	0	1	0	0	1	0	0
0	10100000000	101043250	101043	Female	76	75-79	Agricultural Hukou	1	Illiterate	5	6061	3284	3184	19.9238	0	0	0	0	0		Very good / Good / Fair	��	1	1	3	7.5	9	0	53	5305	Rural	220	9	2	1	2	6	1	0	1	1	1	0	1	0	0	1	0	0
0	10100000000	101043030	101043	Female	51	50-54	Agricultural Hukou	1	Illiterate	1	3671	4984.67	4651.33	25.6951	0	0	0	0	0		Very good / Good / Fair	�ܺ�	0	0	5	9	7	0	53	5305	Rural	220	9	2	1	2	6	1	0	1	1	1	0	1	0	0	1	0	0
0	10100000000	101043220	101043	Female	48	45-49	Agricultural Hukou	1	Illiterate	1	13829	3570.67	3170.67	27.5175	1	0	0	0	0		Poor / Very poor	һ��	1	0			15	1	53	5305	Rural	220	9	2	1	2	6	1	0	1	1	1	0	1	0	0	1	0	0
0	10100000000	101043180	101043	Male	46	45-49	Agricultural Hukou	4	Primary	2	9017.67	6613.33	6446.67		1	0	0	0	0	Excellent / Very good / Good / Fair	Very good / Good / Fair		0						53	5305	Rural	220	9	2	1	2	6	1	0	1	1	1	0	1	0	0	1	0	0
0	10100000000	101043190	101043	Female	62	60-64	Agricultural Hukou	1	Illiterate	1	13901	4230	3880		0	0	0	0	0	Excellent / Very good / Good / Fair	Very good / Good / Fair	һ��	0						53	5305	Rural	220	9	2	1	1	6	1	0	0	1	1	0	1	0	0	1	0	0
0	10100000000	101043170	101043	Female	55	55-59	Agricultural Hukou	2	Literate	1	12601	1873.33	1623.33	22.1825	1	0	0	1	0	Excellent / Very good / Good / Fair	Very good / Good / Fair	�ܺ�	1	0	4	9	14	1	53	5305	Rural	220	9	2	1	2	6	1	0	1	1	1	0	1	0	0	1	0	0
0	10100000000	101043160	101043	Female	71	70-74	Agricultural Hukou	1	Illiterate	1	1636.71	3811.43	3382.86	15.9187	1	0	0	1	0		Poor / Very poor	һ��	1	0			13	1	53	5305	Rural	220	9	2	1	2	6	1	0	1	1	1	0	1	0	0	1	0	0
0	10100000000	101043080	101043	Female	58	55-59	Agricultural Hukou	2	Literate	5	8021	2916	2616	24.5064	1	0	0	0	1		Poor / Very poor	��	0	0	4	10.5	6	0	53	5305	Rural	220	3	2	1	2	6	0	0	1	1	1	0	1	0	0	1	0	0
0	10100000000	101043120	101043	Male	64	60-64	Agricultural Hukou	4	Primary	1	3413.5	3010	1926.67	21.0417	0	0	0	0	1	Poor	Poor / Very poor	�ܺ�	0	1	10	11	1	0	53	5305	Rural	220	9	2	1	2	6	1	0	1	1	1	0	1	0	0	1	0	0
0	101800000000	1017911050	1017911	Female	47	45-49	Agricultural Hukou	4	Primary	1	1	4228.57	3728.57	31.3555	1	0	0	1	5	Poor	Very good / Good / Fair	�ܺ�	0	1	7	12	4	0	15	1525	Rural	220	9	2	1	2	7	1	0	1	0	1	0	1	0	0	1	0	0
0	101800000000	1017911130	1017911	Male	69	65-69	Agricultural Hukou	1	Illiterate	5	1	8314.34	8147.67	35.3767	0	0	0	1	2	Excellent / Very good / Good / Fair	Very good / Good / Fair	��	0	0	11	17	4	0	15	1525	Rural	220	2	2	2	2	7	0	1	1	0	1	0	1	0	0	1	0	0
0	101800000000	1017911040	1017911	Female	52	50-54	Agricultural Hukou	1	Illiterate	1	23801	17666.7	16666.7	25.5183	1	0	0	1	5	Poor	Poor / Very poor	�ܺ�	1	0	11	18	0	0	15	1525	Rural	220	2	2	1	2	7	0	0	1	0	1	0	1	0	0	1	0	0
0	101800000000	1017911100	1017911	Female	46	45-49	Non-Agricultural Hukou	8	High and Above	1	8101	12176.7	11843.3		1	0	0	0	2	Excellent / Very good / Good / Fair	Very good / Good / Fair	�ܺ�	0						15	1525	Rural	220	9	2	2	2	7	1	1	1	0	1	0	1	1	0	0	0	0
0	101800000000	1017911090	1017911	Female	55	55-59	Agricultural Hukou	1	Illiterate	1	4451	0	0	29.1608	1	0	0	0	0	Excellent / Very good / Good / Fair	Very good / Good / Fair	�ܺ�	0	0	8	12.5	5	0	15	1525	Rural	220	3	2	2	2	7	0	1	1	0	1	0	1	0	0	1	0	0
0	101800000000	1017911190	1017911	Female	47	45-49	Agricultural Hukou	5	Middle	1	10354.3	7371.67	6871.67		0	0	0	0	0	Excellent / Very good / Good / Fair	Very good / Good / Fair	��	0	0	10	14.5	12	1	15	1525	Rural	220	3	2	2	2	7	0	1	1	0	1	0	1	0	0	1	0	0
0	101800000000	1017911150	1017911	Male	64	60-64	Agricultural Hukou	5	Middle	1	20867.7	2146.67	1813.33	20.8155	0	0	0	1	4	Excellent / Very good / Good / Fair	Very good / Good / Fair	�ܺ�	0	1	8	10.5	5	0	15	1525	Rural	220	9	2	2	2	7	1	1	1	0	1	0	1	0	0	1	0	0
0	101800000000	1017911020	1017911	Male	54	50-54	Agricultural Hukou	4	Primary	1	3876	9315	8815	22.2431	1	0	0	1	6	Excellent / Very good / Good / Fair	Very good / Good / Fair	��	1	0	9	14.5	2	0	15	1525	Rural	220	9	2	1	2	7	1	0	1	0	1	0	1	0	0	1	0	0
0	101800000000	1017911070	1017911	Male	47	45-49	Non-Agricultural Hukou	6	High and Above	1	499.25	21637.1	20137.1	19.0521	0	0	0	0	0	Excellent / Very good / Good / Fair	Very good / Good / Fair	����	0	1	7	11	9	0	15	1525	Rural	220	9	2	2	2	7	1	1	1	0	1	0	0	0	0	0	0	0
0	101800000000	1017911070	1017911	Female	47	45-49	Agricultural Hukou	6	High and Above	1	499.25	21637.1	20137.1	21.133	1	0	0	0	2	Excellent / Very good / Good / Fair	Very good / Good / Fair	�ܺ�	0	0	8	15	2	0	15	1525	Rural	220	9	2	2	2	7	1	1	1	0	1	0	0	0	0	0	0	0
0	101800000000	1017911150	1017911	Female	59	55-59	Agricultural Hukou	4	Primary	1	20867.7	2146.67	1813.33	19.4084	0	0	0	1	4	Excellent / Very good / Good / Fair	Very good / Good / Fair	�ܺ�	0	0	7	9.5	7	0	15	1525	Rural	220	9	2	2	2	7	1	1	1	0	1	0	1	0	0	1	0	0
0	101800000000	1017911010	1017911	Female	61	60-64	Agricultural Hukou	2	Literate	5	81	8001.04	6334.38		0	0	0	0	3	Poor	Poor / Very poor	��	0	0	9	17	4	0	15	1525	Rural	220	9	2	2	2	7	1	1	1	0	1	0	1	0	0	1	0	0
0	101800000000	1017911060	1017911	Female	55	55-59	Agricultural Hukou	4	Primary	5	17801	19100	17850	32.4067	0	0	0	1	2	Excellent / Very good / Good / Fair	Very good / Good / Fair	һ��	0	0			17	1	15	1525	Rural	220	2	2	2	2	7	0	1	1	0	1	0	1	0	0	1	0	0
0	101800000000	1017911080	1017911	Female	57	55-59	Agricultural Hukou	1	Illiterate	1	3101	6283.33	6183.33	25.73	1	0	0	0	3	Excellent / Very good / Good / Fair	Very good / Good / Fair	��	0	0	7	10	1	0	15	1525	Rural	220	2	2	2	2	7	0	1	1	0	1	0	1	0	0	1	0	0
0	101800000000	1017911140	1017911	Female	46	45-49	Agricultural Hukou	4	Primary	1	6475	13055	11555	27.4315	1	0	0	0	3	Excellent / Very good / Good / Fair	Poor / Very poor	��	0	0	7	12	12	1	15	1525	Rural	220	9	2	1	2	7	1	0	1	0	1	0	1	0	0	1	0	0
0	101800000000	1017911110	1017911	Male	56	55-59	Agricultural Hukou	1	Illiterate	1	1	5738	3738	25.5363	1	0	0	1	7	Excellent / Very good / Good / Fair	Very good / Good / Fair	��	0	1	7	10.5	8	0	15	1525	Rural	220	9	.d	2	2	7	1	1	1	0	0	0	1	0	0	1	0	0
0	101800000000	1017911020	1017911	Female	54	50-54	Agricultural Hukou	4	Primary	1	3876	9315	8815		1	0	0	1	5	Excellent / Very good / Good / Fair	Very good / Good / Fair	�ܺ�	0						15	1525	Rural	220	9	2	1	2	7	1	0	1	0	1	0	1	0	0	1	0	0
0	101800000000	1017911090	1017911	Male	58	55-59	Agricultural Hukou	1	Illiterate	1	4451	0	0	19.1131	0	1	0	0	0	Excellent / Very good / Good / Fair	Very good / Good / Fair	�ܺ�	0	1	8	12	8	0	15	1525	Rural	220	3	2	2	2	7	0	1	1	0	1	0	1	0	0	1	0	0
0	101800000000	1017911180	1017911	Female	50	50-54	Agricultural Hukou	4	Primary	1	1634.33	7995.86	3995.86		0	0	0	1	4	Poor	Poor / Very poor	�ܺ�	1	1	7	9.5	8	0	15	1525	Rural	220	2	2	1	2	7	0	0	1	0	1	0	1	0	0	1	0	0
0	101800000000	1017911170	1017911	Female	57	55-59	Agricultural Hukou	2	Literate	1	3593	2188	1988	16.9297	0	0	0	1	4	Excellent / Very good / Good / Fair	Very good / Good / Fair	�ܺ�	0	0	10	13.5	10	1	15	1525	Rural	220	9	2	1	2	7	1	0	1	0	1	0	0	0	0	0	0	0
0	101800000000	1017911100	1017911	Male	45	45-49	Agricultural Hukou	6	High and Above	1	8101	12176.7	11843.3		1	0	0	1	2	Poor	Very good / Good / Fair	�ܺ�	0	0			7	0	15	1525	Rural	220	9	2	2	2	7	1	1	1	0	1	0	0	0	0	0	0	0
0	101800000000	1017911180	1017911	Male	53	50-54	Agricultural Hukou	5	Middle	1	1634.33	7995.86	3995.86	23.725	0	0	0	0	2	Excellent / Very good / Good / Fair	Very good / Good / Fair	��	0	0	6	8	4	0	15	1525	Rural	220	2	2	1	2	7	0	0	1	0	1	0	1	0	0	1	0	0
0	101800000000	1017911030	1017911	Male	54	50-54	Agricultural Hukou	1	Illiterate	5	3467.67	15326.7	12660	25.1903	1	0	0	1	1	Excellent / Very good / Good / Fair	Very good / Good / Fair	��	0	1	3		14	1	15	1525	Rural	220	9	.d	1	2	7	1	0	1	0	0	0	1	0	0	1	0	0
0	101800000000	1017911120	1017911	Female	49	45-49	Agricultural Hukou	4	Primary	5	33626	6674.13	5674.13	26.6188	1	0	0	0	4	Excellent / Very good / Good / Fair	Very good / Good / Fair	�ܺ�	0	1	6	8	18	1	15	1525	Rural	220	2	2	1	2	7	0	0	1	0	1	0	1	0	0	1	0	0
0	101800000000	1017911160	1017911	Female	50	50-54	Agricultural Hukou	4	Primary	1	1	11673.3	9673.33	30.4197	1	0	0	0	1	Excellent / Very good / Good / Fair	Very good / Good / Fair	�ܺ�	0	0	10	15	6	0	15	1525	Rural	220	9	2	1	2	7	1	0	1	0	1	0	1	0	0	1	0	0
0	101800000000	1017911040	1017911	Male	53	50-54	Agricultural Hukou	1	Illiterate	1	23801	17666.7	16666.7	30.2121	0	0	0	1	0	Excellent / Very good / Good / Fair	Very good / Good / Fair	�ܺ�	0	0	11	14.5	0	0	15	1525	Rural	220	2	2	1	2	7	0	0	1	0	1	0	1	0	0	1	0	0
0	101800000000	1017911160	1017911	Male	48	45-49	Agricultural Hukou	5	Middle	1	1	11673.3	9673.33	24.9024	0	0	0	1	1	Excellent / Very good / Good / Fair	Very good / Good / Fair	�ܺ�	0	0	11	17.5	0	0	15	1525	Rural	220	9	2	1	2	7	1	0	1	0	1	0	1	0	0	1	0	0
0	101800000000	1017911170	1017911	Male	67	65-69	Agricultural Hukou	1	Illiterate	1	3593	2188	1988	14.382	0	0	0	1	3	Excellent / Very good / Good / Fair	Poor / Very poor	��	0	0	2	7	6	0	15	1525	Rural	220	9	2	1	2	7	1	0	1	0	1	0	1	0	0	1	0	0
0	101800000000	1017911190	1017911	Male	51	50-54	Agricultural Hukou	5	Middle	1	10354.3	7371.67	6871.67	24.8786	0	0	0	0	0	Excellent / Very good / Good / Fair	Very good / Good / Fair	�ܺ�	0	0	11	15	15	1	15	1525	Rural	220	3	2	2	2	7	0	1	1	0	1	0	1	0	0	1	0	0
0	101800000000	1017911080	1017911	Male	60	60-64	Agricultural Hukou	4	Primary	1	3101	6283.33	6183.33	21.7845	0	0	0	1	0	Excellent / Very good / Good / Fair	Very good / Good / Fair	�ܺ�	0	0	11	14.5	7	0	15	1525	Rural	220	2	2	2	2	7	0	1	1	0	1	0	1	0	0	1	0	0
0	101800000000	1017911140	1017911	Male	49	45-49	Agricultural Hukou	5	Middle	1	6475	13055	11555	28.4874	1	0	0	1	2	Excellent / Very good / Good / Fair	Very good / Good / Fair	�ܺ�	0	0	7	13.5	7	0	15	1525	Rural	220	9	2	1	2	7	1	0	1	0	1	0	1	0	0	1	0	0
0	101800000000	1017911110	1017911	Female	53	50-54	Agricultural Hukou	1	Illiterate	1	1	5738	3738	29.216	0	0	0	0	2	Excellent / Very good / Good / Fair	Very good / Good / Fair	��	0	1			8	0	15	1525	Rural	220	9	.d	2	2	7	1	1	1	0	0	0	1	0	0	1	0	0
0	101800000000	1017911050	1017911	Male	51	50-54	Agricultural Hukou	4	Primary	1	1	4228.57	3728.57	24.3531	0	0	0	1	2	Excellent / Very good / Good / Fair	Very good / Good / Fair	�ܺ�	0	1	7	8.5	4	0	15	1525	Rural	220	9	2	1	2	7	1	0	1	0	1	0	1	0	0	1	0	0
0	101800000000	1017911200	1017911	Male	65	65-69	Agricultural Hukou	1	Illiterate	2	9401	5911.75	4745.08	24.0108	0	0	0	1	0	Excellent / Very good / Good / Fair	Very good / Good / Fair	�ܺ�	0	1	7	8	0	0	15	1525	Rural	220	9	2	2	2	7	1	1	1	0	1	0	1	0	0	1	0	0
0	101800000000	1017912050	1017912	Male	70	70-74	Non-Agricultural Hukou	2	Literate	1	15061	5165.71	4165.71		1	0	0	0	1	Excellent / Very good / Good / Fair	Very good / Good / Fair	����	0	1	9	10.5	18	1	15	1525	Urban	121	2	2	2	2	6	0	1	1	1	1	0	1	0	0	0	0	1
0	101800000000	1017912040	1017912	Female	48	45-49	Agricultural Hukou	5	Middle	1	5851	27402.9	26402.9		0	0	0	1	2		Very good / Good / Fair	�ܺ�	0	0	10	15	12	1	15	1525	Urban	121	2	2	1	2	1	0	0	1	0	1	0	1	0	0	1	0	0
0	101800000000	1017912180	1017912	Male	60	60-64	Agricultural Hukou	1	Illiterate	1	10097.7	4553.33	4453.33		0	0	0	0	0	Excellent / Very good / Good / Fair	Very good / Good / Fair	��	0	1	7	9	12	1	15	1525	Urban	121	2	2	2	2	5	0	1	1	0	1	0	0	0	0	0	0	0
0	101800000000	1017912040	1017912	Male	49	45-49	Agricultural Hukou	6	High and Above	1	5851	27402.9	26402.9		0	0	0	0	1	Excellent / Very good / Good / Fair	Very good / Good / Fair	�ܺ�	0						15	1525	Urban	121	2	2	1	2	1	0	0	1	0	1	0	1	0	0	1	0	0
0	101800000000	1017912060	1017912	Female	76	75-79	Non-Agricultural Hukou	4	Primary	5	301	4915.19	1015.19		0	0	0	0	1		Poor / Very poor	��	1	1			24	1	15	1525	Urban	121	9	2	2	2	1	1	1	1	0	1	0	0	0	0	0	0	0
0	101800000000	1017912140	1017912	Male	50	50-54	Agricultural Hukou	5	Middle	1	1	3667.5	2167.5		1	0	0	1	2		Very good / Good / Fair	�ܺ�	0	0	11	13	5	0	15	1525	Urban	121	2	2	1	2	6	0	0	1	1	1	0	1	0	0	1	0	0
0	101800000000	1017912150	1017912	Male	67	65-69	Agricultural Hukou	2	Literate	1	2201	4285.33	3785.33	22.7679	0	0	0	1	0	Excellent / Very good / Good / Fair	Very good / Good / Fair	��	0	0			3	0	15	1525	Urban	121	2	2	1	2	6	0	0	1	1	1	0	0	0	0	0	0	0
0	101800000000	1017912250	1017912	Female	64	60-64	Agricultural Hukou	2	Literate	5	1	6462	5962		1	0	0	0	1	Poor	Poor / Very poor	�ܺ�	1	0			16	1	15	1525	Urban	121	2	2	1	2	7	0	0	1	0	1	0	1	0	0	1	0	0
0	101800000000	1017912170	1017912	Male	61	60-64	Agricultural Hukou	5	Middle	1	1	5482.67	5082.67	16.4328	0			0	0		Very good / Good / Fair	һ��	0	0			11	1	15	1525	Urban	121	2	2	1	2	1	0	0	1	0	1	0	0	0	0	0	0	0
0	101800000000	1017912020	1017912	Female	48	45-49	Agricultural Hukou	2	Literate	5	2001	7173.33	6773.33		0	0	0	1	0		Very good / Good / Fair	��	0	0	1		11	1	15	1525	Urban	121	2	2	1	2	1	0	0	1	0	1	0	0	0	0	0	0	0
0	101800000000	1017912160	1017912	Male	48	45-49	Non-Agricultural Hukou	5	Middle	1	13467.7	12000	11900		0	0	0	0	0	Excellent / Very good / Good / Fair	Very good / Good / Fair	��	0	0			4	0	15	1525	Urban	121	2	2	1	2	1	0	0	1	0	1	0	0	0	0	0	0	0
0	101800000000	1017912090	1017912	Male	60	60-64	Agricultural Hukou	4	Primary	1	1	5690	5690	24.2587	0	1	1	0	3		Very good / Good / Fair	��	0	0	2		13	1	15	1525	Urban	121	5	2	1	2	1	1	0	1	0	1	0	0	0	0	0	0	0
0	101800000000	1017912230	1017912	Male	49	45-49	Agricultural Hukou	5	Middle	1	14721	10975	9975	22.3381	1	0	0	1	1	Excellent / Very good / Good / Fair	Very good / Good / Fair	�ܺ�	0	0	9	13.5	9	0	15	1525	Urban	121	1	2	1	2	5	0	0	1	0	1	0	1	0	0	1	0	0
0	101800000000	1017912190	1017912	Male	63	60-64	Agricultural Hukou	4	Primary	5	1501	9810	8810		0	0	0	1	1	Excellent / Very good / Good / Fair	Very good / Good / Fair	һ��	0	0	3		6	0	15	1525	Urban	121	2	2	1	2	6	0	0	1	1	1	0	0	0	0	0	0	0
0	101800000000	1017912180	1017912	Female	57	55-59	Non-Agricultural Hukou	4	Primary	1	10097.7	4553.33	4453.33		1	0	0	0	0	Excellent / Very good / Good / Fair	Very good / Good / Fair	��	0	0	5	8	19	1	15	1525	Urban	121	2	2	2	2	5	0	1	1	0	1	0	0	0	0	0	0	0
0	101800000000	1017912120	1017912	Female	59	55-59	Non-Agricultural Hukou	4	Primary	1	15050.9	9790	5790		1	0	0	1	6		Poor / Very poor	��	1	1	9	11	9	0	15	1525	Urban	121	2	2	1	2	1	0	0	1	0	1	0	1	0	0	0	0	1
0	101800000000	1017912220	1017912	Female	64	60-64	Agricultural Hukou	1	Illiterate	5	2031	7064	6264	20.7876	0			1	1	Excellent / Very good / Good / Fair	Very good / Good / Fair	һ��	0	0			11	1	15	1525	Urban	121	2	2	1	2	6	0	0	1	1	1	0	0	0	0	0	0	0
0	101800000000	1017912120	1017912	Male	60	60-64	Non-Agricultural Hukou	5	Middle	1	15050.9	9790	5790		1	0	0	0	2	Excellent / Very good / Good / Fair	Very good / Good / Fair	�ܺ�	0	0	11	15.5	3	0	15	1525	Urban	121	2	2	1	2	1	0	0	1	0	1	0	0	0	0	0	0	0
0	101800000000	1017912010	1017912	Male	57	55-59	Agricultural Hukou	1	Illiterate	2	15334.3	3408	3008		0	0	0	0	0	Excellent / Very good / Good / Fair	Very good / Good / Fair	һ��	1	0			15	1	15	1525	Urban	121	2	2	1	2	1	0	0	1	0	1	0	0	0	0	0	0	0
0	101800000000	1017912160	1017912	Female	47	45-49	Non-Agricultural Hukou	5	Middle	1	13467.7	12000	11900		0	0	0	0	1		Very good / Good / Fair	����	0	0	6	10	1	0	15	1525	Urban	121	2	2	1	2	1	0	0	1	0	1	0	0	0	0	0	0	0
0	101800000000	1017912170	1017912	Female	55	55-59	Agricultural Hukou	4	Primary	1	1	5482.67	5082.67	40.4259	0	0	0	1	2		Very good / Good / Fair	��	1	0			7	0	15	1525	Urban	121	2	2	1	2	1	0	0	1	0	1	0	0	0	0	0	0	0
0	101800000000	1017912030	1017912	Female	56	55-59	Agricultural Hukou	1	Illiterate	1	12426	5040	4540	18.5399	0	0	0	1	3	Poor	Poor / Very poor	��	0	0	1		7	0	15	1525	Urban	121	9	2	1	2	6	1	0	1	1	1	0	0	0	0	0	0	0
0	101800000000	1017912110	1017912	Female	54	50-54	Non-Agricultural Hukou	4	Primary	1	1	8632.5	5632.5		1	0	0	1	5	Poor	Poor / Very poor	��	1	0	11	14	20	1	15	1525	Urban	121	2	2	1	2	5	0	0	1	0	1	0	1	0	0	1	0	0
0	101800000000	1017912130	1017912	Male	46	45-49	Agricultural Hukou	7	High and Above	1	17961	21745.7	20745.7	28.7032	1	0	0	1	1		Poor / Very poor	��	0	0	8	10.5	12	1	15	1525	Urban	121	2	2	1	2	5	0	0	1	0	1	0	1	0	0	0	0	1
0	101800000000	1017912070	1017912	Male	57	55-59	Agricultural Hukou	1	Illiterate	5	98401	6917.2	6917.2	15.773	0	0	0	1	0		Very good / Good / Fair	��	1	0	3		8	0	15	1525	Urban	121	1	2	1	1	1	0	0	0	0	1	0	1	0	0	1	0	0
0	101800000000	1017912240	1017912	Female	60	60-64	Non-Agricultural Hukou	5	Middle	5	201	9500	9000	28.5096	0	0	0	0	1	Poor	Very good / Good / Fair	һ��	1	0	3		9	0	15	1525	Urban	121	3	1	1	2	6	0	0	1	1	0	0	0	0	0	0	0	0
0	101800000000	1017912210	1017912	Male	60	60-64	Agricultural Hukou	4	Primary	1	49	5692	5092		1	0	0	1	4		Poor / Very poor	�ܺ�	0	1	6	10.5	12	1	15	1525	Urban	121	1	2	1	2	5	0	0	1	0	1	0	1	0	0	1	0	0
0	101800000000	1017912230	1017912	Female	49	45-49	Agricultural Hukou	5	Middle	1	14721	10975	9975	34.7595	1	0	0	1	1	Excellent / Very good / Good / Fair	Very good / Good / Fair	��	0	0	9	11	8	0	15	1525	Urban	121	1	2	1	2	5	0	0	1	0	1	0	0	0	0	0	0	0
0	101800000000	1017912100	1017912	Female	46	45-49	Agricultural Hukou	2	Literate	5	6734.33	8289.01	8289.01	30.5489	1	0	0	0	0	Poor	Very good / Good / Fair	��	0	0			8	0	15	1525	Urban	121	2	2	1	2	1	0	0	1	0	1	0	0	0	0	0	0	0
0	101800000000	1017912050	1017912	Female	62	60-64	Non-Agricultural Hukou	1	Illiterate	1	15061	5165.71	4165.71		1	0	0	0	0		Very good / Good / Fair	�ܺ�	0	0	6	8	10	1	15	1525	Urban	121	2	2	2	2	6	0	1	1	1	1	0	0	0	0	0	0	0
0	101800000000	1017912150	1017912	Female	57	55-59	Agricultural Hukou	1	Illiterate	1	2201	4285.33	3785.33		0	0	0		1		Very good / Good / Fair	��	0	0	1		14	1	15	1525	Urban	121	2	2	1	2	6	0	0	1	1	1	0	0	0	0	0	0	0
0	101800000000	1017912200	1017912	Female	50	50-54	Agricultural Hukou	1	Illiterate	5	20001	7200	7200	22.1986	0	0	0	1	3	Poor	Very good / Good / Fair	��	0	0			7	0	15	1525	Urban	121	2	2	1	1	5	0	0	0	0	1	0	1	0	0	1	0	0
0	101800000000	1017912030	1017912	Male	60	60-64	Agricultural Hukou	5	Middle	1	12426	5040	4540		0	0	0	1	4	Poor	Very good / Good / Fair	��	0	0			1	0	15	1525	Urban	121	9	2	1	2	6	1	0	1	1	1	0	0	0	0	0	0	0
0	101800000000	1017912080	1017912	Female	85	80+	Agricultural Hukou	1	Illiterate	5	24913.5	16650	15900	18.4976	1	0	0	0	2		Very good / Good / Fair	����	1	1			21	1	15	1525	Urban	121	1	2	1	2	5	0	0	1	0	1	0	1	0	0	1	0	0
0	101800000000	1017912210	1017912	Female	65	65-69	Agricultural Hukou	5	Middle	1	49	5692	5092	29.7442	1	0	0	1	4	Excellent / Very good / Good / Fair	Very good / Good / Fair	һ��	0	0	9	12.5	7	0	15	1525	Urban	121	1	2	1	2	5	0	0	1	0	1	0	1	0	0	1	0	0
0	101800000000	1017912130	1017912	Female	47	45-49	Non-Agricultural Hukou	7	High and Above	1	17961	21745.7	20745.7	24.2415	1	0	0	0	2	Excellent / Very good / Good / Fair	Very good / Good / Fair	�ܺ�	0	0	10	15.5	10	1	15	1525	Urban	121	2	2	1	2	5	0	0	1	0	1	0	0	0	0	0	0	0
0	101800000000	1017913150	1017913	Female	84	80+	Agricultural Hukou	1	Illiterate	5	18201	5188.33	3521.67	29.9875	0	0	0	1	5	Excellent / Very good / Good / Fair	Poor / Very poor	��	0	0					15	1525	Rural	220	3	.d	1	2	6	0	0	1	1	0	0	1	0	0	1	0	0
0	101800000000	1017913120	1017913	Male	57	55-59	Agricultural Hukou	4	Primary	1	14251	8820	5820	21.3967	0	0	0	0	1	Excellent / Very good / Good / Fair	Very good / Good / Fair	�ܺ�	0	0	10	15.5	6	0	15	1525	Rural	220	2	2	1	2	7	0	0	1	0	1	0	1	0	0	1	0	0
0	101800000000	1017913200	1017913	Female	59	55-59	Agricultural Hukou	1	Illiterate	1	48001	5078.18	4828.18	20.5235	0	0	0	1	0	Excellent / Very good / Good / Fair	Very good / Good / Fair	����	0	0	7	11.5	15	1	15	1525	Rural	220	2	2	2	2	7	0	1	1	0	1	0	0	0	0	0	0	0
0	101800000000	1017913070	1017913	Male	52	50-54	Agricultural Hukou	4	Primary	1	14176	17430	16180	24.0144	1	0	0	1	5	Excellent / Very good / Good / Fair	Very good / Good / Fair	�ܺ�	0	0	8	12.5	6	0	15	1525	Rural	220	9	2	2	2	7	1	1	1	0	1	0	1	0	0	1	0	0
0	101800000000	1017913140	1017913	Female	54	50-54	Agricultural Hukou	4	Primary	1	1	8529.45	8369.45	22.4609	1	0	0	1	6	Poor	Poor / Very poor	�ܺ�	1	1			16	1	15	1525	Rural	220	2	2	2	2	7	0	1	1	0	1	0	1	0	0	1	0	0
0	101800000000	1017913050	1017913	Male	48	45-49	Agricultural Hukou	4	Primary	1	45501	11121.7	10121.7	32.0722	0	0	0	1	0	Excellent / Very good / Good / Fair	Very good / Good / Fair	�ܺ�	0	0	11	16.5	0	0	15	1525	Rural	220	9	2	1	2	7	1	0	1	0	1	0	1	0	0	1	0	0
0	101800000000	1017913010	1017913	Male	56	55-59	Agricultural Hukou	2	Literate	1	9801	4250	3750	22.0389	1	0	0	1	3	Excellent / Very good / Good / Fair	Very good / Good / Fair	�ܺ�	0	0	10	12	1	0	15	1525	Rural	220	9	2	2	2	7	1	1	1	0	1	0	1	0	0	1	0	0
0	101800000000	1017913040	1017913	Male	61	60-64	Agricultural Hukou	2	Literate	1	19941	2420	1620	29.8328	0	0	0	1	2	Excellent / Very good / Good / Fair	Very good / Good / Fair	����	0	0	8	11.5			15	1525	Rural	220	2	2	1	2	7	0	0	1	0	1	0	1	0	0	1	0	0
0	101800000000	1017913070	1017913	Female	50	50-54	Agricultural Hukou	5	Middle	1	14176	17430	16180		0	0	0	0	2	Excellent / Very good / Good / Fair	Very good / Good / Fair	����	0	0	10	17	4	0	15	1525	Rural	220	9	2	2	2	7	1	1	1	0	1	0	1	0	0	1	0	0
0	101800000000	1017913100	1017913	Female	60	60-64	Agricultural Hukou	1	Illiterate	5	23121	3472.73	2272.73	24.0692	0	0	0	1	6	Excellent / Very good / Good / Fair	Poor / Very poor	��	0	0	10	15.5	4	0	15	1525	Rural	220	9	2	2	2	7	1	1	1	0	1	0	1	0	0	1	0	0
0	101800000000	1017913160	1017913	Male	52	50-54	Agricultural Hukou	4	Primary	1	1	17304.8	16304.8	20.9196	1	0	0	1	2	Excellent / Very good / Good / Fair	Very good / Good / Fair	�ܺ�	0	1	8	11.5			15	1525	Rural	220	3	.d	2	2	7	0	1	1	0	0	0	1	0	0	1	0	0
0	101800000000	1017913130	1017913	Female	49	45-49	Agricultural Hukou	5	Middle	1	1	19200	11700	33.0189	0	0	0	1	3	Excellent / Very good / Good / Fair	Very good / Good / Fair	�ܺ�	0	0	11	17	8	0	15	1525	Rural	220	2	2	1	2	7	0	0	1	0	1	0	1	0	0	1	0	0
0	101800000000	1017913110	1017913	Female	62	60-64	Agricultural Hukou	1	Illiterate	1	1	7400	6400	20.7168		0	0	1	0	Excellent / Very good / Good / Fair	Very good / Good / Fair	һ��	1						15	1525	Rural	220	2	.d	.d	.d	7	0	0	0	0	0	0	1	0	0	1	0	0
0	101800000000	1017913060	1017913	Female	50	50-54	Agricultural Hukou	6	High and Above	5	1	8430	8180	22.4153	1	0	0	0	2	Excellent / Very good / Good / Fair	Very good / Good / Fair	��	0	0	8	13	13	1	15	1525	Rural	220	2	2	2	2	7	0	1	1	0	1	0	0	0	0	0	0	0
0	101800000000	1017913170	1017913	Male	47	45-49	Agricultural Hukou	5	Middle	1	24917.7	5074.03	4907.37		0	0	0	0	1	Excellent / Very good / Good / Fair	Very good / Good / Fair	�ܺ�	0	1	7	10.5	18	1	15	1525	Rural	220	3	.d	1	2	7	0	0	1	0	0	0	1	0	0	1	0	0
0	101800000000	1017913200	1017913	Male	64	60-64	Agricultural Hukou	4	Primary	1	48001	5078.18	4828.18	23.7024	0	0	0	0	0	Excellent / Very good / Good / Fair	Very good / Good / Fair	����	0	1	11	15.5	9	0	15	1525	Rural	220	2	2	2	2	7	0	1	1	0	1	0	1	0	0	1	0	0
0	101800000000	1017913080	1017913	Male	53	50-54	Agricultural Hukou	2	Literate	1	1801	9873.33	7873.33	22.0363	0	0	0	1	2	Excellent / Very good / Good / Fair	Very good / Good / Fair	�ܺ�	0	0	9	14	4	0	15	1525	Rural	220	9	2	1	2	7	1	0	1	0	1	0	1	0	0	1	0	0
0	101800000000	1017913020	1017913	Male	53	50-54	Agricultural Hukou	6	High and Above	1	14167.7	7527.17	7327.17	20.6394	0	0	0	1	3	Excellent / Very good / Good / Fair	Very good / Good / Fair	��	0	0	9	14	10	1	15	1525	Rural	220	9	2	2	2	7	1	1	1	0	1	0	1	0	0	1	0	0
0	101800000000	1017913130	1017913	Male	51	50-54	Agricultural Hukou	4	Primary	1	1	19200	11700	31.3537	1	0	0	1	5	Excellent / Very good / Good / Fair	Very good / Good / Fair	�ܺ�	1	0	10	11	13	1	15	1525	Rural	220	2	2	1	2	7	0	0	1	0	1	0	1	0	0	1	0	0
0	101800000000	1017913040	1017913	Female	56	55-59	Agricultural Hukou	4	Primary	1	19941	2420	1620	24.8195	1	0	0	1	3	Excellent / Very good / Good / Fair	Poor / Very poor	��	0	0	9	12.5			15	1525	Rural	220	2	2	1	2	7	0	0	1	0	1	0	1	0	0	1	0	0
0	101800000000	1017913140	1017913	Male	60	60-64	Agricultural Hukou	4	Primary	1	1	8529.45	8369.45	22.4921	1	0	0	1	3	Excellent / Very good / Good / Fair	Poor / Very poor	�ܺ�	0	0	9	16.5	6	0	15	1525	Rural	220	2	2	2	2	7	0	1	1	0	1	0	1	0	0	1	0	0
0	101800000000	1017913190	1017913	Female	54	50-54	Agricultural Hukou	2	Literate	5	1	7097.24	6897.24	22.0492	1	0	0	1	2	Excellent / Very good / Good / Fair	Very good / Good / Fair	����	1	0	10	14	0	0	15	1525	Rural	220	9	2	1	2	7	1	0	1	0	1	0	1	0	0	1	0	0
0	101800000000	1017913110	1017913	Male	64	60-64	Agricultural Hukou	1	Illiterate	1	1	7400	6400	25.8226	0	0	0	1	1	Excellent / Very good / Good / Fair	Very good / Good / Fair	�ܺ�	0	0			0	0	15	1525	Rural	220	2	.d	.d	.d	7	0	0	0	0	0	0	1	0	0	1	0	0
0	101800000000	1017913080	1017913	Female	48	45-49	Agricultural Hukou	5	Middle	1	1801	9873.33	7873.33	24.1259	0	0	0	1	1	Excellent / Very good / Good / Fair	Very good / Good / Fair	��	0	1	11	15	4	0	15	1525	Rural	220	9	2	1	2	7	1	0	1	0	1	0	1	0	0	1	0	0
0	101800000000	1017913010	1017913	Female	57	55-59	Agricultural Hukou	1	Illiterate	1	9801	4250	3750	26.3324	1	0	0	0	3	Excellent / Very good / Good / Fair	Very good / Good / Fair	�ܺ�	0	0	5	7	2	0	15	1525	Rural	220	9	2	2	2	7	1	1	1	0	1	0	1	0	0	1	0	0
0	101800000000	1017913090	1017913	Female	58	55-59	Agricultural Hukou	2	Literate	5	9834.33	10993.3	10993.3	22.5755	1	0	0	1	4	Excellent / Very good / Good / Fair	Very good / Good / Fair	�ܺ�	0	0	9	12	2	0	15	1525	Rural	220	2	2	2	2	7	0	1	1	0	1	0	1	0	0	1	0	0
0	101800000000	1017913030	1017913	Female	62	60-64	Agricultural Hukou	2	Literate	5	1864.33	5408.33	5075		0	0	0	1	3	Excellent / Very good / Good / Fair	Very good / Good / Fair	����	0	1	11	16	2	0	15	1525	Rural	220	.d	2	2	2	7	1	1	1	0	1	0	1	0	0	1	0	0
0	101800000000	1017913170	1017913	Female	47	45-49	Agricultural Hukou	6	High and Above	1	24917.7	5074.03	4907.37	23.5887	0	0	0	0	1	Excellent / Very good / Good / Fair	Very good / Good / Fair	����	0	0	5	11.5	7	0	15	1525	Rural	220	3	.d	1	2	7	0	0	1	0	0	0	1	0	0	1	0	0
0	101800000000	1017913160	1017913	Female	49	45-49	Agricultural Hukou	5	Middle	1	1	17304.8	16304.8	29.7033	1	0	0	1	4	Poor	Poor / Very poor	�ܺ�	0	1	9	13	6	0	15	1525	Rural	220	3	.d	2	2	7	0	1	1	0	0	0	1	0	0	1	0	0
0	101800000000	1017913120	1017913	Female	54	50-54	Agricultural Hukou	4	Primary	1	14251	8820	5820		1	0	0	1	3	Excellent / Very good / Good / Fair	Very good / Good / Fair	�ܺ�	0						15	1525	Rural	220	2	2	1	2	7	0	0	1	0	1	0	1	0	0	1	0	0
0	10210000000	102061230	102061	Male	62	60-64	Agricultural Hukou	4	Primary	1	1567.67	4160	3826.67	25.124	1	0	0	0	3	Poor	Poor / Very poor	��	0	0	7	11	7	0	53	5323	Rural	220	4	2	2	2	6	1	1	1	1	1	0	1	0	0	1	0	0
0	10210000000	102061030	102061	Female	63	60-64	Agricultural Hukou	1	Illiterate	1	8401	3522	3272	21.9263	0	0	0	1	1		Poor / Very poor	����	1	1			21	1	53	5323	Rural	220	2	2	2	2	6	0	1	1	1	1	0	1	0	0	0	0	0
0	10210000000	102061050	102061	Male	71	70-74	Agricultural Hukou	1	Illiterate	2	1313.5	9501	9376		1	0	0	0	2	Poor	Poor / Very poor	��	1						53	5323	Rural	220	4	2	2	2	6	1	1	1	1	1	0	1	0	0	1	0	0
0	10210000000	102061020	102061	Female	55	55-59	Agricultural Hukou	2	Literate	1	4067.67	3187.98	2187.98		1	0	0	0	3	Poor	Poor / Very poor	����	1	1	9	12.5	19	1	53	5323	Rural	220	3	1	1	1	4	0	0	0	0	0	0	1	0	0	1	0	0
0	10210000000	102061050	102061	Female	69	65-69	Agricultural Hukou	1	Illiterate	2	1313.5	9501	9376		1	0	0	0	0		Very good / Good / Fair	��	1	0			4	0	53	5323	Rural	220	4	2	2	2	6	1	1	1	1	1	0	1	0	0	1	0	0
0	10210000000	102061080	102061	Male	45	45-49	Agricultural Hukou	2	Literate	1	4387.67	4287.33	4270.67	20.0773	1	0	0	0	1		Very good / Good / Fair	��	1	1	5	7.5	12	1	53	5323	Rural	220	9	2	2	2	6	1	1	1	1	1	0	1	0	0	1	0	0
0	10210000000	102061010	102061	Male	65	65-69	Non-Agricultural Hukou	4	Primary	1	13001	5450	5200		0	0	0	0	1	Excellent / Very good / Good / Fair	Very good / Good / Fair	��	0	0	10	13	18	1	53	5323	Rural	220	4	2	2	2	6	1	1	1	1	1	0	1	0	1	0	0	0
0	10210000000	102061010	102061	Female	64	60-64	Agricultural Hukou	2	Literate	1	13001	5450	5200		1	0	0	1	4	Poor	Poor / Very poor	��	0	1	7	11	12	1	53	5323	Rural	220	4	2	2	2	6	1	1	1	1	1	0	1	0	0	1	0	0
0	10210000000	102061280	102061	Female	53	50-54	Agricultural Hukou	2	Literate	1	21	3375.36	2375.36	19.6286	1	0	0	0	2		Very good / Good / Fair	һ��	0	0	5	10	6	0	53	5323	Rural	220	1	1	1	1	5	0	0	0	0	0	0	1	0	0	1	0	0
0	10210000000	102061060	102061	Female	75	75-79	Agricultural Hukou	1	Illiterate	1	694.333	1346.67	1313.33	16.48	1	0	0	1	1	Excellent / Very good / Good / Fair	Very good / Good / Fair	��	1	1			10	1	53	5323	Rural	220	2	2	2	2	6	0	1	1	1	1	0	1	0	0	1	0	0
0	10210000000	102061040	102061	Male	60	60-64	Agricultural Hukou	4	Primary	1	1341	1638.91	1438.91		0	0	0	1	2	Poor	Poor / Very poor	�ܺ�	1	0	10	14.5	10	1	53	5323	Rural	220	1	2	2	2	6	0	1	1	1	1	0	1	0	0	1	0	0
0	10210000000	102061120	102061	Male	78	75-79	Agricultural Hukou	4	Primary	1	1533	4934	4134		1	0	0	1	4	Poor	Poor / Very poor	һ��	1	1	6		24	1	53	5323	Rural	220	4	2	2	2	6	1	1	1	1	1	0	1	0	0	1	0	0
0	10210000000	102061100	102061	Male	60	60-64	Agricultural Hukou	4	Primary	4	2634.33	3660.36	3527.03		1	0	0	0	2	Excellent / Very good / Good / Fair	Very good / Good / Fair	��	1	1	8		21	1	53	5323	Rural	220	4	2	2	2	6	1	1	1	1	1	0	1	0	0	1	0	0
0	10210000000	102061170	102061	Male	62	60-64	Agricultural Hukou	2	Literate	2	3326	7106.43	6731.43	21.4447	1	0	0	0	0	Poor	Poor / Very poor	��	0	1	5		8	0	53	5323	Rural	220	4	2	2	2	6	1	1	1	1	1	0	1	0	0	1	0	0
0	10210000000	102061260	102061	Male	69	65-69	Agricultural Hukou	1	Illiterate	1	2104.33	5245.33	2578.67		1	0	0	1	3	Poor	Poor / Very poor	��	1	1					53	5323	Rural	220	4	2	2	2	6	1	1	1	1	1	0	1	0	0	1	0	0
0	10210000000	102061200	102061	Male	47	45-49	Agricultural Hukou	4	Primary	1	8624.33	18016.7	17883.3	22.6562	0	0	0	0	2	Poor	Poor / Very poor	��	0	1	2	4.5	10	1	53	5323	Rural	220	2	2	2	2	6	0	1	1	1	1	0	1	0	0	1	0	0
0	10210000000	102061230	102061	Female	61	60-64	Agricultural Hukou	2	Literate	1	1567.67	4160	3826.67	19.4317	1	0	0	1	3	Excellent / Very good / Good / Fair	Poor / Very poor	����	1	1			19	1	53	5323	Rural	220	4	2	2	2	6	1	1	1	1	1	0	1	0	0	1	0	0
0	10210000000	102061260	102061	Female	69	65-69	Agricultural Hukou	1	Illiterate	1	2104.33	5245.33	2578.67	20.0085	1	0	0	1	3	Excellent / Very good / Good / Fair	Very good / Good / Fair	��	1	1			22	1	53	5323	Rural	220	4	2	2	2	6	1	1	1	1	1	0	1	0	0	1	0	0
0	10210000000	102061210	102061	Male	45	45-49	Non-Agricultural Hukou	5	Middle	2	7076	6759.5	6259.5	22.7732	0	0	0	1	2	Excellent / Very good / Good / Fair	Very good / Good / Fair	��	0	0	11	15.5	8	0	53	5323	Rural	220	4	2	2	2	6	1	1	1	1	1	0	1	1	0	0	0	0
0	10210000000	102061110	102061	Male	46	45-49	Agricultural Hukou	4	Primary	1	1144.33	1400.58	1317.25	23.8281	1	0	0	0	1	Excellent / Very good / Good / Fair	Very good / Good / Fair	��	0	1	5	8.5	21	1	53	5323	Rural	220	1	2	1	1	6	0	0	0	1	1	0	1	0	0	1	0	0
0	10210000000	102061180	102061	Male	45	45-49	Non-Agricultural Hukou	7	High and Above	1	6609.5	5213.57	2713.57	22.4059	0	0	0	0	1	Excellent / Very good / Good / Fair	Very good / Good / Fair	��	0	1	9	14.5	13	1	53	5323	Rural	220	1	1	2	2	6	0	1	1	1	0	0	1	1	0	0	0	0
0	10210000000	102061090	102061	Male	46	45-49	Agricultural Hukou	5	Middle	1	3951	2100	2100	21.7503	1	0	0	0	2	Poor	Poor / Very poor	�ܺ�	1	0	7	12.5	14	1	53	5323	Rural	220	9	2	2	2	6	1	1	1	1	1	0	1	0	0	1	0	0
0	10210000000	102061130	102061	Female	48	45-49	Agricultural Hukou	4	Primary	1	23857	8540	7040	21.304	0	0	0	0	1	Poor	Poor / Very poor	�ܺ�	0	0	7	11	6	0	53	5323	Rural	220	9	2	2	2	6	1	1	1	1	1	0	1	0	0	1	0	0
0	10210000000	102061220	102061	Female	75	75-79	Agricultural Hukou	1	Illiterate	5	901	1290	1090		0	0	0	0	2	Poor	Poor / Very poor	�ܺ�	1	1			22	1	53	5323	Rural	220	9	2	2	2	6	1	1	1	1	1	0	1	0	0	1	0	0
0	10210000000	102061120	102061	Female	72	70-74	Agricultural Hukou	1	Illiterate	1	1533	4934	4134		1	0	0	0	2	Poor	Poor / Very poor	��	0	0	1		14	1	53	5323	Rural	220	4	2	2	2	6	1	1	1	1	1	0	1	0	0	1	0	0
0	10210000000	102061240	102061	Female	59	55-59	Agricultural Hukou	4	Primary	1	1193	899.529	759.529	21.8144	1	0	0	1	0	Poor	Poor / Very poor	��	0	1	5	8.5	21	1	53	5323	Rural	220	1	1	2	2	6	0	1	1	1	0	0	1	0	0	1	0	0
0	10210000000	102061150	102061	Female	70	70-74	Agricultural Hukou	1	Illiterate	5	1251	792.5	692.5	17.7282	1	0	0	0	1		Very good / Good / Fair	����	0	1	5	6	16	1	53	5323	Rural	220	9	2	2	2	6	1	1	1	1	1	0	1	0	0	1	0	0
0	10210000000	102061160	102061	Female	48	45-49	Agricultural Hukou	2	Literate	1	1694.33	5121.9	5121.9	20.87	1	0	0	0	2	Poor	Poor / Very poor	����	1	0	6	11.5	10	1	53	5323	Rural	220	1	1	1	1	6	0	0	0	1	0	0	1	0	0	1	0	0
0	10210000000	102061030	102061	Male	65	65-69	Non-Agricultural Hukou	1	Illiterate	1	8401	3522	3272	24.577	0	0	0	0	1		Very good / Good / Fair	��	0	0	5	6.5	2	0	53	5323	Rural	220	2	2	2	2	6	0	1	1	1	1	0	0	0	0	0	0	0
0	10210000000	102061040	102061	Female	61	60-64	Agricultural Hukou	1	Illiterate	1	1341	1638.91	1438.91	18.3111	1	0	0	1	4	Poor	Poor / Very poor	��	1	1			21	1	53	5323	Rural	220	1	2	2	2	6	0	1	1	1	1	0	1	0	0	1	0	0
0	10210000000	102061070	102061	Female	62	60-64	Agricultural Hukou	2	Literate	1	1182.33	3380.84	2180.84	20.8816	0	0	0	1	3	Poor	Poor / Very poor	��	1	1	8	12.5	7	0	53	5323	Rural	220	4	2	2	2	6	1	1	1	1	1	0	1	0	0	1	0	0
0	10210000000	102061190	102061	Male	61	60-64	Agricultural Hukou	4	Primary	1	323.857	1055.71	998.571	19.1001	0	0	0	0	0	Poor	Poor / Very poor	��	0	0	8	14	15	1	53	5323	Rural	220	3	2	2	2	6	0	1	1	1	1	0	1	0	0	1	0	0
0	10210000000	102061020	102061	Male	62	60-64	Agricultural Hukou	4	Primary	1	4067.67	3187.98	2187.98		1	0	0	0	2	Excellent / Very good / Good / Fair	Poor / Very poor	һ��	1	1	8	11	12	1	53	5323	Rural	220	3	1	1	1	4	0	0	0	0	0	0	1	0	1	0	0	0
0	10210000000	102061270	102061	Male	83	80+	Agricultural Hukou	1	Illiterate	1	1751	4799.38	1299.38		1	0	0	1	3	Poor	Poor / Very poor	��	1	0	7	10	18	1	53	5323	Rural	220	4	2	2	2	6	1	1	1	1	1	0	1	0	0	1	0	0
0	10210000000	102061060	102061	Male	72	70-74	Agricultural Hukou	4	Primary	1	694.333	1346.67	1313.33	18.6425	1	0	0	0	2	Poor	Poor / Very poor	�ܺ�	1	0	6	8	24	1	53	5323	Rural	220	2	2	2	2	6	0	1	1	1	1	0	1	0	0	1	0	0
0	10210000000	102061250	102061	Female	81	80+	Agricultural Hukou	1	Illiterate	5	1191	4358	3658	15.9111	0	0	0	0	1	Excellent / Very good / Good / Fair	Very good / Good / Fair	��	1	0	7	10.5	10	1	53	5323	Rural	220	9	2	2	2	6	1	1	1	1	1	0	1	0	0	1	0	0
0	10210000000	102061270	102061	Female	72	70-74	Agricultural Hukou	1	Illiterate	1	1751	4799.38	1299.38		1	0	0	1	4	Poor	Poor / Very poor	��	1	1			29	1	53	5323	Rural	220	4	2	2	2	6	1	1	1	1	1	0	1	0	0	1	0	0
0	10210000000	102061070	102061	Male	79	75-79	Agricultural Hukou	2	Literate	1	1182.33	3380.84	2180.84	13.8272	1	0	0	1	5	Poor	Poor / Very poor	�ܺ�	0	1	9	12.5	10	1	53	5323	Rural	220	4	2	2	2	6	1	1	1	1	1	0	1	0	0	1	0	0
0	10210000000	102061280	102061	Male	56	55-59	Agricultural Hukou	1	Illiterate	1	21	3375.36	2375.36	21.8888	0	0	0	1	2	Excellent / Very good / Good / Fair	Very good / Good / Fair	һ��	0	0	6	10	7	0	53	5323	Rural	220	1	1	1	1	5	0	0	0	0	0	0	1	0	0	1	0	0
0	10210000000	102061130	102061	Male	54	50-54	Non-Agricultural Hukou	8	High and Above	1	23857	8540	7040	26.4463	0	1	1	0	4		Poor / Very poor	��	0	1	10	15.5	4	0	53	5323	Rural	220	9	2	2	2	6	1	1	1	1	1	0	1	0	0	0	0	1
0	10210000000	102061170	102061	Female	57	55-59	Agricultural Hukou	1	Illiterate	2	3326	7106.43	6731.43	18.4	1	1	1	1	4	Poor	Poor / Very poor	��	1	1	4		19	1	53	5323	Rural	220	4	2	2	2	6	1	1	1	1	1	0	1	0	0	1	0	0
0	10210000000	102061190	102061	Female	61	60-64	Agricultural Hukou	1	Illiterate	1	323.857	1055.71	998.571	17.3484	1	0	0	0	0	Excellent / Very good / Good / Fair	Poor / Very poor	����	1	1			16	1	53	5323	Rural	220	3	2	2	2	6	0	1	1	1	1	0	1	0	0	1	0	0
0	10210000000	102061160	102061	Male	49	45-49	Agricultural Hukou	2	Literate	1	1694.33	5121.9	5121.9	23.737	0	0	0	0	1	Excellent / Very good / Good / Fair	Poor / Very poor	����	0	0	7	10.5	2	0	53	5323	Rural	220	1	1	1	1	6	0	0	0	1	0	0	1	0	0	1	0	0
0	10210000000	102062060	102062	Male	71	70-74	Agricultural Hukou	2	Literate	1	611	3090.67	2757.33		1	1	0	1	4	Poor	Poor / Very poor	һ��	1	0	6		21	1	53	5323	Rural	220	9	2	2	2	6	1	1	1	1	1	0	1	0	0	1	0	0
0	10210000000	102062100	102062	Female	56	55-59	Agricultural Hukou	1	Illiterate	5	621	3392	3192	19.0936	0	0	0	0	0	Excellent / Very good / Good / Fair	Very good / Good / Fair	�ܺ�	0	1			8	0	53	5323	Rural	220	2	2	2	2	6	0	1	1	1	1	0	1	0	0	1	0	0
0	10210000000	102062250	102062	Female	70	70-74	Agricultural Hukou	1	Illiterate	5	5	9000.42	5000.42	21.3053	1	0	0	0	3	Excellent / Very good / Good / Fair	Very good / Good / Fair	һ��	1	0			17	1	53	5323	Rural	220	1	1	2	1	5	0	1	0	0	0	0	1	0	0	1	0	0
0	10210000000	102062270	102062	Male	54	50-54	Agricultural Hukou	4	Primary	1	5701	11832	11432	19.984	1	0	0	0	2	Excellent / Very good / Good / Fair	Poor / Very poor	��	0	0	9		11	1	53	5323	Rural	220	1	1	1	1	5	0	0	0	0	0	0	1	0	0	1	0	0
0	10210000000	102062020	102062	Female	75	75-79	Agricultural Hukou	1	Illiterate	5	511	860.4	610.4	17.1228	1	0	0	1	3		Poor / Very poor	��	1	1	4	5	12	1	53	5323	Rural	220	2	2	2	2	6	0	1	1	1	1	0	1	0	0	1	0	0
0	10210000000	102062270	102062	Female	47	45-49	Agricultural Hukou	2	Literate	1	5701	11832	11432	26.1236	1	1	0	1	4	Excellent / Very good / Good / Fair	Very good / Good / Fair	��	0	1	9		16	1	53	5323	Rural	220	1	1	1	1	5	0	0	0	0	0	0	1	0	0	1	0	0
0	10210000000	102062080	102062	Female	79	75-79	Agricultural Hukou	1	Illiterate	5	2426	32016	31016	25.3837	1	0	0	1	4		Poor / Very poor	��	1	0	7	8.5	20	1	53	5323	Rural	220	4	2	2	2	6	1	1	1	1	1	0	1	0	0	1	0	0
0	10210000000	102062140	102062	Female	57	55-59	Agricultural Hukou	1	Illiterate	1	2811	3086	2966	19.728	0	0	0	0	0		Very good / Good / Fair	һ��	1	1			6	0	53	5323	Rural	220	2	2	2	2	5	0	1	1	0	1	0	1	0	0	1	0	0
0	10210000000	102062110	102062	Female	56	55-59	Agricultural Hukou	4	Primary	1	4859.33	1768.26	1601.59	22.7528	0	0	0	0	1	Excellent / Very good / Good / Fair	Very good / Good / Fair	��	0	1	7	12	12	1	53	5323	Rural	220	9	2	2	2	6	1	1	1	1	1	0	1	0	0	1	0	0
0	10210000000	102062220	102062	Male	75	75-79	Agricultural Hukou	4	Primary	1	2456	3369.41	2869.41	16.924	1	0	0	1	2	Excellent / Very good / Good / Fair	Very good / Good / Fair	��	0	1	2		8	0	53	5323	Rural	220	4	2	2	2	6	1	1	1	1	1	0	1	0	0	1	0	0
0	10210000000	102062040	102062	Male	51	50-54	Agricultural Hukou	4	Primary	5	1501	1008	928	17.9592	1	0	0	0	1	Poor	Poor / Very poor	��	0	1			13	1	53	5323	Rural	220	9	2	2	2	6	1	1	1	1	1	0	0	0	0	0	0	0
0	10210000000	102062030	102062	Male	56	55-59	Agricultural Hukou	4	Primary	5	201	2260	260	17.9634	1	0	0	1	2	Poor	Poor / Very poor	��	1	1	6	8.5	17	1	53	5323	Rural	220	9	2	2	2	6	1	1	1	1	1	0	0	0	0	0	0	0
0	10210000000	102062240	102062	Female	57	55-59	Agricultural Hukou	1	Illiterate	1	695	1605.2	1485.2	19.0299	1	1	0	0	1	Excellent / Very good / Good / Fair	Very good / Good / Fair	һ��	0	1	6		19	1	53	5323	Rural	220	4	2	2	2	6	1	1	1	1	1	0	1	0	0	1	0	0
0	10210000000	102062240	102062	Male	60	60-64	Agricultural Hukou	2	Literate	1	695	1605.2	1485.2	17.8795	1	0	0	0	3	Excellent / Very good / Good / Fair	Very good / Good / Fair	��	0	1	2		16	1	53	5323	Rural	220	4	2	2	2	6	1	1	1	1	1	0	1	0	0	1	0	0
0	10210000000	102062110	102062	Male	58	55-59	Agricultural Hukou	1	Illiterate	1	4859.33	1768.26	1601.59	21.453	0	1	0	1	3	Excellent / Very good / Good / Fair	Very good / Good / Fair	��	0	0	6	10	11	1	53	5323	Rural	220	9	2	2	2	6	1	1	1	1	1	0	1	0	0	1	0	0
0	10210000000	102062210	102062	Male	54	50-54	Agricultural Hukou	4	Primary	1	5301	1700	700		1	0	0	1	2		Very good / Good / Fair	����	0	1			4	0	53	5323	Rural	220	4	2	2	2	6	1	1	1	1	1	0	1	0	0	1	0	0
0	10210000000	102062220	102062	Female	72	70-74	Agricultural Hukou	1	Illiterate	1	2456	3369.41	2869.41	20.5315	1	1	1	1	5	Poor	Poor / Very poor	��	1	1			17	1	53	5323	Rural	220	4	2	2	2	6	1	1	1	1	1	0	1	0	0	1	0	0
0	10210000000	102062070	102062	Female	64	60-64	Agricultural Hukou	2	Literate	5	2403	2722	2647	17.7668	1	0	0	0	3	Poor	Poor / Very poor	һ��	1	0	6	9.5	15	1	53	5323	Rural	220	4	2	2	2	6	1	1	1	1	1	0	1	0	0	1	0	0
0	10210000000	102062190	102062	Male	72	70-74	Agricultural Hukou	4	Primary	1	867.667	890	856.667	22.0718	1	0	0	0	1	Poor	Poor / Very poor	��	0	1	7		18	1	53	5323	Rural	220	9	2	2	2	6	1	1	1	1	1	0	1	0	0	1	0	0
0	10210000000	102062140	102062	Male	52	50-54	Agricultural Hukou	5	Middle	1	2811	3086	2966	20.7547	0	0	0	0	0	Excellent / Very good / Good / Fair	Very good / Good / Fair	һ��	0	0	9	13	1	0	53	5323	Rural	220	2	2	2	2	5	0	1	1	0	1	0	1	0	0	1	0	0
0	10210000000	102062260	102062	Female	47	45-49	Agricultural Hukou	4	Primary	1	1151	22252.3	22222.3		1	0	0	0	2	Poor	Very good / Good / Fair	һ��	0						53	5323	Rural	220	4	2	2	2	6	1	1	1	1	1	0	1	0	0	1	0	0
0	10210000000	102062190	102062	Female	61	60-64	Agricultural Hukou	1	Illiterate	1	867.667	890	856.667	23.6442	1	0	0	1	2		Very good / Good / Fair	����	1	1			24	1	53	5323	Rural	220	9	2	2	2	6	1	1	1	1	1	0	1	0	0	1	0	0
0	10210000000	102062130	102062	Male	57	55-59	Agricultural Hukou	2	Literate	1	3011	1368.67	1118.67	19.3949	1	0	0	0	1		Very good / Good / Fair	��	0	0	8	10.5	15	1	53	5323	Rural	220	9	2	2	2	6	1	1	1	1	1	0	1	0	0	1	0	0
0	10210000000	102062160	102062	Male	74	70-74	Agricultural Hukou	1	Illiterate	1	674.833	2630.67	2547.33	17.7043	1	0	0	1	3	Poor	Poor / Very poor	��	1	1	6	7.5	14	1	53	5323	Rural	220	4	2	2	2	6	1	1	1	1	1	0	1	0	0	1	0	0
0	10210000000	102062210	102062	Female	52	50-54	Agricultural Hukou	4	Primary	1	5301	1700	700		1	0	0	0	3		Very good / Good / Fair	��	0	0	11	16	21	1	53	5323	Rural	220	4	2	2	2	6	1	1	1	1	1	0	1	0	0	1	0	0
0	10210000000	102062230	102062	Male	64	60-64	Agricultural Hukou	1	Illiterate	1	1397.67	2193.33	1360	17.8145	0	0	0	0	1		Poor / Very poor	�ܺ�	0	0	1		10	1	53	5323	Rural	220	1	1	1	1	6	0	0	0	1	0	0	1	0	0	1	0	0
0	10210000000	102062180	102062	Female	48	45-49	Agricultural Hukou	4	Primary	1	1434.33	1470	970	19.4339	0	0	0	0	1		Very good / Good / Fair	��	0	0	10	15	1	0	53	5323	Rural	220	9	2	2	2	6	1	1	1	1	1	0	1	0	0	1	0	0
0	10210000000	102062180	102062	Male	48	45-49	Agricultural Hukou	4	Primary	1	1434.33	1470	970		0	0	0	0	3		Poor / Very poor	����	0	1	9	12	3	0	53	5323	Rural	220	9	2	2	2	6	1	1	1	1	1	0	1	0	0	1	0	0
0	10210000000	102062120	102062	Male	53	50-54	Agricultural Hukou	4	Primary	1	984.333	1836.67	1170	26.0407	0	0	0	0	1	Excellent / Very good / Good / Fair	Very good / Good / Fair	��	0	0	8	12.5	5	0	53	5323	Rural	220	10	2	2	2	6	1	1	1	1	1	0	1	0	0	1	0	0
0	10210000000	102062230	102062	Female	57	55-59	Agricultural Hukou	1	Illiterate	1	1397.67	2193.33	1360	29.4145	1	1	0	0	1		Poor / Very poor	��	1	1			15	1	53	5323	Rural	220	1	1	1	1	6	0	0	0	1	0	0	1	0	0	1	0	0
0	10210000000	102062160	102062	Female	66	65-69	Agricultural Hukou	2	Literate	1	674.833	2630.67	2547.33	14.5147	1	0	0	1	4	Poor	Poor / Very poor	��	1	0			8	0	53	5323	Rural	220	4	2	2	2	6	1	1	1	1	1	0	1	0	0	1	0	0
0	10210000000	102062260	102062	Male	48	45-49	Agricultural Hukou	2	Literate	1	1151	22252.3	22222.3	23.0112	1	1	0	1	3	Excellent / Very good / Good / Fair	Very good / Good / Fair	һ��	0	1	8	12.5	19	1	53	5323	Rural	220	4	2	2	2	6	1	1	1	1	1	0	1	0	0	1	0	0
0	10210000000	102063070	102063	Male	66	65-69	Agricultural Hukou	1	Illiterate	3	4041	4670	4070	22.3133	0	0	0	0	0	Excellent / Very good / Good / Fair	Very good / Good / Fair	�ܺ�	1	1			18	1	53	5323	Rural	220	9	2	2	2	6	1	1	1	1	1	0	1	0	0	1	0	0
0	10210000000	102063270	102063	Male	53	50-54	Agricultural Hukou	4	Primary	1	1683.5	451	351	21.2279	0	0	0	0	0	Excellent / Very good / Good / Fair	Very good / Good / Fair	����	0	0	1	5.5	3	0	53	5323	Rural	220	9	1	1	1	6	1	0	0	1	0	0	1	0	0	1	0	0
0	10210000000	102063090	102063	Male	79	75-79	Agricultural Hukou	1	Illiterate	5	653	5912	5712	20.9372	0	0	0	0	1		Poor / Very poor	һ��	1	0	4		6	0	53	5323	Rural	220	1	2	2	2	5	0	1	1	0	1	0	1	0	0	1	0	0
0	10210000000	102063260	102063	Female	62	60-64	Agricultural Hukou	2	Literate	1	2723	577.333	527.333	22.8269	1	0	0	0	4	Poor	Poor / Very poor	һ��	1	1	6	10	27	1	53	5323	Rural	220	4	2	2	2	6	1	1	1	1	1	0	1	0	0	1	0	0
0	10210000000	102063290	102063	Female	47	45-49	Agricultural Hukou	2	Literate	1	1741	5610.4	4410.4	27.1106	1	0	0	0	4	Poor	Poor / Very poor	��	1	1	7	12	23	1	53	5323	Rural	220	4	2	2	2	6	1	1	1	1	1	0	1	0	0	1	0	0
0	10210000000	102063150	102063	Male	56	55-59	Agricultural Hukou	2	Literate	2	2841	1703.33	1036.67	21.1191	0	0	0	0	2	Excellent / Very good / Good / Fair	Very good / Good / Fair	�ܺ�	1	0	9	13	6	0	53	5323	Rural	220	2	2	2	2	5	0	1	1	0	1	0	1	0	0	1	0	0
0	10210000000	102063180	102063	Male	58	55-59	Agricultural Hukou	2	Literate	1	1	1524.28	1344.28		1	0	0	0	4	Poor	Poor / Very poor	�ܺ�	1	1			12	1	53	5323	Rural	220	1	2	2	2	6	0	1	1	1	1	0	1	0	0	1	0	0
0	10210000000	102063220	102063	Male	63	60-64	Agricultural Hukou	4	Primary	1	8377.67	1532	1365.33	20.3094	0	0	0	0	0	Excellent / Very good / Good / Fair	Very good / Good / Fair	����	0	0	9	12.5	5	0	53	5323	Rural	220	3	1	1	1	6	0	0	0	1	0	0	1	0	0	1	0	0
0	10210000000	102063130	102063	Female	47	45-49	Agricultural Hukou	1	Illiterate	1	154.333	1034.85	988.182	19.736	1	0	0	0	3	Excellent / Very good / Good / Fair	Very good / Good / Fair	һ��	0	0	6	9	18	1	53	5323	Rural	220	9	1	2	2	6	1	1	1	1	0	0	1	0	0	1	0	0
0	10210000000	102063290	102063	Male	51	50-54	Agricultural Hukou	5	Middle	1	1741	5610.4	4410.4	21.9284	0	0	0	0	2	Excellent / Very good / Good / Fair	Very good / Good / Fair	��	1	0	10	13	2	0	53	5323	Rural	220	4	2	2	2	6	1	1	1	1	1	0	1	0	0	1	0	0
0	10210000000	102063210	102063	Female	49	45-49	Agricultural Hukou	1	Illiterate	1	7234.33	5646.67	5313.33	19.1362	1	0	0	0	4	Excellent / Very good / Good / Fair	Poor / Very poor	�ܺ�	1	1	3	3	15	1	53	5323	Rural	220	4	2	2	2	6	1	1	1	1	1	0	1	0	0	1	0	0
0	10210000000	102063260	102063	Male	61	60-64	Agricultural Hukou	5	Middle	1	2723	577.333	527.333	20.8103	0	0	0	1	1	Excellent / Very good / Good / Fair	Very good / Good / Fair	һ��	0	1	8	11	21	1	53	5323	Rural	220	4	2	2	2	6	1	1	1	1	1	0	1	0	0	1	0	0
0	10210000000	102063060	102063	Female	49	45-49	Agricultural Hukou	1	Illiterate	1	3165.47	1822.67	1422.67		1	0	0	0	2		Very good / Good / Fair	�ܺ�	1	0	4	8	19	1	53	5323	Rural	220	4	2	2	2	6	1	1	1	1	1	0	1	0	0	1	0	0
0	10210000000	102063140	102063	Female	68	65-69	Agricultural Hukou	2	Literate	4	3348.5	1789.33	1539.33	21.7768	1	0	0	1	0		Poor / Very poor	�ܺ�	0	0	4	9.5	6	0	53	5323	Rural	220	9	1	1	1	6	1	0	0	1	0	0	1	0	0	1	0	0
0	10210000000	102063020	102063	Male	56	55-59	Agricultural Hukou	1	Illiterate	2	1421	4157	907		1	0	0	0	3	Poor	Poor / Very poor	��	1	1	7	11.5	17	1	53	5323	Rural	220	4	2	2	2	6	1	1	1	1	1	0	1	0	0	1	0	0
0	10210000000	102063280	102063	Female	51	50-54	Agricultural Hukou	1	Illiterate	1	2969	4694	3494	18.2388	0	0	0	0	0		Very good / Good / Fair	�ܺ�	1	1	2	7	3	0	53	5323	Rural	220	2	2	2	2	6	0	1	1	1	1	0	1	0	0	1	0	0
0	10210000000	102063110	102063	Male	48	45-49	Agricultural Hukou	5	Middle	1	8558.33	2186.67	1520	21.3382	0	0	0	0	2	Excellent / Very good / Good / Fair	Very good / Good / Fair	�ܺ�	0	0	10	15	0	0	53	5323	Rural	220	1	1	1	1	6	0	0	0	1	0	0	1	0	0	1	0	0
0	10210000000	102063060	102063	Male	49	45-49	Agricultural Hukou	5	Middle	1	3165.47	1822.67	1422.67		0	0	0	0	1	Excellent / Very good / Good / Fair	Very good / Good / Fair	��	0						53	5323	Rural	220	4	2	2	2	6	1	1	1	1	1	0	1	0	0	1	0	0
0	10210000000	102063200	102063	Male	75	75-79	Agricultural Hukou	2	Literate	5	537	4007	1207	21.0723	1	0	0	1	3		Very good / Good / Fair	����	1	0	5	7	21	1	53	5323	Rural	220	4	2	2	2	6	1	1	1	1	1	0	0	0	0	0	0	0
0	10210000000	102063100	102063	Female	68	65-69	Agricultural Hukou	1	Illiterate	5	248.5	283.2	258.2	23.473	1	0	0	1	3	Poor	Very good / Good / Fair	�ܺ�	1	1	1	4.5	11	1	53	5323	Rural	220	9	1	1	1	6	1	0	0	1	0	0	1	0	0	1	0	0
0	10210000000	102063180	102063	Female	55	55-59	Agricultural Hukou	1	Illiterate	1	1	1524.28	1344.28		1	0	0	0	2	Excellent / Very good / Good / Fair	Very good / Good / Fair	һ��	1	0	4	8	22	1	53	5323	Rural	220	1	2	2	2	6	0	1	1	1	1	0	1	0	0	1	0	0
0	10210000000	102063040	102063	Male	55	55-59	Agricultural Hukou	1	Illiterate	1	12501	47804	32804	22.4551	1	0	0	0	1		Very good / Good / Fair	�ܺ�	0	0	4	8	1	0	53	5323	Rural	220	2	2	2	2	6	0	1	1	1	1	0	1	0	0	1	0	0
0	10210000000	102063190	102063	Female	58	55-59	Agricultural Hukou	2	Literate	1	1159	1641.8	1441.8	22.9171	1	0	0	1	2		Very good / Good / Fair	��	0	0	4	7	0	0	53	5323	Rural	220	4	2	2	2	6	1	1	1	1	1	0	1	0	0	1	0	0
0	10210000000	102063040	102063	Female	53	50-54	Agricultural Hukou	1	Illiterate	1	12501	47804	32804	23.1959	1	1	0	1	3	Excellent / Very good / Good / Fair	Very good / Good / Fair	һ��	0	0	5	9.5	6	0	53	5323	Rural	220	2	2	2	2	6	0	1	1	1	1	0	1	0	0	1	0	0
0	10210000000	102063220	102063	Female	64	60-64	Agricultural Hukou	2	Literate	1	8377.67	1532	1365.33	20.3428	0	0	0	0	0	Excellent / Very good / Good / Fair	Very good / Good / Fair	�ܺ�	0	0	4	8.5	8	0	53	5323	Rural	220	3	1	1	1	6	0	0	0	1	0	0	1	0	0	1	0	0
0	10210000000	102063250	102063	Male	63	60-64	Agricultural Hukou	2	Literate	1	396	5306.67	4140	20.5499	1	0	0	0	1		Poor / Very poor	�ܺ�	1	1	10	11.5	23	1	53	5323	Rural	220	9	2	2	2	6	1	1	1	1	1	0	1	0	0	1	0	0
0	10210000000	102063150	102063	Female	56	55-59	Agricultural Hukou	1	Illiterate	2	2841	1703.33	1036.67	18.2015	0	0	0	0	2	Poor	Very good / Good / Fair	��	0	0	4	8	9	0	53	5323	Rural	220	2	2	2	2	5	0	1	1	0	1	0	1	0	0	1	0	0
0	10210000000	102063240	102063	Male	68	65-69	Agricultural Hukou	4	Primary	3	1184.33	2689.33	2622.67	20.5607	0	0	0	0	0	Excellent / Very good / Good / Fair	Very good / Good / Fair	�ܺ�	0	0			3	0	53	5323	Rural	220	9	1	2	2	6	1	1	1	1	0	0	1	0	0	1	0	0
0	10210000000	102063160	102063	Male	45	45-49	Agricultural Hukou	1	Illiterate	6	711	1168	1068		0	0	0	0	2	Excellent / Very good / Good / Fair	Very good / Good / Fair	����	0	0	4	5	8	0	53	5323	Rural	220	4	2	2	2	6	1	1	1	1	1	0	1	0	0	1	0	0
0	10210000000	102063250	102063	Female	65	65-69	Agricultural Hukou	4	Primary	1	396	5306.67	4140	24.5603	1	0	0	1	2	Poor	Poor / Very poor	�ܺ�	1	1	8	11	27	1	53	5323	Rural	220	9	2	2	2	6	1	1	1	1	1	0	1	0	0	1	0	0
0	10210000000	102063130	102063	Male	49	45-49	Agricultural Hukou	4	Primary	1	154.333	1034.85	988.182	19.0311	0	0	0	0	2		Poor / Very poor	�ܺ�	1	1	6	9	5	0	53	5323	Rural	220	9	1	2	2	6	1	1	1	1	0	0	1	0	0	1	0	0
0	10210000000	102063210	102063	Male	50	50-54	Agricultural Hukou	5	Middle	1	7234.33	5646.67	5313.33	18.5342	1	0	0	0	1	Excellent / Very good / Good / Fair	Very good / Good / Fair	�ܺ�	0	0	9	13	15	1	53	5323	Rural	220	4	2	2	2	6	1	1	1	1	1	0	1	0	0	1	0	0
0	10210000000	102063080	102063	Female	75	75-79	Agricultural Hukou	1	Illiterate	2	4993.5	3271.52	3238.19	16.2741	1	0	0	1	4		Poor / Very poor	һ��	1	0	6	10.5	14	1	53	5323	Rural	220	4	2	2	2	6	1	1	1	1	1	0	1	0	0	1	0	0
0	10210000000	102063170	102063	Female	73	70-74	Agricultural Hukou	1	Illiterate	3	51	1126	1126	20.6418	0	0	0	1	0	Poor	Poor / Very poor	�ܺ�	1	1			21	1	53	5323	Rural	220	9	2	2	2	6	1	1	1	1	1	0	1	0	0	1	0	0
0	10210000000	102063030	102063	Female	78	75-79	Agricultural Hukou	1	Illiterate	1	1	600	600	17.5005	1	0	0	1	3		Poor / Very poor	�ܺ�	0	0			11	1	53	5323	Rural	220	2	2	2	2	6	0	1	1	1	1	0	1	0	0	1	0	0
0	10210000000	102063190	102063	Male	55	55-59	Agricultural Hukou	2	Literate	1	1159	1641.8	1441.8		1	0	0	1	2	Excellent / Very good / Good / Fair	Very good / Good / Fair	һ��	0	0	10	13.5	9	0	53	5323	Rural	220	4	2	2	2	6	1	1	1	1	1	0	1	0	0	1	0	0
0	10210000000	102063300	102063	Male	66	65-69	Agricultural Hukou	1	Illiterate	1	3317.67	2180	2160	19.7756	0	0	0	1	1	Excellent / Very good / Good / Fair	Very good / Good / Fair	����	0	0	3	8	2	0	53	5323	Rural	220	2	1	1	1	6	0	0	0	1	0	0	1	0	0	1	0	0
0	10210000000	102063230	102063	Female	48	45-49	Agricultural Hukou	4	Primary	1	2487.67	2035	1785		0	0	0	1	1		Poor / Very poor	�ܺ�	0	1	2	5.5	1	0	53	5323	Rural	220	3	1	1	1	6	0	0	0	1	0	0	1	0	0	1	0	0
0	10210000000	102063050	102063	Male	56	55-59	Agricultural Hukou	2	Literate	1	1634.33	8780	7946.67		0	0	0	0	1		Very good / Good / Fair	��	0	0	8	12	8	0	53	5323	Rural	220	4	2	2	2	6	1	1	1	1	1	0	1	0	0	1	0	0
0	10210000000	102063050	102063	Female	55	55-59	Agricultural Hukou	1	Illiterate	1	1634.33	8780	7946.67		0	0	0	1	1	Excellent / Very good / Good / Fair	Very good / Good / Fair	�ܺ�	0	0	5	10	4	0	53	5323	Rural	220	4	2	2	2	6	1	1	1	1	1	0	1	0	0	1	0	0
0	10210000000	102063300	102063	Female	62	60-64	Agricultural Hukou	4	Primary	1	3317.67	2180	2160	18.2797	1	1	0	0	0		Very good / Good / Fair	�ܺ�	0	0	9	16	8	0	53	5323	Rural	220	2	1	1	1	6	0	0	0	1	0	0	1	0	0	1	0	0
0	10210000000	102063020	102063	Female	54	50-54	Agricultural Hukou	1	Illiterate	2	1421	4157	907		1	0	0	0	5	Poor	Poor / Very poor	��	0	1	3	5.5	26	1	53	5323	Rural	220	4	2	2	2	6	1	1	1	1	1	0	1	0	0	1	0	0
0	10210000000	102063280	102063	Male	52	50-54	Agricultural Hukou	2	Literate	1	2969	4694	3494	19.9599	1	0	0	1	0	Excellent / Very good / Good / Fair	Very good / Good / Fair	����	0	1	5	7.5	1	0	53	5323	Rural	220	2	2	2	2	6	0	1	1	1	1	0	1	0	0	1	0	0
0	10230000000	102331140	102331	Female	56	55-59	Agricultural Hukou	1	Illiterate	5	2841	6410	2410	27.6713	0	0	0	1	1		Poor / Very poor	��	0	1	5	8	10	1	53	5323	Rural	220	9	2	1	1	6	1	0	0	1	1	0	1	0	0	1	0	0
0	10230000000	102331220	102331	Female	80	80+	Agricultural Hukou	1	Illiterate	5	3511	6046	5646		0	0	0	0	1	Excellent / Very good / Good / Fair	Very good / Good / Fair	�ܺ�	0						53	5323	Rural	220	10	2	1	1	6	1	0	0	1	1	0	1	0	0	1	0	0
0	10230000000	102331190	102331	Female	46	45-49	Agricultural Hukou	1	Illiterate	1	5867.67	6653.33	6403.33	25.8425	0	0	0	0	0	Excellent / Very good / Good / Fair	Very good / Good / Fair	�ܺ�	0	0			4	0	53	5323	Rural	220	3	2	1	1	5	0	0	0	0	1	0	1	0	0	1	0	0
0	10230000000	102331090	102331	Male	73	70-74	Agricultural Hukou	2	Literate	3	6901	8540	7540	20.1669	0	0	0	1	1	Excellent / Very good / Good / Fair	Very good / Good / Fair	��	1	1	2	3.5	17	1	53	5323	Rural	220	9	2	1	1	5	1	0	0	0	1	0	1	0	0	1	0	0
0	10230000000	102331130	102331	Male	48	45-49	Agricultural Hukou	5	Middle	1	17701	4720	4220	21.9559	1	0	0	0	3	Excellent / Very good / Good / Fair	Poor / Very poor	��	0	0	10		10	1	53	5323	Rural	220	10	2	1	1	6	1	0	0	1	1	0	1	0	0	1	0	0
0	10230000000	102331130	102331	Female	45	45-49	Agricultural Hukou	1	Illiterate	1	17701	4720	4220	22.9002	0	0	0	1	3	Excellent / Very good / Good / Fair	Very good / Good / Fair	��	0	0	1	2	15	1	53	5323	Rural	220	10	2	1	1	6	1	0	0	1	1	0	1	0	0	1	0	0
0	10230000000	102331040	102331	Female	63	60-64	Agricultural Hukou	4	Primary	1	5151	3795	3545	20.8463	0	1	0	1	1		Very good / Good / Fair	��	1	1	4		12	1	53	5323	Rural	220	2	1	1	1	5	0	0	0	0	0	0	1	0	0	1	0	0
0	10230000000	102331200	102331	Male	56	55-59	Agricultural Hukou	4	Primary	4	2541	9044	8844	23.3887	0	0	0	1	1	Excellent / Very good / Good / Fair	Very good / Good / Fair	һ��	0	0	9	14	7	0	53	5323	Rural	220	2	2	1	1	5	0	0	0	0	1	0	1	0	0	1	0	0
0	10230000000	102331230	102331	Female	45	45-49	Agricultural Hukou	4	Primary	1	11194	4860	4610		1	0	0	0	0	Excellent / Very good / Good / Fair	Very good / Good / Fair	��	0	1	1	4.5	16	1	53	5323	Rural	220	2	2	1	1	5	0	0	0	0	1	0	1	0	0	1	0	0
0	10230000000	102331170	102331	Female	49	45-49	Agricultural Hukou	5	Middle	1	6151	7050	6550	27.6318	0	0	0	0	0	Excellent / Very good / Good / Fair	Very good / Good / Fair	��	0	1	10		12	1	53	5323	Rural	220	2	2	1	1	5	0	0	0	0	1	0	1	0	0	1	0	0
0	10230000000	102331030	102331	Female	55	55-59	Agricultural Hukou	4	Primary	1	866	5500	4500	22.2791	1	0	0	1	3		Very good / Good / Fair	�ܺ�	0	0	9	12	22	1	53	5323	Rural	220	3	2	1	1	6	0	0	0	1	1	0	1	0	0	1	0	0
0	10230000000	102331080	102331	Female	46	45-49	Agricultural Hukou	4	Primary	1	6051	4717.5	4467.5	17.7442	0	0	0	0	0	Excellent / Very good / Good / Fair	Very good / Good / Fair	��	0	1			4	0	53	5323	Rural	220	10	2	1	1	6	1	0	0	1	1	0	1	0	0	1	0	0
0	10230000000	102331030	102331	Male	62	60-64	Agricultural Hukou	4	Primary	1	866	5500	4500	22.7976	0	0	0	0	0		Very good / Good / Fair	�ܺ�	0	0	10	12	3	0	53	5323	Rural	220	3	2	1	1	6	0	0	0	1	1	0	1	0	0	1	0	0
0	10230000000	102331150	102331	Female	57	55-59	Agricultural Hukou	1	Illiterate	1	3601	4010	3510	21.4796	1	0	0	0	1		Very good / Good / Fair	��	0	0			18	1	53	5323	Rural	220	2	2	1	1	6	0	0	0	1	1	0	1	0	0	1	0	0
0	10230000000	102331040	102331	Male	67	65-69	Agricultural Hukou	5	Middle	1	5151	3795	3545	20.6632	0	0	0	0	1		Very good / Good / Fair	��	0	0	11		4	0	53	5323	Rural	220	2	1	1	1	5	0	0	0	0	0	0	1	0	0	1	0	0
0	10230000000	102331100	102331	Female	51	50-54	Agricultural Hukou	4	Primary	1	3391	4180	4020	27.7436	1	0	0	0	2		Poor / Very poor	��	0	1	3	5	9	0	53	5323	Rural	220	9	1	1	1	3	1	0	0	0	0	0	1	0	0	1	0	0
0	10230000000	102331080	102331	Male	46	45-49	Agricultural Hukou	4	Primary	1	6051	4717.5	4467.5	22.3438	0	0	0	0	0	Excellent / Very good / Good / Fair	Very good / Good / Fair	�ܺ�	0	0			2	0	53	5323	Rural	220	10	2	1	1	6	1	0	0	1	1	0	1	0	0	1	0	0
0	10230000000	102331230	102331	Male	47	45-49	Agricultural Hukou	4	Primary	1	11194	4860	4610	27.4582	1	0	0	0	1	Excellent / Very good / Good / Fair	Very good / Good / Fair	��	0	0	11	14.5	8	0	53	5323	Rural	220	2	2	1	1	5	0	0	0	0	1	0	1	0	0	1	0	0
0	10230000000	102331060	102331	Female	51	50-54	Agricultural Hukou	2	Literate	1	6351	6900	6566.67	23.5585	1	0	0	0	3		Poor / Very poor	�ܺ�	0	0	7	12	8	0	53	5323	Rural	220	2	2	1	1	3	0	0	0	0	1	0	1	0	0	1	0	0
0	10230000000	102331060	102331	Male	53	50-54	Agricultural Hukou	1	Illiterate	1	6351	6900	6566.67	20.9904	1	0	0	0	0	Excellent / Very good / Good / Fair	Very good / Good / Fair	�ܺ�	0	1			3	0	53	5323	Rural	220	2	2	1	1	3	0	0	0	0	1	0	1	0	0	1	0	0
0	10230000000	102331190	102331	Male	53	50-54	Agricultural Hukou	5	Middle	1	5867.67	6653.33	6403.33	25.9696	0	0	0	1	0	Excellent / Very good / Good / Fair	Very good / Good / Fair	�ܺ�	0	0	11	14	1	0	53	5323	Rural	220	3	2	1	1	5	0	0	0	0	1	0	1	0	0	1	0	0
0	10230000000	102331050	102331	Male	48	45-49	Agricultural Hukou	5	Middle	1	10401	7273.33	7173.33	29.8107	0	1	0	1	0	Excellent / Very good / Good / Fair	Very good / Good / Fair	��	0	0	11		5	0	53	5323	Rural	220	2	1	1	1	5	0	0	0	0	0	0	1	0	0	1	0	0
0	10230000000	102331110	102331	Male	58	55-59	Agricultural Hukou	1	Illiterate	5	1491	7840	7740	22.3716	1	0	0	0	0	Excellent / Very good / Good / Fair	Very good / Good / Fair	�ܺ�	0	1	6		20	1	53	5323	Rural	220	10	2	1	1	6	1	0	0	1	1	0	1	0	0	1	0	0
0	10230000000	102331010	102331	Female	56	55-59	Agricultural Hukou	1	Illiterate	1	11213.7	5386.67	5053.33	22.4379	1	0	0	0	1		Very good / Good / Fair	��	0	1	1	1.5	17	1	53	5323	Rural	220	2	1	1	1	3	0	0	0	0	0	0	1	0	0	1	0	0
0	10230000000	102331100	102331	Male	51	50-54	Agricultural Hukou	4	Primary	1	3391	4180	4020	21.4086	0	0	0	0	0		Very good / Good / Fair	һ��	0	0	4		8	0	53	5323	Rural	220	9	1	1	1	3	1	0	0	0	0	0	1	0	0	1	0	0
0	10230000000	102331210	102331	Male	59	55-59	Agricultural Hukou	4	Primary	5	5551	9440	9290	20.8849	0	0	0	0	2	Excellent / Very good / Good / Fair	Very good / Good / Fair	��	1	1	10	14.5	15	1	53	5323	Rural	220	9	2	1	1	5	1	0	0	0	1	0	1	0	0	1	0	0
0	10230000000	102331180	102331	Female	62	60-64	Agricultural Hukou	2	Literate	1	6501	10540	9540	23.0422	0	0	0	1	1		Very good / Good / Fair	�ܺ�	0	0	4		4	0	53	5323	Rural	220	10	2	1	1	7	1	0	0	0	1	0	1	0	0	1	0	0
0	10230000000	102331160	102331	Female	73	70-74	Agricultural Hukou	4	Primary	1	646	6338	5338	18.7047	0	0	0	1	1		Poor / Very poor	��	1	0	6		25	1	53	5323	Rural	220	2	2	1	1	6	0	0	0	1	1	0	1	0	0	1	0	0
0	10230000000	102331150	102331	Male	62	60-64	Agricultural Hukou	4	Primary	1	3601	4010	3510	17.8909	1	0	0	0	2		Poor / Very poor	��	0	0	4		13	1	53	5323	Rural	220	2	2	1	1	6	0	0	0	1	1	0	1	0	0	1	0	0
0	10230000000	102331120	102331	Female	47	45-49	Agricultural Hukou	2	Literate	1	10601	3764	3264	17.4263	1	0	0	0	1	Poor	Poor / Very poor	��	0	1	2	3.5	16	1	53	5323	Rural	220	10	2	1	1	3	1	0	0	0	1	0	1	0	0	1	0	0
0	10230000000	102331170	102331	Male	45	45-49	Agricultural Hukou	4	Primary	1	6151	7050	6550	28.1971	0	0	0	0	1	Excellent / Very good / Good / Fair	Very good / Good / Fair	һ��	1	1	7		14	1	53	5323	Rural	220	2	2	1	1	5	0	0	0	0	1	0	1	0	0	1	0	0
0	10230000000	102331120	102331	Male	53	50-54	Agricultural Hukou	1	Illiterate	1	10601	3764	3264		1	0	0	0	1	Excellent / Very good / Good / Fair	Very good / Good / Fair	��	0	1	6	7	20	1	53	5323	Rural	220	10	2	1	1	3	1	0	0	0	1	0	1	0	0	1	0	0
0	10230000000	102331160	102331	Male	71	70-74	Agricultural Hukou	4	Primary	1	646	6338	5338	19.1973	0	0	0	1	2	Excellent / Very good / Good / Fair	Very good / Good / Fair	��	0	0	11		6	0	53	5323	Rural	220	2	2	1	1	6	0	0	0	1	1	0	1	0	0	1	0	0
0	10230000000	102331180	102331	Male	67	65-69	Agricultural Hukou	4	Primary	1	6501	10540	9540	26.1393	0	0	0	1	2	Excellent / Very good / Good / Fair	Very good / Good / Fair	�ܺ�	0	0	7	12	3	0	53	5323	Rural	220	10	2	1	1	7	1	0	0	0	1	0	1	0	0	1	0	0
0	10230000000	102331070	102331	Female	56	55-59	Agricultural Hukou	1	Illiterate	5	6701	4700	4500	20.2302	0	0	0	1	1	Excellent / Very good / Good / Fair	Very good / Good / Fair	��	0	1	3	4	11	1	53	5323	Rural	220	9	2	2	1	6	1	1	0	1	1	0	1	0	0	1	0	0
0	10230000000	102332180	102332	Male	57	55-59	Agricultural Hukou	5	Middle	1	5667.67	2894.67	2861.33	18.6258	0	0	0	0	1		Very good / Good / Fair	��	0	0	7	9.5	10	1	53	5323	Rural	220	10	2	1	1	5	1	0	0	0	1	0	1	0	0	1	0	0
0	10230000000	102332010	102332	Male	58	55-59	Agricultural Hukou	4	Primary	1	4001	2950	2450	18.9806	0	0	0	0	0	Excellent / Very good / Good / Fair	Very good / Good / Fair	�ܺ�	0	0	9	11.5	10	1	53	5323	Rural	220	10	2	1	2	5	1	0	1	0	1	0	1	0	0	1	0	0
0	10230000000	102332140	102332	Female	81	80+	Agricultural Hukou	1	Illiterate	5	20893.5	18830	18730	24.7022	1	1	0	1	1	Poor	Poor / Very poor	��	1	1			23	1	53	5323	Rural	220	10	1	1	1	5	1	0	0	0	0	0	1	0	0	1	0	0
0	10230000000	102332020	102332	Female	89	80+	Agricultural Hukou	1	Illiterate	5	4661	11430	8830	22.9725	0	0	0	1	1		Poor / Very poor	��	1	1			12	1	53	5323	Rural	220	3	2	1	1	5	0	0	0	0	1	0	1	0	0	1	0	0
0	10230000000	102332090	102332	Female	48	45-49	Agricultural Hukou	4	Primary	1	8267.67	7460	5460		0	1	1	0	1		Poor / Very poor	�ܺ�	0	1	2	4	18	1	53	5323	Rural	220	10	2	1	1	5	1	0	0	0	1	0	1	0	0	1	0	0
0	10230000000	102332150	102332	Female	80	80+	Agricultural Hukou	1	Illiterate	1	336	1568	1068	18.5623	0	0	0	1	1	Poor	Poor / Very poor	��	0	1			20	1	53	5323	Rural	220	10	2	2	2	5	1	1	1	0	1	0	1	0	0	1	0	0
0	10230000000	102332110	102332	Female	50	50-54	Agricultural Hukou	4	Primary	1	10751	10524	10024	21.4487	1	0	0	0	2	Poor	Poor / Very poor	��	0	1	7		15	1	53	5323	Rural	220	9	2	1	1	5	1	0	0	0	1	0	1	0	0	1	0	0
0	10230000000	102332150	102332	Male	72	70-74	Agricultural Hukou	2	Literate	1	336	1568	1068		1	0	0	1	2		Poor / Very poor	��	1	1			21	1	53	5323	Rural	220	10	2	2	2	5	1	1	1	0	1	0	1	0	0	1	0	0
0	10230000000	102332120	102332	Male	65	65-69	Agricultural Hukou	5	Middle	1	4051	5890	3890	20.8513	1	0	0	0	3	Poor	Poor / Very poor	��	0	1	4	6	22	1	53	5323	Rural	220	2	2	1	1	5	0	0	0	0	1	0	1	0	0	1	0	0
0	10230000000	102332120	102332	Female	60	60-64	Agricultural Hukou	1	Illiterate	1	4051	5890	3890	25.5344	0	0	0	0	2	Poor	Poor / Very poor	��	0	1			18	1	53	5323	Rural	220	2	2	1	1	5	0	0	0	0	1	0	1	0	0	1	0	0
0	10230000000	102332070	102332	Male	63	60-64	Agricultural Hukou	4	Primary	1	41	5890	4554	19.1556	0	0	0	0	0	Poor	Very good / Good / Fair	�ܺ�	0	0	6		6	0	53	5323	Rural	220	2	1	1	1	5	0	0	0	0	0	0	1	0	0	1	0	0
0	10230000000	102332060	102332	Female	80	80+	Agricultural Hukou	1	Illiterate	5	3815.29	7680	6680	16.8024	0	1	0	1	1		Poor / Very poor	�ܺ�	0	1			4	0	53	5323	Rural	220	2	2	1	2	5	0	0	1	0	1	0	1	0	0	1	0	0
0	10230000000	102332170	102332	Male	46	45-49	Agricultural Hukou	1	Illiterate	1	701	3385.33	3218.67	23.8938	0	0	0	0	0	Excellent / Very good / Good / Fair	Very good / Good / Fair	�ܺ�	0	0	11	17	4	0	53	5323	Rural	220	9	2	1	2	6	1	0	1	1	1	0	1	0	0	1	0	0
0	10230000000	102332040	102332	Male	47	45-49	Agricultural Hukou	4	Primary	1	8451	18476.7	16976.7	20.325	1	0	0	0	1	Poor	Poor / Very poor	��	0	1	2		15	1	53	5323	Rural	220	10	2	1	1	5	1	0	0	0	1	0	1	0	0	1	0	0
0	10230000000	102332050	102332	Male	58	55-59	Agricultural Hukou	4	Primary	5	1281	2176	1576	20.3111	0	0	0	1	0		Very good / Good / Fair	�ܺ�	0	0	6	11	6	0	53	5323	Rural	220	3	2	1	2	5	0	0	1	0	1	0	1	0	0	1	0	0
0	10230000000	102332080	102332	Male	77	75-79	Agricultural Hukou	1	Illiterate	1	4801	6680	5430	22.0981	0	0	0	0	0		Poor / Very poor	��	0	1			12	1	53	5323	Rural	220	10	2	1	2	6	1	0	1	1	1	0	1	0	0	1	0	0
0	10230000000	102332030	102332	Female	66	65-69	Agricultural Hukou	4	Primary	5	1441	9612	3612	17.103	1	0	0	1	3		Poor / Very poor	�ܺ�	1	1			21	1	53	5323	Rural	220	2	2	1	2	5	0	0	1	0	1	0	1	0	0	1	0	0
0	10230000000	102332130	102332	Female	81	80+	Agricultural Hukou	2	Literate	5	1338.5	1417.5	1405		0	0	0	1	2	Poor	Poor / Very poor	��	1	1			11	1	53	5323	Rural	220	10	2	1	2	5	1	0	1	0	1	0	1	0	0	1	0	0
0	10230000000	102332100	102332	Male	52	50-54	Agricultural Hukou	6	High and Above	1	3881	5588	4988	15.3793	0	0	0	0	1		Very good / Good / Fair	�ܺ�	0	0	11	16	1	0	53	5323	Rural	220	2	2	1	2	5	0	0	1	0	1	0	1	0	0	1	0	0
0	10230000000	102332160	102332	Female	66	65-69	Agricultural Hukou	1	Illiterate	1	6826	4704	4554	18.3857	0	0	0	0	0	Excellent / Very good / Good / Fair	Very good / Good / Fair	�ܺ�	0	0	9		7	0	53	5323	Rural	220	2	2	1	1	6	0	0	0	1	1	0	1	0	0	1	0	0
0	10230000000	102332070	102332	Female	55	55-59	Agricultural Hukou	2	Literate	1	41	5890	4554	20.3626	0	0	0	0	0	Excellent / Very good / Good / Fair	Very good / Good / Fair	��	0	1	5		8	0	53	5323	Rural	220	2	1	1	1	5	0	0	0	0	0	0	1	0	0	1	0	0
0	10230000000	102332010	102332	Female	57	55-59	Agricultural Hukou	4	Primary	1	4001	2950	2450	20.8025	1	0	0	1	2	Excellent / Very good / Good / Fair	Poor / Very poor	��	0	1	8		13	1	53	5323	Rural	220	10	2	1	2	5	1	0	1	0	1	0	1	0	0	1	0	0
0	10230000000	102332180	102332	Female	47	45-49	Agricultural Hukou	4	Primary	1	5667.67	2894.67	2861.33	20.8854	0	0	0	1	1	Excellent / Very good / Good / Fair	Very good / Good / Fair	�ܺ�	0	1			10	1	53	5323	Rural	220	10	2	1	1	5	1	0	0	0	1	0	1	0	0	1	0	0
0	10230000000	102332090	102332	Male	50	50-54	Agricultural Hukou	5	Middle	1	8267.67	7460	5460	19.5272	0	0	0	0	2	Excellent / Very good / Good / Fair	Poor / Very poor	��	0	0	11	14.5	18	1	53	5323	Rural	220	10	2	1	1	5	1	0	0	0	1	0	1	0	0	1	0	0
0	10230000000	102332110	102332	Male	53	50-54	Agricultural Hukou	5	Middle	1	10751	10524	10024		1	0	0	0	1	Excellent / Very good / Good / Fair	Very good / Good / Fair	��	0	0	10	12.5	6	0	53	5323	Rural	220	9	2	1	1	5	1	0	0	0	1	0	1	0	0	1	0	0
0	10230000000	102332100	102332	Female	50	50-54	Agricultural Hukou	4	Primary	1	3881	5588	4988	23.6741	0	0	0	0	1	Excellent / Very good / Good / Fair	Very good / Good / Fair	�ܺ�	0	1	6		2	0	53	5323	Rural	220	2	2	1	2	5	0	0	1	0	1	0	1	0	0	1	0	0
0	10230000000	102332160	102332	Male	65	65-69	Agricultural Hukou	4	Primary	1	6826	4704	4554	19.0425	0	0	0	0	0	Excellent / Very good / Good / Fair	Very good / Good / Fair	�ܺ�	0	0	11	15.5	6	0	53	5323	Rural	220	2	2	1	1	6	0	0	0	1	1	0	1	0	0	1	0	0
0	10230000000	102332170	102332	Female	48	45-49	Agricultural Hukou	5	Middle	1	701	3385.33	3218.67		0	0	0	0	1	Poor	Very good / Good / Fair	�ܺ�	0	0	4		10	1	53	5323	Rural	220	9	2	1	2	6	1	0	1	1	1	0	1	0	0	1	0	0
0	10230000000	102332040	102332	Female	48	45-49	Agricultural Hukou	4	Primary	1	8451	18476.7	16976.7	29.7633	0	0	0	0	1	Excellent / Very good / Good / Fair	Very good / Good / Fair	��	0	1	6	8.5	13	1	53	5323	Rural	220	10	2	1	1	5	1	0	0	0	1	0	1	0	0	1	0	0
0	10230000000	102333150	102333	Male	65	65-69	Agricultural Hukou	1	Illiterate	2	15801	3878.62	3778.62		0	0	0	0	0	Excellent / Very good / Good / Fair	Very good / Good / Fair	����	0	0			9	0	53	5323	Rural	220	3	2	1	1	5	0	0	0	0	1	0	1	1	0	0	0	0
0	10230000000	102333270	102333	Female	58	55-59	Agricultural Hukou	1	Illiterate	1	13634.3	1156.62	1089.96	24.3277	0	0	0	0	4	Poor	Poor / Very poor	����	0	1	8	11	15	1	53	5323	Rural	220	9	2	1	1	6	1	0	0	1	1	0	1	0	0	1	0	0
0	10230000000	102333320	102333	Male	80	80+	Agricultural Hukou	5	Middle	1	601	2455.25	1455.25	27.2199	0	1	0	0	0	Excellent / Very good / Good / Fair	Very good / Good / Fair	��	0	0	6	7	7	0	53	5323	Rural	220	2	2	1	1	5	0	0	0	0	1	0	1	0	0	1	0	0
0	10230000000	102333320	102333	Female	79	75-79	Agricultural Hukou	1	Illiterate	1	601	2455.25	1455.25	26.114	0	0	0	1	3	Poor	Poor / Very poor	��	1	0	6	7	16	1	53	5323	Rural	220	2	2	1	1	5	0	0	0	0	1	0	1	0	0	1	0	0
0	10230000000	102333140	102333	Male	47	45-49	Agricultural Hukou	5	Middle	1	712.429	3048.73	2620.16	25.9508	1	0	0	0	0	Excellent / Very good / Good / Fair	Very good / Good / Fair	��	0	0	11	15.5	3	0	53	5323	Rural	220	9	2	1	1	6	1	0	0	1	1	0	1	0	0	0	1	0
0	10230000000	102333220	102333	Male	55	55-59	Agricultural Hukou	2	Literate	1	17926	12051.7	11976.7	21.1328	1	0	0	1	0	Excellent / Very good / Good / Fair	Very good / Good / Fair	��	0	0	3	6	10	1	53	5323	Rural	220	9	2	1	1	5	1	0	0	0	1	0	1	0	0	1	0	0
0	10230000000	102333110	102333	Female	53	50-54	Agricultural Hukou	1	Illiterate	1	4343.86	3034.29	2891.43	29.5893	1	0	0	0	1		Very good / Good / Fair	�ܺ�	0	1			14	1	53	5323	Rural	220	3	2	1	1	6	0	0	0	1	1	0	1	0	0	1	0	0
0	10230000000	102333210	102333	Male	54	50-54	Agricultural Hukou	1	Illiterate	1	5381	4528	4128	20.635	0	0	0	0	0		Very good / Good / Fair	����	0	0	10	13	2	0	53	5323	Rural	220	3	2	1	1	6	0	0	0	1	1	0	1	0	0	1	0	0
0	10230000000	102333280	102333	Female	56	55-59	Agricultural Hukou	2	Literate	3	1150.83	4070	3570	21.8709	0	0	0	0	2	Excellent / Very good / Good / Fair	Very good / Good / Fair	��	0	0	4		5	0	53	5323	Rural	220	9	2	1	1	5	1	0	0	0	1	0	1	0	0	1	0	0
0	10230000000	102333090	102333	Male	85	80+	Agricultural Hukou	1	Illiterate	6	481	1344	1324		0	1	0	0	0	Excellent / Very good / Good / Fair	Very good / Good / Fair	�ܺ�	0	0			6	0	53	5323	Rural	220	9	2	1	2	7	1	0	1	0	1	0	1	0	0	1	0	0
0	10230000000	102333080	102333	Male	47	45-49	Agricultural Hukou	4	Primary	1	27067.7	4906.67	4806.67	19.6762	1	0	0	0	2	Excellent / Very good / Good / Fair	Very good / Good / Fair	��	0	0	10		11	1	53	5323	Rural	220	2	2	1	1	5	0	0	0	0	1	0	1	0	0	1	0	0
0	10230000000	102333160	102333	Female	59	55-59	Agricultural Hukou	4	Primary	1	29021	4480	2980		0	0	0	1	2		Poor / Very poor	����	0	0	9	11.5	6	0	53	5323	Rural	220	3	2	1	1	5	0	0	0	0	1	0	1	0	0	1	0	0
0	10230000000	102333140	102333	Female	48	45-49	Agricultural Hukou	1	Illiterate	1	712.429	3048.73	2620.16	19.9021	0	0	0	1	2		Very good / Good / Fair	һ��	0	0	5		12	1	53	5323	Rural	220	9	2	1	1	6	1	0	0	1	1	0	1	0	0	1	0	0
0	10230000000	102333160	102333	Male	59	55-59	Agricultural Hukou	5	Middle	1	29021	4480	2980	26.0145	0	0	0	1	2	Excellent / Very good / Good / Fair	Very good / Good / Fair	һ��	0	0	10	16	0	0	53	5323	Rural	220	3	2	1	1	5	0	0	0	0	1	0	1	0	0	1	0	0
0	10230000000	102333060	102333	Female	57	55-59	Agricultural Hukou	2	Literate	1	1	6010	5960	22.8599	0	1	0	1	0		Very good / Good / Fair	����	0	0			4	0	53	5323	Rural	220	3	2	1	1	5	0	0	0	0	1	0	1	0	0	1	0	0
0	10230000000	102333050	102333	Male	50	50-54	Agricultural Hukou	4	Primary	1	6701	3296	3262.67	19.9423	0	0	0	1	0	Excellent / Very good / Good / Fair	Very good / Good / Fair	����	0	0	10	14.5	1	0	53	5323	Rural	220	1	2	1	1	6	0	0	0	1	1	0	1	0	0	1	0	0
0	10230000000	102333050	102333	Female	55	55-59	Agricultural Hukou	1	Illiterate	1	6701	3296	3262.67	26.9357	0	0	0	0	0	Excellent / Very good / Good / Fair	Very good / Good / Fair	�ܺ�	0	1	7	11	8	0	53	5323	Rural	220	1	2	1	1	6	0	0	0	1	1	0	1	0	0	1	0	0
0	10230000000	102333230	102333	Male	58	55-59	Agricultural Hukou	4	Primary	1	1	26924.7	26724.7	21.6218	0	0	0	0	0	Excellent / Very good / Good / Fair	Very good / Good / Fair	�ܺ�	0	0	10	13	9	0	53	5323	Rural	220	10	2	1	1	5	1	0	0	0	1	0	1	0	0	1	0	0
0	10230000000	102333170	102333	Male	54	50-54	Agricultural Hukou	4	Primary	2	21001	6736.67	6570		0	0	0	0	1	Excellent / Very good / Good / Fair	Very good / Good / Fair	�ܺ�	0	1					53	5323	Rural	220	1	1	1	1	5	0	0	0	0	0	0	1	0	1	0	0	0
0	10230000000	102333130	102333	Female	61	60-64	Agricultural Hukou	1	Illiterate	1	6951	7486.5	7236.5	21.8279	0	0	0	1	0		Poor / Very poor	�ܺ�	1	1	8	9.5	8	0	53	5323	Rural	220	9	2	1	1	5	1	0	0	0	1	0	1	0	0	1	0	0
0	10230000000	102333310	102333	Female	47	45-49	Agricultural Hukou	1	Illiterate	1	8406	5735.5	2235.5	20.0269	1	0	0	0	2	Poor	Poor / Very poor	һ��	1	0	1		11	1	53	5323	Rural	220	9	1	1	1	2	1	0	0	0	0	0	1	0	0	1	0	0
0	10230000000	102333120	102333	Male	55	55-59	Agricultural Hukou	5	Middle	1	6021	2896	2696	19.6828	0	0	0	0	0	Excellent / Very good / Good / Fair	Very good / Good / Fair	�ܺ�	0	0			5	0	53	5323	Rural	220	3	2	1	1	5	0	0	0	0	1	0	1	0	0	1	0	0
0	10230000000	102333190	102333	Male	60	60-64	Agricultural Hukou	2	Literate	1	4536	6066	5066		1	0	0	0	0		Poor / Very poor	�ܺ�	0	1			17	1	53	5323	Rural	220	3	2	1	1	6	0	0	0	1	1	0	1	0	0	1	0	0
0	10230000000	102333020	102333	Female	56	55-59	Agricultural Hukou	1	Illiterate	1	14218.5	4925.67	4675.67	21.8986	0	0	0	0	1	Poor	Poor / Very poor	��	0	0	7		10	1	53	5323	Rural	220	2	2	1	2	6	0	0	1	1	1	0	1	0	0	1	0	0
0	10230000000	102333250	102333	Male	49	45-49	Agricultural Hukou	5	Middle	1	13101	15606.7	15506.7	22.6071	0	0	0	0	0	Excellent / Very good / Good / Fair	Very good / Good / Fair	�ܺ�	0	0	6	9	2	0	53	5323	Rural	220	3	2	1	1	5	0	0	0	0	1	0	1	0	0	1	0	0
0	10230000000	102333010	102333	Female	57	55-59	Agricultural Hukou	2	Literate	1	13534.3	3810	3143.33	24.7391	0	0	0	0	0		Poor / Very poor	һ��	0	1	6		17	1	53	5323	Rural	220	9	2	1	1	5	1	0	0	0	1	0	1	0	0	1	0	0
0	10230000000	102333170	102333	Female	53	50-54	Agricultural Hukou	4	Primary	1	21001	6736.67	6570	22.6684	0	0	0	0	0		Very good / Good / Fair	��	0	0	7	12	3	0	53	5323	Rural	220	1	1	1	1	5	0	0	0	0	0	0	1	0	0	1	0	0
0	10230000000	102333010	102333	Male	57	55-59	Agricultural Hukou	6	High and Above	1	13534.3	3810	3143.33	21.9012	0	0	0	0	0	Excellent / Very good / Good / Fair	Very good / Good / Fair	��	0	0	11		4	0	53	5323	Rural	220	9	2	1	1	5	1	0	0	0	1	0	1	0	0	1	0	0
0	10230000000	102333290	102333	Female	56	55-59	Agricultural Hukou	5	Middle	1	5084.33	3673.33	3640	21.0715	0	0	0	0	2		Poor / Very poor	��	0	1			2	0	53	5323	Rural	220	3	2	1	1	6	0	0	0	1	1	0	1	0	0	1	0	0
0	10230000000	102333300	102333	Male	47	45-49	Agricultural Hukou	4	Primary	1	6201	6419.2	6359.2	27.3772	0	0	0	0	0	Excellent / Very good / Good / Fair	Very good / Good / Fair	�ܺ�	0	0	11	16	1	0	53	5323	Rural	220	3	2	1	1	5	0	0	0	0	1	0	1	0	0	1	0	0
0	10230000000	102333110	102333	Male	74	70-74	Agricultural Hukou	1	Illiterate	1	4343.86	3034.29	2891.43	19.8402	0	0	0	0	0	Excellent / Very good / Good / Fair	Very good / Good / Fair	����	0	0			9	0	53	5323	Rural	220	3	2	1	1	6	0	0	0	1	1	0	1	0	0	1	0	0
0	10230000000	102333210	102333	Female	53	50-54	Agricultural Hukou	1	Illiterate	1	5381	4528	4128	19.4044	0	1	0	0	2	Poor	Poor / Very poor	�ܺ�	0	0	9	12	6	0	53	5323	Rural	220	3	2	1	1	6	0	0	0	1	1	0	1	0	0	1	0	0
0	10230000000	102333270	102333	Male	60	60-64	Agricultural Hukou	1	Illiterate	1	13634.3	1156.62	1089.96	19.0713	0	0	0	0	2		Poor / Very poor	��	1						53	5323	Rural	220	9	2	1	1	6	1	0	0	1	1	0	1	0	0	1	0	0
0	10230000000	102333310	102333	Male	49	45-49	Agricultural Hukou	1	Illiterate	1	8406	5735.5	2235.5	24.3753	0	0	0	0	1	Excellent / Very good / Good / Fair	Very good / Good / Fair	��	1	1			15	1	53	5323	Rural	220	9	1	1	1	2	1	0	0	0	0	0	1	0	0	1	0	0
0	10230000000	102333070	102333	Female	49	45-49	Agricultural Hukou	1	Illiterate	1	18234.3	25783.3	25450	17.6796	0	0	0	0	2		Very good / Good / Fair	��	1	0			1	0	53	5323	Rural	220	2	2	1	1	5	0	0	0	0	1	0	1	0	0	1	0	0
0	10230000000	102333250	102333	Female	46	45-49	Agricultural Hukou	1	Illiterate	1	13101	15606.7	15506.7	22.5922	0	0	0	0	0	Excellent / Very good / Good / Fair	Very good / Good / Fair	�ܺ�	0	0			4	0	53	5323	Rural	220	3	2	1	1	5	0	0	0	0	1	0	1	0	0	1	0	0
0	10230000000	102333120	102333	Female	50	50-54	Agricultural Hukou	2	Literate	1	6021	2896	2696	19.319	0	0	0	0	1	Excellent / Very good / Good / Fair	Very good / Good / Fair	�ܺ�	0	0			7	0	53	5323	Rural	220	3	2	1	1	5	0	0	0	0	1	0	1	0	0	1	0	0
0	10230000000	102333030	102333	Male	75	75-79	Agricultural Hukou	6	High and Above	1	3401	586	336	21.096	0	0	0	0	1	Excellent / Very good / Good / Fair	Very good / Good / Fair	����	0	0			15	1	53	5323	Rural	220	9	2	1	1	6	1	0	0	1	1	0	1	0	0	1	0	0
0	10230000000	102333020	102333	Male	53	50-54	Agricultural Hukou	4	Primary	1	14218.5	4925.67	4675.67	21.8426	0	0	0	0	1	Excellent / Very good / Good / Fair	Very good / Good / Fair	�ܺ�	0	0	6		7	0	53	5323	Rural	220	2	2	1	2	6	0	0	1	1	1	0	1	0	0	1	0	0
0	10230000000	102333190	102333	Female	60	60-64	Agricultural Hukou	1	Illiterate	1	4536	6066	5066	21.2075	0	0	0	0	0		Very good / Good / Fair	�ܺ�	0	0			16	1	53	5323	Rural	220	3	2	1	1	6	0	0	0	1	1	0	1	0	0	1	0	0
0	10230000000	102333040	102333	Female	46	45-49	Agricultural Hukou	1	Illiterate	1	425.875	13950	10450	22.3296	0	0	0	0	0		Very good / Good / Fair	��	0	1	3		21	1	53	5323	Rural	220	9	2	1	1	5	1	0	0	0	1	0	1	0	0	1	0	0
0	10230000000	102333200	102333	Male	72	70-74	Agricultural Hukou	2	Literate	5	2445	5484	5284	20.3542	0	0	0	0	0		Very good / Good / Fair	�ܺ�	0	0			4	0	53	5323	Rural	220	9	2	1	1	6	1	0	0	1	1	0	1	0	1	0	0	0
0	10230000000	102333070	102333	Male	53	50-54	Agricultural Hukou	1	Illiterate	1	18234.3	25783.3	25450		0	0	0	0	1		Very good / Good / Fair	��	0	0			7	0	53	5323	Rural	220	2	2	1	1	5	0	0	0	0	1	0	1	0	0	1	0	0
0	10230000000	102333240	102333	Male	65	65-69	Agricultural Hukou	2	Literate	5	1276	4151.67	3901.67	20.8563	0	0	0	1	0		Very good / Good / Fair	��	1	0					53	5323	Rural	220	9	2	1	1	6	1	0	0	1	1	0	1	0	0	1	0	0
0	10230000000	102333030	102333	Female	63	60-64	Agricultural Hukou	2	Literate	1	3401	586	336	24.2642	1	0	0	0	0	Excellent / Very good / Good / Fair	Very good / Good / Fair	�ܺ�	0	0	7	9.5	8	0	53	5323	Rural	220	9	2	1	1	6	1	0	0	1	1	0	1	0	0	1	0	0
0	10230000000	102333100	102333	Male	56	55-59	Agricultural Hukou	4	Primary	1	4161	3165	3115		0	0	0	0	1	Excellent / Very good / Good / Fair	Very good / Good / Fair	��	0	0	6	8	4	0	53	5323	Rural	220	9	2	1	1	6	1	0	0	1	1	0	1	0	0	1	0	0
0	10230000000	102333260	102333	Male	60	60-64	Agricultural Hukou	2	Literate	1	4001	3898	3698	23.0825	1	0	0	0	0	Poor	Poor / Very poor	�ܺ�	0	1			12	1	53	5323	Rural	220	3	2	1	1	6	0	0	0	1	1	0	1	0	0	1	0	0
0	10230000000	102333230	102333	Female	46	45-49	Agricultural Hukou	4	Primary	1	1	26924.7	26724.7	21.7555	1	0	0	0	1	Excellent / Very good / Good / Fair	Very good / Good / Fair	�ܺ�	0	0	9	13	3	0	53	5323	Rural	220	10	2	1	1	5	1	0	0	0	1	0	1	0	0	1	0	0
0	10230000000	102333260	102333	Female	55	55-59	Agricultural Hukou	1	Illiterate	1	4001	3898	3698	24.2248	1	0	0	1	5		Poor / Very poor	��	0	0			7	0	53	5323	Rural	220	3	2	1	1	6	0	0	0	1	1	0	1	0	0	1	0	0
0	10230000000	102333040	102333	Male	46	45-49	Agricultural Hukou	5	Middle	1	425.875	13950	10450	23.9813	0	0	0	0	0	Excellent / Very good / Good / Fair	Very good / Good / Fair	��	0	0	7		21	1	53	5323	Rural	220	9	2	1	1	5	1	0	0	0	1	0	1	0	0	1	0	0
0	10230000000	102333290	102333	Male	56	55-59	Agricultural Hukou	5	Middle	1	5084.33	3673.33	3640	19.0258	0	0	0	0	0	Excellent / Very good / Good / Fair	Very good / Good / Fair	����	0	0	11	16	0	0	53	5323	Rural	220	3	2	1	1	6	0	0	0	1	1	0	1	0	0	1	0	0
0	10230000000	102333060	102333	Male	59	55-59	Agricultural Hukou	2	Literate	1	1	6010	5960	25.9249	0	0	0	0	0	Excellent / Very good / Good / Fair	Very good / Good / Fair	����	0	0	11	13.5	4	0	53	5323	Rural	220	3	2	1	1	5	0	0	0	0	1	0	1	0	0	1	0	0
0	104000000000	1040041080	1040041	Female	59	55-59	Agricultural Hukou	1	Illiterate	1	9603	8590	6990		0	0	0	0	1		Poor / Very poor	�ܺ�	1	1	2	2.5	13	1	15	1501	Urban	111	1	1	1	1	2	0	0	0	0	0	0	1	0	0	1	0	0
0	104000000000	1040041220	1040041	Male	69	65-69	Non-Agricultural Hukou	8	High and Above	1	9701	4040.98	3040.98	31.7103	0	0	0	1	5	Poor	Poor / Very poor	�ܺ�	1	0	7	9	6	0	15	1501	Urban	111	1	1	1	1	2	0	0	0	0	0	0	1	1	0	0	0	0
0	104000000000	1040041060	1040041	Female	61	60-64	Agricultural Hukou	4	Primary	5	6721	4280	4080		0	0	0	0	0		Very good / Good / Fair	�ܺ�	0	0	10	12.5	2	0	15	1501	Urban	111	1	1	1	2	1	0	0	1	0	0	0	0	0	0	0	0	0
0	104000000000	1040041050	1040041	Female	60	60-64	Non-Agricultural Hukou	9	High and Above	1	16081	19608	18608	18.9549	0	1	0	0	2		Very good / Good / Fair	һ��	0	1	10	14.5	10	1	15	1501	Urban	111	1	1	1	1	2	0	0	0	0	0	0	1	1	0	0	0	0
0	104000000000	1040041040	1040041	Male	77	75-79	Agricultural Hukou	7	High and Above	1	12751	6624	6274	23.7335	0	1	0	1	1	Excellent / Very good / Good / Fair	Very good / Good / Fair	�ܺ�	0	0			7	0	15	1501	Urban	111	1	1	1	1	2	0	0	0	0	0	0	1	0	1	0	0	0
0	104000000000	1040041200	1040041	Female	59	55-59	Non-Agricultural Hukou	7	High and Above	1	48051	13960	13910		0	0	0	0	0		Very good / Good / Fair	�ܺ�	0	0	11	14.5	5	0	15	1501	Urban	111	3	1	1	1	2	0	0	0	0	0	0	1	1	0	0	0	0
0	104000000000	1040041110	1040041	Male	58	55-59	Non-Agricultural Hukou	5	Middle	1	21001	31834	29834	31.4411	0	1	0	1	6	Poor	Poor / Very poor	�ܺ�	0	0	8	13	7	0	15	1501	Urban	111	2	1	2	1	2	0	1	0	0	0	0	1	0	0	0	0	1
0	104000000000	1040041160	1040041	Female	70	70-74	Non-Agricultural Hukou	7	High and Above	5	4101	7173.33	6840	25.3203	0	1	0	0	0	Excellent / Very good / Good / Fair	Very good / Good / Fair	�ܺ�	0	0	10	12.5	5	0	15	1501	Urban	111	2	1	1	1	2	0	0	0	0	0	0	1	0	1	0	0	0
0	104000000000	1040041140	1040041	Female	66	65-69	Non-Agricultural Hukou	5	Middle	1	12357	7900	7900		0	0	0	0	2		Very good / Good / Fair	һ��	0	1	10	13	6	0	15	1501	Urban	111	3	1	1	1	2	0	0	0	0	0	0	1	0	1	0	0	0
0	104000000000	1040041090	1040041	Male	61	60-64	Non-Agricultural Hukou	9	High and Above	2	16321.2	18320.5	18320.5		1	1	1	1	4	Poor	Poor / Very poor	����	1	0	8	13.5	19	1	15	1501	Urban	111	3	1	1	1	2	0	0	0	0	0	0	1	1	0	0	0	0
0	104000000000	1040041070	1040041	Male	47	45-49	Non-Agricultural Hukou	9	High and Above	1	90667.7	21880	21546.7		0	0	0	0	0	Excellent / Very good / Good / Fair	Very good / Good / Fair	һ��	0	0	10	17	7	0	15	1501	Urban	111	3	1	1	1	2	0	0	0	0	0	0	1	1	0	0	0	0
0	104000000000	1040041020	1040041	Male	74	70-74	Non-Agricultural Hukou	1	Illiterate	1	19981	9540	9540		0	0	0	0	2		Very good / Good / Fair	�ܺ�	0	1	8	11.5	1	0	15	1501	Urban	111	3	1	1	1	6	0	0	0	1	0	0	1	1	0	0	0	0
0	104000000000	1040041110	1040041	Female	55	55-59	Non-Agricultural Hukou	5	Middle	1	21001	31834	29834	26.965	0	1	0	0	4	Excellent / Very good / Good / Fair	Very good / Good / Fair	�ܺ�	1	0	7	13	13	1	15	1501	Urban	111	2	1	2	1	2	0	1	0	0	0	0	1	0	0	0	0	1
0	104000000000	1040041190	1040041	Female	49	45-49	Non-Agricultural Hukou	6	High and Above	1	14001	21213.3	17880		0	0	0	0	0	Excellent / Very good / Good / Fair	Very good / Good / Fair	�ܺ�	0	0	10	16.5	5	0	15	1501	Urban	111	3	1	1	1	4	0	0	0	0	0	0	1	0	1	0	0	0
0	104000000000	1040041030	1040041	Male	64	60-64	Non-Agricultural Hukou	4	Primary	1	46109	22190	21690	25.8087	0	0	0	0	2	Excellent / Very good / Good / Fair	Very good / Good / Fair	�ܺ�	0	0	9	13.5	11	1	15	1501	Urban	111	1	1	1	1	1	0	0	0	0	0	0	1	1	0	0	0	0
0	104000000000	1040041080	1040041	Male	63	60-64	Agricultural Hukou	1	Illiterate	1	9603	8590	6990		0	0	0	0	4	Poor	Poor / Very poor	�ܺ�	1	0	7	7.5	12	1	15	1501	Urban	111	1	1	1	1	2	0	0	0	0	0	0	1	0	0	1	0	0
0	104000000000	1040041190	1040041	Male	50	50-54	Non-Agricultural Hukou	6	High and Above	1	14001	21213.3	17880		0	1	1	0	1	Excellent / Very good / Good / Fair	Very good / Good / Fair	�ܺ�	0						15	1501	Urban	111	3	1	1	1	4	0	0	0	0	0	0	1	0	1	0	0	0
0	104000000000	1040041100	1040041	Female	79	75-79	Non-Agricultural Hukou	1	Illiterate	1	13631	6313	6188	30.9903	0	0	0	1	1		Very good / Good / Fair	�ܺ�	1	1	5		8	0	15	1501	Urban	111	1	1	1	1	2	0	0	0	0	0	0	1	0	0	1	0	0
0	104000000000	1040041010	1040041	Female	55	55-59	Non-Agricultural Hukou	6	High and Above	1	15457	13993.3	13993.3		0	1	0	0	2		Very good / Good / Fair	����	0	0	7	13	3	0	15	1501	Urban	111	3	1	1	1	4	0	0	0	0	0	0	1	1	0	0	0	0
0	104000000000	1040041090	1040041	Female	62	60-64	Non-Agricultural Hukou	5	Middle	2	16321.2	18320.5	18320.5		0	1	0	0	0	Excellent / Very good / Good / Fair	Very good / Good / Fair	����	0	0	11	16	0	0	15	1501	Urban	111	3	1	1	1	2	0	0	0	0	0	0	1	1	0	0	0	0
0	104000000000	1040041180	1040041	Female	47	45-49	Non-Agricultural Hukou	9	High and Above	1	52771	31306.7	29806.7		1	1	0	0	1	Excellent / Very good / Good / Fair	Very good / Good / Fair	�ܺ�	0	0	10	13	6	0	15	1501	Urban	111	3	1	1	1	2	0	0	0	0	0	0	1	1	0	0	0	0
0	104000000000	1040041220	1040041	Female	63	60-64	Non-Agricultural Hukou	5	Middle	1	9701	4040.98	3040.98	29.3199	0	0	0	1	4		Poor / Very poor	һ��	1	1	7	10	17	1	15	1501	Urban	111	1	1	1	1	2	0	0	0	0	0	0	1	1	0	0	0	0
0	104000000000	1040041230	1040041	Male	72	70-74	Non-Agricultural Hukou	5	Middle	5	21979	7770	7770		0	1	1	1	5	Poor	Very good / Good / Fair	����	1	0	10	12.5	8	0	15	1501	Urban	111	3	1	1	1	5	0	0	0	0	0	0	1	1	0	0	0	0
0	104000000000	1040041030	1040041	Female	61	60-64	Non-Agricultural Hukou	5	Middle	1	46109	22190	21690	23.4952	0	1	0	0	1	Excellent / Very good / Good / Fair	Very good / Good / Fair	�ܺ�	0	0	11	14	13	1	15	1501	Urban	111	1	1	1	1	1	0	0	0	0	0	0	1	1	0	0	0	0
0	104000000000	1040041020	1040041	Female	73	70-74	Non-Agricultural Hukou	4	Primary	1	19981	9540	9540	21.42	0	1	1	1	4	Excellent / Very good / Good / Fair	Very good / Good / Fair	�ܺ�	0	1	8	12.5	2	0	15	1501	Urban	111	3	1	1	1	6	0	0	0	1	0	0	1	1	0	0	0	0
0	104000000000	1040041040	1040041	Female	71	70-74	Agricultural Hukou	1	Illiterate	1	12751	6624	6274		0	1	0	0	3	Excellent / Very good / Good / Fair	Very good / Good / Fair	��	1	0	3	5.5	9	0	15	1501	Urban	111	1	1	1	1	2	0	0	0	0	0	0	1	0	0	1	0	0
0	104000000000	1040041050	1040041	Male	62	60-64	Non-Agricultural Hukou	8	High and Above	1	16081	19608	18608		0	0	0	0	4	Excellent / Very good / Good / Fair	Very good / Good / Fair	һ��	0	0	11	16	3	0	15	1501	Urban	111	1	1	1	1	2	0	0	0	0	0	0	1	0	0	0	0	1
0	104000000000	1040041120	1040041	Female	46	45-49	Agricultural Hukou	5	Middle	5	12701	5957.27	5957.27		0	0	0	0	1	Excellent / Very good / Good / Fair	Very good / Good / Fair	�ܺ�	0	0	9	15	14	1	15	1501	Urban	111	3	1	1	1	2	0	0	0	0	0	0	1	0	0	1	0	0
0	104000000000	1040041100	1040041	Male	76	75-79	Non-Agricultural Hukou	5	Middle	1	13631	6313	6188	26.2244	0	1	0	1	1	Excellent / Very good / Good / Fair	Very good / Good / Fair	�ܺ�	0	0	11	12.5	6	0	15	1501	Urban	111	1	1	1	1	2	0	0	0	0	0	0	1	0	0	0	0	1
0	104000000000	1040041130	1040041	Female	46	45-49	Non-Agricultural Hukou	9	High and Above	1	29514.3	20871.7	20871.7		0	0	0	0	0		Very good / Good / Fair	�ܺ�	0	0	8	14	3	0	15	1501	Urban	111	3	1	1	1	2	0	0	0	0	0	0	1	1	0	0	0	0
0	104000000000	1040041140	1040041	Male	70	70-74	Non-Agricultural Hukou	4	Primary	1	12357	7900	7900		0	0	0	0	1	Excellent / Very good / Good / Fair	Very good / Good / Fair	��	1	1	9	10	11	1	15	1501	Urban	111	3	1	1	1	2	0	0	0	0	0	0	1	1	0	0	0	0
0	104000000000	1040041170	1040041	Female	50	50-54	Non-Agricultural Hukou	6	High and Above	1	21707.7	11940	11940		0	0	0	0	0	Excellent / Very good / Good / Fair	Very good / Good / Fair	�ܺ�	0	1	6	10	10	1	15	1501	Urban	111	3	2	1	1	2	0	0	0	0	1	0	1	1	0	0	0	0
0	104000000000	1040041200	1040041	Male	57	55-59	Non-Agricultural Hukou	7	High and Above	1	48051	13960	13910		0	0	0	0	0	Excellent / Very good / Good / Fair	Very good / Good / Fair	��	0	0	11	17	1	0	15	1501	Urban	111	3	1	1	1	2	0	0	0	0	0	0	1	1	0	0	0	0
0	104000000000	1040041210	1040041	Male	51	50-54	Non-Agricultural Hukou	8	High and Above	1	4534.33	14793.3	14293.3		0	0	0	0	0	Excellent / Very good / Good / Fair	Very good / Good / Fair	��	0	0	9	15	4	0	15	1501	Urban	111	1	1	1	1	2	0	0	0	0	0	0	1	1	0	0	0	0
0	104000000000	1040041130	1040041	Male	48	45-49	Non-Agricultural Hukou	9	High and Above	1	29514.3	20871.7	20871.7		0	0	0	0	0	Excellent / Very good / Good / Fair	Very good / Good / Fair	�ܺ�	0	0	11	15	0	0	15	1501	Urban	111	3	1	1	1	2	0	0	0	0	0	0	1	1	0	0	0	0
0	104000000000	1040041170	1040041	Male	52	50-54	Non-Agricultural Hukou	5	Middle	1	21707.7	11940	11940		0	0	0	0	0	Excellent / Very good / Good / Fair	Very good / Good / Fair	һ��	0	0	9	14.5	6	0	15	1501	Urban	111	3	2	1	1	2	0	0	0	0	1	0	1	1	0	0	0	0
0	104000000000	1040041180	1040041	Male	48	45-49	Non-Agricultural Hukou	9	High and Above	1	52771	31306.7	29806.7		0	0	0	0	0	Excellent / Very good / Good / Fair	Very good / Good / Fair	һ��	0	0	10	15	4	0	15	1501	Urban	111	3	1	1	1	2	0	0	0	0	0	0	1	1	0	0	0	0
0	104000000000	1040042080	1040042	Female	56	55-59	Non-Agricultural Hukou	5	Middle	1	14801	20560	20560	24.6902	0	1	1	0	2	Excellent / Very good / Good / Fair	Very good / Good / Fair	��	0	0	11	15.5	5	0	15	1501	Urban	111	3	1	1	1	2	0	0	0	0	0	0	1	1	0	0	0	0
0	104000000000	1040042070	1040042	Female	50	50-54	Agricultural Hukou	5	Middle	1	4900.9	22733.3	22133.3	36.7328	0	0	0	1	4	Excellent / Very good / Good / Fair	Very good / Good / Fair	�ܺ�	1	1	11	14.5	8	0	15	1501	Urban	111	3	1	1	1	2	0	0	0	0	0	0	1	0	0	1	0	0
0	104000000000	1040042020	1040042	Female	64	60-64	Non-Agricultural Hukou	7	High and Above	1	31867.7	21226.7	20560	26.1005	0	0	0	0	2		Very good / Good / Fair	�ܺ�	0	0	11	18.5	9	0	15	1501	Urban	111	1	1	1	1	2	0	0	0	0	0	0	1	1	0	0	0	0
0	104000000000	1040042060	1040042	Male	75	75-79	Non-Agricultural Hukou	4	Primary	1	14201	5080	2580		1	0	0	0	4		Very good / Good / Fair	�ܺ�	1						15	1501	Urban	111	3	1	1	1	2	0	0	0	0	0	0	1	1	0	0	0	0
0	104000000000	1040042030	1040042	Male	69	65-69	Non-Agricultural Hukou	5	Middle	1	17467.7	9306.67	9306.67	24.7898	0	0	0	0	0		Very good / Good / Fair	��	0	0	9	14.5	3	0	15	1501	Urban	111	3	1	1	1	2	0	0	0	0	0	0	1	1	0	0	0	0
0	104000000000	1040042050	1040042	Male	46	45-49	Non-Agricultural Hukou	8	High and Above	1	1	128120	128120		0	0	0	1	2	Excellent / Very good / Good / Fair	Very good / Good / Fair	�ܺ�	0	0	11	18	2	0	15	1501	Urban	111	1	2	1	1	2	0	0	0	0	1	0	1	1	0	0	0	1
0	104000000000	1040042020	1040042	Male	65	65-69	Non-Agricultural Hukou	5	Middle	1	31867.7	21226.7	20560	26.569	0	0	0	0	0	Excellent / Very good / Good / Fair	Very good / Good / Fair	�ܺ�	0	0	11	16.5	3	0	15	1501	Urban	111	1	1	1	1	2	0	0	0	0	0	0	1	1	0	0	0	0
0	104000000000	1040042100	1040042	Female	54	50-54	Non-Agricultural Hukou	6	High and Above	1	8401	25566.7	18900		0	0	0	0	1	Excellent / Very good / Good / Fair	Very good / Good / Fair	һ��	0	0	9	14.5	2	0	15	1501	Urban	111	3	1	1	1	2	0	0	0	0	0	0	1	1	0	0	0	0
0	104000000000	1040042090	1040042	Female	50	50-54	Non-Agricultural Hukou	6	High and Above	1	26867.7	36626.7	35960		0	0	0	0	0	Excellent / Very good / Good / Fair	Very good / Good / Fair	��	0	0	9	13	0	0	15	1501	Urban	111	3	1	1	1	2	0	0	0	0	0	0	1	1	0	0	0	0
0	104000000000	1040042080	1040042	Male	54	50-54	Non-Agricultural Hukou	5	Middle	1	14801	20560	20560	23.4469	0	0	0	0	2	Excellent / Very good / Good / Fair	Very good / Good / Fair	һ��	0	0	7	11	4	0	15	1501	Urban	111	3	1	1	1	2	0	0	0	0	0	0	1	1	0	0	0	0
0	104000000000	1040042060	1040042	Female	75	75-79	Non-Agricultural Hukou	1	Illiterate	1	14201	5080	2580		1	0	0	0	0		Very good / Good / Fair	��	0						15	1501	Urban	111	3	1	1	1	2	0	0	0	0	0	0	0	0	0	0	0	0
0	104000000000	1040042010	1040042	Female	65	65-69	Non-Agricultural Hukou	9	High and Above	1	47641	13492.5	13492.5		0	0	0	0	1	Excellent / Very good / Good / Fair	Very good / Good / Fair	һ��	0	0	11	15.5	6	0	15	1501	Urban	111	3	1	1	1	2	0	0	0	0	0	0	1	0	0	0	0	1
0	104000000000	1040042030	1040042	Female	54	50-54	Non-Agricultural Hukou	6	High and Above	1	17467.7	9306.67	9306.67		0	0	0	0	0	Excellent / Very good / Good / Fair	Very good / Good / Fair	һ��	0	0	7	12.5	6	0	15	1501	Urban	111	3	1	1	1	2	0	0	0	0	0	0	1	1	0	0	0	0
0	104000000000	1040042040	1040042	Female	81	80+	Non-Agricultural Hukou	5	Middle	5	15001	18300	13300		0	0	0	1	2	Excellent / Very good / Good / Fair	Very good / Good / Fair	��	0	0			12	1	15	1501	Urban	111	1	1	1	1	1	0	0	0	0	0	0	1	0	1	0	0	0
0	104000000000	1040042110	1040042	Female	67	65-69	Non-Agricultural Hukou	6	High and Above	5	626	21226.7	18900	29.4456	0	0	0	1	4	Poor	Poor / Very poor	�ܺ�	0	0	11	14	7	0	15	1501	Urban	111	1	1	1	1	2	0	0	0	0	0	0	1	0	1	0	0	0
0	104000000000	1040042090	1040042	Male	49	45-49	Non-Agricultural Hukou	9	High and Above	1	26867.7	36626.7	35960		0	0	0	1	1	Excellent / Very good / Good / Fair	Very good / Good / Fair	�ܺ�	0	0	11	15	1	0	15	1501	Urban	111	3	1	1	1	2	0	0	0	0	0	0	1	1	0	0	0	0
0	104000000000	1040042120	1040042	Female	47	45-49	Non-Agricultural Hukou	9	High and Above	1	1	21600	21266.7	21.4722	0	0	0	0	1	Excellent / Very good / Good / Fair	Very good / Good / Fair	��	0	0	11	18	10	1	15	1501	Urban	111	3	1	1	1	2	0	0	0	0	0	0	1	1	0	0	0	0
0	104000000000	1040042120	1040042	Male	51	50-54	Non-Agricultural Hukou	9	High and Above	1	1	21600	21266.7		0	0	0	0	1	Excellent / Very good / Good / Fair	Very good / Good / Fair	�ܺ�	0	0	10	14.5	4	0	15	1501	Urban	111	3	1	1	1	2	0	0	0	0	0	0	1	1	1	0	0	0
0	104000000000	1040042050	1040042	Female	47	45-49	Non-Agricultural Hukou	9	High and Above	1	1	128120	128120	21.9355	0	0	0	0	0	Excellent / Very good / Good / Fair	Very good / Good / Fair	��	0	0	11	17.5	4	0	15	1501	Urban	111	1	2	1	1	2	0	0	0	0	1	0	1	1	0	0	0	0
0	104000000000	1040042130	1040042	Male	75	75-79	Non-Agricultural Hukou	4	Primary	1	9601	21566.7	11566.7		0	0	0	0	2	Poor	Poor / Very poor	�ܺ�	1	0	10	12.5	4	0	15	1501	Urban	111	3	1	1	1	4	0	0	0	0	0	0	1	1	0	0	0	0
0	104000000000	1040042070	1040042	Male	48	45-49	Agricultural Hukou	6	High and Above	1	4900.9	22733.3	22133.3		0	0	0	0	0	Excellent / Very good / Good / Fair	Very good / Good / Fair	��	0						15	1501	Urban	111	3	1	1	1	2	0	0	0	0	0	0	1	0	0	1	0	0
0	104000000000	1040042140	1040042	Female	74	70-74	Non-Agricultural Hukou	9	High and Above	5	34001	11700	11700	25.4176	0	0	0	0	1		Very good / Good / Fair	����	0	0	9	15	1	0	15	1501	Urban	111	3	1	1	1	2	0	0	0	0	0	0	1	1	0	0	0	0
0	104000000000	1040043020	1040043	Male	57	55-59	Non-Agricultural Hukou	5	Middle	1	20067.7	21008.1	21008.1		0	0	0	0	0	Excellent / Very good / Good / Fair	Very good / Good / Fair	һ��	0	0	9	12.5	6	0	15	1501	Urban	111	3	1	1	1	2	0	0	0	0	0	0	1	1	0	0	0	0
0	104000000000	1040043040	1040043	Male	77	75-79	Non-Agricultural Hukou	5	Middle	1	11841	13025	12808	16.3473	0	0	0	0	2	Excellent / Very good / Good / Fair	Very good / Good / Fair	����	1	0	11	14	3	0	15	1501	Urban	111	3	1	1	1	2	0	0	0	0	0	0	1	1	0	0	0	0
0	104000000000	1040043040	1040043	Female	73	70-74	Non-Agricultural Hukou	4	Primary	1	11841	13025	12808		1	0	0	1	4		Very good / Good / Fair	����	0	0	7	12	13	1	15	1501	Urban	111	3	1	1	1	2	0	0	0	0	0	0	1	0	1	0	0	0
0	104000000000	1040043120	1040043	Female	56	55-59	Non-Agricultural Hukou	8	High and Above	1	46871	34960	34585		0	0	0	0	0		Very good / Good / Fair	һ��	1	1	7	14.5	17	1	15	1501	Urban	111	3	1	1	1	2	0	0	0	0	0	0	1	1	0	0	0	0
0	104000000000	1040043160	1040043	Male	48	45-49	Non-Agricultural Hukou	9	High and Above	1	31667.7	13709.7	13043		0	0	0	0	1	Excellent / Very good / Good / Fair	Very good / Good / Fair	�ܺ�	0	0	10	13	3	0	15	1501	Urban	111	3	1	1	1	2	0	0	0	0	0	0	1	0	0	0	0	1
0	104000000000	1040043080	1040043	Female	71	70-74	Non-Agricultural Hukou	5	Middle	1	30001	12690	12290	46.0481	0	0	0	1	1		Very good / Good / Fair	�ܺ�	1	0	9	11	4	0	15	1501	Urban	111	1	2	1	1	2	0	0	0	0	1	0	1	0	0	0	0	0
0	104000000000	1040043130	1040043	Female	72	70-74	Non-Agricultural Hukou	6	High and Above	1	12311	13050	9000	28.935	0	1	1	1	3		Very good / Good / Fair	�ܺ�	0	0	10	16.5	8	0	15	1501	Urban	111	3	1	1	1	2	0	0	0	0	0	0	1	1	0	0	0	0
0	104000000000	1040043010	1040043	Female	50	50-54	Non-Agricultural Hukou	6	High and Above	1	11201	19753.3	15753.3		0	1	1	0	1	Excellent / Very good / Good / Fair	Very good / Good / Fair	�ܺ�	0	0	9	12	2	0	15	1501	Urban	111	1	1	1	1	2	0	0	0	0	0	0	1	1	0	0	0	0
0	104000000000	1040043160	1040043	Female	47	45-49	Non-Agricultural Hukou	8	High and Above	1	31667.7	13709.7	13043		0	0	0	1	2		Very good / Good / Fair	����	0	0	10	17	0	0	15	1501	Urban	111	3	1	1	1	2	0	0	0	0	0	0	1	1	0	0	0	0
0	104000000000	1040043100	1040043	Male	80	80+	Non-Agricultural Hukou	4	Primary	1	9231	30622.5	28122.5	27.3627	1	1	1	1	6	Poor	Poor / Very poor	�ܺ�	1	0	6	8	17	1	15	1501	Urban	111	2	1	1	1	2	0	0	0	0	0	0	1	0	0	0	0	1
0	104000000000	1040043110	1040043	Male	68	65-69	Non-Agricultural Hukou	7	High and Above	1	23001	12716	12616		0	0	0	0	1	Excellent / Very good / Good / Fair	Very good / Good / Fair		0	0	9	10	3	0	15	1501	Urban	111	2	1	1	1	2	0	0	0	0	0	0	1	0	0	0	0	1
0	104000000000	1040043030	1040043	Male	59	55-59	Non-Agricultural Hukou	5	Middle	1	22157	11504.3	11504.3		0	0	0	0	0	Excellent / Very good / Good / Fair	Very good / Good / Fair	�ܺ�	0	0	9	13	9	0	15	1501	Urban	111	3	1	1	1	2	0	0	0	0	0	0	1	1	0	0	0	0
0	104000000000	1040043060	1040043	Male	77	75-79	Non-Agricultural Hukou	1	Illiterate	1	15201	6786.67	6453.33		0	0	0	0	0	Excellent / Very good / Good / Fair	Very good / Good / Fair	�ܺ�	0	0			9	0	15	1501	Urban	111	3	1	1	1	2	0	0	0	0	0	0	1	0	0	0	0	1
0	104000000000	1040043130	1040043	Male	77	75-79	Non-Agricultural Hukou	5	Middle	1	12311	13050	9000	19.9087	0	0	0	0	2	Excellent / Very good / Good / Fair	Poor / Very poor	��	1	1	4	6.5	12	1	15	1501	Urban	111	3	1	1	1	2	0	0	0	0	0	0	1	1	0	0	0	0
0	104000000000	1040043030	1040043	Female	58	55-59	Non-Agricultural Hukou	5	Middle	1	22157	11504.3	11504.3		1	0	0	0	2	Excellent / Very good / Good / Fair	Very good / Good / Fair	����	0	0	10	13	9	0	15	1501	Urban	111	3	1	1	1	2	0	0	0	0	0	0	1	1	0	0	0	0
0	104000000000	1040043090	1040043	Male	60	60-64	Non-Agricultural Hukou	5	Middle	1	9534.33	16150.4	16150.4		0	0	0	1	5	Excellent / Very good / Good / Fair	Very good / Good / Fair	�ܺ�	0	0	10	16.5	6	0	15	1501	Urban	111	3	1	1	1	2	0	0	0	0	0	0	1	1	0	0	0	0
0	104000000000	1040043080	1040043	Male	76	75-79	Non-Agricultural Hukou	9	High and Above	1	30001	12690	12290	26.7361	0	0	0	0	0	Excellent / Very good / Good / Fair	Very good / Good / Fair	�ܺ�	0	0	9	11	3	0	15	1501	Urban	111	1	2	1	1	2	0	0	0	0	1	0	1	0	0	0	0	1
0	104000000000	1040043170	1040043	Male	77	75-79	Non-Agricultural Hukou	3	Literate	1	32909	10268.3	8601.67	19.809	0	0	0	0	1	Excellent / Very good / Good / Fair	Very good / Good / Fair	�ܺ�	0	0	10	14.5	4	0	15	1501	Urban	111	2	1	1	1	2	0	0	0	0	0	0	1	1	0	0	0	0
0	104000000000	1040043170	1040043	Female	75	75-79	Non-Agricultural Hukou	9	High and Above	1	32909	10268.3	8601.67	31.7827	1	0	0	1	3	Excellent / Very good / Good / Fair	Very good / Good / Fair	�ܺ�	1	1	6	10.5	14	1	15	1501	Urban	111	2	1	1	1	2	0	0	0	0	0	0	1	0	0	0	0	1
0	104000000000	1040043060	1040043	Female	74	70-74	Non-Agricultural Hukou	4	Primary	1	15201	6786.67	6453.33		1	1	1	1	5	Poor	Poor / Very poor	һ��	1	1	8	11.5	13	1	15	1501	Urban	111	3	1	1	1	2	0	0	0	0	0	0	1	1	0	0	0	0
0	104000000000	1040043100	1040043	Female	78	75-79	Non-Agricultural Hukou	1	Illiterate	1	9231	30622.5	28122.5	22.2268	0	0	0	1	1	Excellent / Very good / Good / Fair	Very good / Good / Fair	�ܺ�	1	0	1	1	15	1	15	1501	Urban	111	2	1	1	1	2	0	0	0	0	0	0	0	0	0	0	0	0
0	104000000000	1040043050	1040043	Female	83	80+	Non-Agricultural Hukou	6	High and Above	5	24021	13000	13000	32.7271	0	0	0	1	2		Very good / Good / Fair	�ܺ�	1	0	9	12.5	3	0	15	1501	Urban	111	1	1	1	1	2	0	0	0	0	0	0	1	0	0	0	0	1
0	104000000000	1040043180	1040043	Male	75	75-79	Non-Agricultural Hukou	7	High and Above	1	27601	17970	15470	17.8149	0	0	0	0	3		Very good / Good / Fair	��	0	0	9	11	9	0	15	1501	Urban	111	2	1	1	1	2	0	0	0	0	0	0	1	0	0	0	0	1
0	104000000000	1040043120	1040043	Male	60	60-64	Non-Agricultural Hukou	5	Middle	1	46871	34960	34585		0	0	0	0	0	Excellent / Very good / Good / Fair	Very good / Good / Fair	����	0	0	10	15	2	0	15	1501	Urban	111	3	1	1	1	2	0	0	0	0	0	0	1	0	0	0	0	0
0	104000000000	1040043150	1040043	Female	58	55-59	Non-Agricultural Hukou	6	High and Above	1	17801	11189.3	11189.3		1	0	0	1	1	Excellent / Very good / Good / Fair	Very good / Good / Fair	һ��	1	1	9	12.5	8	0	15	1501	Urban	111	3	1	1	1	2	0	0	0	0	0	0	1	1	0	0	0	0
0	104000000000	1040043110	1040043	Female	70	70-74	Non-Agricultural Hukou	7	High and Above	1	23001	12716	12616		1	0	0	0	0		Very good / Good / Fair	����	0	0	9	15.5	5	0	15	1501	Urban	111	2	1	1	1	2	0	0	0	0	0	0	1	1	0	0	0	0
0	104000000000	1040043020	1040043	Female	53	50-54	Non-Agricultural Hukou	6	High and Above	1	20067.7	21008.1	21008.1		0	1	1	1	4		Poor / Very poor	��	0	0	10	17	5	0	15	1501	Urban	111	3	1	1	1	2	0	0	0	0	0	0	1	1	0	0	0	0
0	104000000000	1040043070	1040043	Female	46	45-49	Non-Agricultural Hukou	6	High and Above	4	6001	4620	4620		0	0	0	1	2		Very good / Good / Fair	��	0	1	11	17	7	0	15	1501	Urban	111	3	1	1	1	2	0	0	0	0	0	0	1	1	0	0	0	0
0	104000000000	1040043090	1040043	Female	57	55-59	Non-Agricultural Hukou	2	Literate	1	9534.33	16150.4	16150.4		1	0	0	1	5		Very good / Good / Fair	�ܺ�	0	0	11	19.5	15	1	15	1501	Urban	111	3	1	1	1	2	0	0	0	0	0	0	1	1	0	0	0	0
0	104000000000	1040043180	1040043	Female	68	65-69	Non-Agricultural Hukou	9	High and Above	1	27601	17970	15470	27.5391	1	1	1	1	1	Poor	Poor / Very poor	�ܺ�	1	0	9	13	7	0	15	1501	Urban	111	2	1	1	1	2	0	0	0	0	0	0	1	0	0	0	0	1
0	104000000000	1040043010	1040043	Male	51	50-54	Non-Agricultural Hukou	8	High and Above	1	11201	19753.3	15753.3	22.2491	0	0	0	0	0	Excellent / Very good / Good / Fair	Very good / Good / Fair	����	0	0	8	11	2	0	15	1501	Urban	111	1	1	1	1	2	0	0	0	0	0	0	1	1	0	0	0	0
0	104000000000	1040043150	1040043	Male	60	60-64	Non-Agricultural Hukou	9	High and Above	1	17801	11189.3	11189.3		0	1	1	0	3	Excellent / Very good / Good / Fair	Very good / Good / Fair	��	0	0	8	11.5	5	0	15	1501	Urban	111	3	1	1	1	2	0	0	0	0	0	0	1	1	0	0	0	0
0	10450000000	104461130	104461	Male	45	45-49	Agricultural Hukou	4	Primary	1	2751	3186	2586		0	0	0	0	0	Excellent / Very good / Good / Fair	Very good / Good / Fair	һ��	0	0	10	16.5	2	0	53	5306	Urban	121	2	2	1	1	1	0	0	0	0	1	0	1	0	1	1	0	0
0	10450000000	104461010	104461	Male	72	70-74	Agricultural Hukou	1	Illiterate	1	5634.33	3188	2688	24.7582	0	0	0	0	1	Excellent / Very good / Good / Fair	Very good / Good / Fair	�ܺ�	0	1	5	8.5	4	0	53	5306	Urban	121	2	1	1	1	6	0	0	0	1	0	0	0	0	0	0	0	0
0	10450000000	104461090	104461	Male	66	65-69	Agricultural Hukou	2	Literate	1	973.5	1022	497	21.271	1	0	0	0	2	Excellent / Very good / Good / Fair	Very good / Good / Fair	һ��	0	1	9	11	6	0	53	5306	Urban	121	1	1	1	1	6	0	0	0	1	0	0	1	0	0	1	0	0
0	10450000000	104461180	104461	Male	60	60-64	Agricultural Hukou	2	Literate	1	8687.67	4147.14	2397.14	22.1333	0	0	0	1	3	Excellent / Very good / Good / Fair	Very good / Good / Fair	��	0	1	7	10	3	0	53	5306	Urban	121	10	2	1	1	6	1	0	0	1	1	0	1	0	0	1	0	0
0	10450000000	104461050	104461	Male	48	45-49	Agricultural Hukou	5	Middle	1	1141	2068	1268		0	0	0	0	0	Excellent / Very good / Good / Fair	Very good / Good / Fair	һ��	0						53	5306	Urban	121	1	2	1	1	6	0	0	0	1	1	0	1	0	0	1	0	0
0	10450000000	104461010	104461	Female	67	65-69	Agricultural Hukou	1	Illiterate	1	5634.33	3188	2688		0	0	0	1	3	Excellent / Very good / Good / Fair	Poor / Very poor	����	1	1	8	8	17	1	53	5306	Urban	121	2	1	1	1	6	0	0	0	1	0	0	0	0	0	0	0	0
0	10450000000	104461070	104461	Female	69	65-69	Agricultural Hukou	1	Illiterate	1	564.333	6523.33	6490	20.9275	1	0	0	1	2	Excellent / Very good / Good / Fair	Poor / Very poor	һ��	0	1					53	5306	Urban	121	10	2	1	1	6	1	0	0	1	1	0	1	0	0	1	0	0
0	10450000000	104461200	104461	Female	55	55-59	Agricultural Hukou	2	Literate	1	1283	4985.85	4955.85		1	0	0		3	Poor	Poor / Very poor	һ��	1	1					53	5306	Urban	121	1	2	1	1	6	0	0	0	1	1	0	1	0	0	1	0	0
0	10450000000	104461200	104461	Male	59	55-59	Agricultural Hukou	2	Literate	1	1283	4985.85	4955.85		1	0	0	0	2	Poor	Poor / Very poor	һ��	1	1			12	1	53	5306	Urban	121	1	2	1	1	6	0	0	0	1	1	0	1	0	0	1	0	0
0	10450000000	104461070	104461	Male	66	65-69	Agricultural Hukou	4	Primary	1	564.333	6523.33	6490	22.428	0	0	0	1	4	Poor	Poor / Very poor	һ��	0	1	7	10			53	5306	Urban	121	10	2	1	1	6	1	0	0	1	1	0	1	0	0	1	0	0
0	10450000000	104461140	104461	Female	67	65-69	Agricultural Hukou	4	Primary	1	741	2864.05	2399.02	29.0121	1	0	0	1	1	Poor	Poor / Very poor	һ��	0	1	7	11.5	28	1	53	5306	Urban	121	2	2	1	1	6	0	0	0	1	1	0	1	0	0	1	0	0
0	10450000000	104461090	104461	Female	61	60-64	Agricultural Hukou	2	Literate	1	973.5	1022	497	20.0379	1	0	0	0	2	Excellent / Very good / Good / Fair	Very good / Good / Fair	һ��	1	1	9	13			53	5306	Urban	121	1	1	1	1	6	0	0	0	1	0	0	1	0	0	1	0	0
0	10450000000	104461030	104461	Female	79	75-79	Agricultural Hukou	1	Illiterate	5	8585	6252	5952			0	0	1	3	Excellent / Very good / Good / Fair	Poor / Very poor	����	1	1			20	1	53	5306	Urban	121	3	2	1	1	6	0	0	0	1	1	0	1	0	0	1	0	0
0	10450000000	104461160	104461	Female	63	60-64	Agricultural Hukou	2	Literate	5	1	8247.53	6838.29		0	0	0	0	2	Excellent / Very good / Good / Fair	Very good / Good / Fair	����	1	1			5	0	53	5306	Urban	121	9	1	1	2	6	1	0	1	1	0	0	1	0	0	1	0	0
0	10450000000	104461120	104461	Female	71	70-74	Agricultural Hukou	1	Illiterate	3	5223.25	677.968	427.968	17.804	1	0	0	1	2	Poor	Poor / Very poor	��	1	0			20	1	53	5306	Urban	121	1	2	1	1	6	0	0	0	1	1	0	1	0	0	1	0	0
0	10450000000	104461040	104461	Female	57	55-59	Agricultural Hukou	2	Literate	1	3987	5276.67	5226.67		1	1	1	1	7	Poor	Poor / Very poor	һ��	1	1	4	8	24	1	53	5306	Urban	121	1	1	1	1	5	0	0	0	0	0	0	1	0	0	1	0	0
0	10450000000	104461060	104461	Male	56	55-59	Agricultural Hukou	2	Literate	5	8716	2455.53	2430.53		1	0	0	0	2	Poor	Very good / Good / Fair	����	0	0	9	14	13	1	53	5306	Urban	121	3	1	1	1	6	0	0	0	1	0	0	1	0	0	1	0	0
0	10450000000	104461080	104461	Female	63	60-64	Agricultural Hukou	2	Literate	5	3561	33355.6	32855.6		0	0	0	0	0	Excellent / Very good / Good / Fair	Poor / Very poor	һ��	1	0					53	5306	Urban	121	2	2	1	1	6	0	0	0	1	1	0	1	0	0	1	0	0
0	10450000000	104461140	104461	Male	68	65-69	Agricultural Hukou	5	Middle	1	741	2864.05	2399.02		1	0	0	0	0	Poor	Poor / Very poor	����	0						53	5306	Urban	121	2	2	1	1	6	0	0	0	1	1	0	1	0	0	1	0	0
0	10450000000	104461040	104461	Male	53	50-54	Agricultural Hukou	2	Literate	1	3987	5276.67	5226.67	22.1223	0	0	0	0	1	Excellent / Very good / Good / Fair	Very good / Good / Fair	��	0	0	10	11.5	13	1	53	5306	Urban	121	1	1	1	1	5	0	0	0	0	0	0	1	0	0	1	0	0
0	10450000000	104461150	104461	Female	78	75-79	Non-Agricultural Hukou	1	Illiterate	2	2941	5380.4	4380.4	19.8189	1	0	0	0	1	Excellent / Very good / Good / Fair	Poor / Very poor	����	0	0	6		24	1	53	5306	Urban	121	1	2	1	1	6	0	0	0	1	1	0	1	0	0	1	0	0
0	10450000000	104461170	104461	Male	48	45-49	Agricultural Hukou	5	Middle	2	4961	7885.33	7718.67	26.8022	1	0	0	1	4	Poor	Poor / Very poor	һ��	1	1			24	1	53	5306	Urban	121	9	2	1	1	6	1	0	0	1	1	0	1	0	0	1	0	0
0	10450000000	104461100	104461	Male	47	45-49	Agricultural Hukou	5	Middle	1	7751	979.444	829.444	26.1005	1	0	0	0	2	Poor	Poor / Very poor	��	1	0	11	19	5	0	53	5306	Urban	121	9	2	1	1	6	1	0	0	1	1	0	1	0	0	1	0	0
0	10450000000	104461020	104461	Male	69	65-69	Agricultural Hukou	2	Literate	5	601	8912	8412		1	0	0	0	0	Poor	Very good / Good / Fair	��	1						53	5306	Urban	121	9	2	1	1	5	1	0	0	0	1	0	1	0	0	1	0	0
0	10450000000	104461100	104461	Female	45	45-49	Agricultural Hukou	4	Primary	1	7751	979.444	829.444	22.6443	1	0	0	0	1	Poor	Poor / Very poor	��	1	1	6	7.5			53	5306	Urban	121	9	2	1	1	6	1	0	0	1	1	0	1	0	0	1	0	0
0	10450000000	104461190	104461	Female	67	65-69	Agricultural Hukou	1	Illiterate	5	1421	704.86	577.576	27.4802	0	0	0	1	4	Excellent / Very good / Good / Fair	Poor / Very poor	һ��	0	1			5	0	53	5306	Urban	121	2	2	1	1	6	0	0	0	1	1	0	1	0	0	1	0	0
0	10450000000	104461180	104461	Female	59	55-59	Agricultural Hukou	2	Literate	1	8687.67	4147.14	2397.14	21.0079	0	0	0	0	2	Poor	Poor / Very poor	��	1	1	8	10.5	12	1	53	5306	Urban	121	10	2	1	1	6	1	0	0	1	1	0	1	0	0	1	0	0
0	10450000000	104461130	104461	Female	45	45-49	Non-Agricultural Hukou	2	Literate	1	2751	3186	2586		0	0	0	0	2	Excellent / Very good / Good / Fair	Very good / Good / Fair	����	0	0	9	17	9	0	53	5306	Urban	121	2	2	1	1	1	0	0	0	0	1	0	1	0	0	1	0	0
0	10450000000	104462270	104462	Male	77	75-79	Agricultural Hukou	2	Literate	1	215.286	3962.86	3891.43	22.1691	0	0	0	1	0	Poor	Very good / Good / Fair	һ��	0	1	7	7.5			53	5306	Urban	122	9	2	1	1	6	1	0	0	1	1	0	1	0	0	1	0	0
0	10450000000	104462100	104462	Female	46	45-49	Agricultural Hukou	2	Literate	1	401	9471.31	9411.31	22.3883	0	0	0	0	0	Excellent / Very good / Good / Fair	Very good / Good / Fair	һ��	0	0	10	15.5	1	0	53	5306	Urban	122	2	2	1	1	5	0	0	0	0	1	0	1	0	0	1	0	0
0	10450000000	104462130	104462	Male	49	45-49	Agricultural Hukou	4	Primary	2	27007.5	3116	3116		1	0	0	0	3	Excellent / Very good / Good / Fair	Very good / Good / Fair		0						53	5306	Urban	122	1	2	1	1	6	0	0	0	1	1	0	1	0	0	1	0	0
0	10450000000	104462120	104462	Female	64	60-64	Agricultural Hukou	1	Illiterate	1	5251	1184	1084	23.6614	1	0	0	1	1	Excellent / Very good / Good / Fair	Poor / Very poor	��	1	1	9	10.5	24	1	53	5306	Urban	122	1	2	1	1	6	0	0	0	1	1	0	1	0	0	1	0	0
0	10450000000	104462260	104462	Female	49	45-49	Agricultural Hukou	2	Literate	1	12161	3453.2	3130	21.4499	0	0	0	0	0	Excellent / Very good / Good / Fair	Very good / Good / Fair	��	1	1	3	3.5	5	0	53	5306	Urban	122	3	2	1	1	6	0	0	0	1	1	0	1	0	0	1	0	0
0	10450000000	104462040	104462	Female	46	45-49	Agricultural Hukou	4	Primary	1	5034.33	9450	9366.67	24.7714	1	0	0	0	0	Excellent / Very good / Good / Fair	Very good / Good / Fair	�ܺ�	0	1	6	9	8	0	53	5306	Urban	122	1	1	1	1	6	0	0	0	1	0	0	1	0	0	1	0	0
0	10450000000	104462280	104462	Male	68	65-69	Agricultural Hukou	5	Middle	1	3340	8992	4992	21.1149	0	0	0	1	2	Excellent / Very good / Good / Fair	Poor / Very poor	һ��	0	0	11	19.5	2	0	53	5306	Urban	122	2	1	1	1	6	0	0	0	1	0	0	1	0	0	1	0	0
0	10450000000	104462170	104462	Female	47	45-49	Agricultural Hukou	1	Illiterate	1	1051	5558	4558	22.1038	1	0	0	1	0	Poor	Poor / Very poor	һ��	1	1	5	7.5			53	5306	Urban	122	1	2	1	1	6	0	0	0	1	1	0	1	0	0	1	0	0
0	10450000000	104462210	104462	Female	49	45-49	Agricultural Hukou	2	Literate	1	3202	5905	5905	21.7236	1	0	0	1	0	Excellent / Very good / Good / Fair	Very good / Good / Fair	һ��	0	0	5	7	15	1	53	5306	Urban	122	1	2	1	1	5	0	0	0	0	1	0	1	0	0	1	0	0
0	10450000000	104462160	104462	Female	46	45-49	Agricultural Hukou	4	Primary	1	56	2460	2260	20.1965	1	0	0	1	1	Poor	Poor / Very poor	һ��	0	1	10	15.5	15	1	53	5306	Urban	122	3	2	1	1	6	0	0	0	1	1	0	1	0	0	1	0	0
0	10450000000	104462030	104462	Female	77	75-79	Agricultural Hukou	1	Illiterate	5	632.25	2505	2505			0	0	0	0	Poor	Poor / Very poor		1						53	5306	Urban	122	2	2	1	1	6	0	0	0	1	1	0	1	0	0	1	0	0
0	10450000000	104462270	104462	Female	65	65-69	Agricultural Hukou	1	Illiterate	1	215.286	3962.86	3891.43	22.8144	1	0	0	1	0	Poor	Poor / Very poor	һ��	1	1	4	6			53	5306	Urban	122	9	2	1	1	6	1	0	0	1	1	0	1	0	0	1	0	0
0	10450000000	104462200	104462	Female	48	45-49	Agricultural Hukou	4	Primary	1	5234.33	3034.71	2201.38	22.875	1	0	0	0	1	Excellent / Very good / Good / Fair	Poor / Very poor	һ��	0	0	7	10.5	6	0	53	5306	Urban	122	1	1	1	1	6	0	0	0	1	0	0	1	0	0	1	0	0
0	10450000000	104462180	104462	Male	46	45-49	Agricultural Hukou	2	Literate	1	1001	4526.67	4360	21.8821	1	0	0	0	0	Poor	Poor / Very poor	��	1	1	5	7.5	20	1	53	5306	Urban	122	1	2	1	1	6	0	0	0	1	1	0	1	0	0	1	0	0
0	10450000000	104462170	104462	Male	45	45-49	Agricultural Hukou	4	Primary	1	1051	5558	4558	22.6606	1	0	0	1	1	Excellent / Very good / Good / Fair	Very good / Good / Fair	һ��	0	0	6	7	2	0	53	5306	Urban	122	1	2	1	1	6	0	0	0	1	1	0	1	0	0	1	0	0
0	10450000000	104462060	104462	Female	57	55-59	Agricultural Hukou	1	Illiterate	1	251	925.965	759.298	23.7052	0	0	0	1	3	Excellent / Very good / Good / Fair	Very good / Good / Fair	һ��	0	0	5	6.5	10	1	53	5306	Urban	122	3	1	1	1	6	0	0	0	1	0	0	1	0	0	1	0	0
0	10450000000	104462230	104462	Male	61	60-64	Agricultural Hukou	5	Middle	1	7451	3971	2971	21.2542	1	0	0	1	1	Excellent / Very good / Good / Fair	Poor / Very poor	�ܺ�	1	1	9	12	10	1	53	5306	Urban	122	4	2	2	2	6	1	1	1	1	1	0	1	0	0	1	0	0
0	10450000000	104462080	104462	Male	74	70-74	Agricultural Hukou	2	Literate	2	1370.08	1625.28	1375.28	21.436	1	1	1	1	2	Poor	Poor / Very poor	����	1	0			9	0	53	5306	Urban	122	9	2	1	1	6	1	0	0	1	1	0	1	0	0	1	0	0
0	10450000000	104462150	104462	Male	45	45-49	Agricultural Hukou	2	Literate	1	1367.67	5523.33	5406.67	21.7505	1	0	0	0	0	Excellent / Very good / Good / Fair	Very good / Good / Fair	һ��	0	0	10	12	15	1	53	5306	Urban	122	3	2	1	1	6	0	0	0	1	1	0	1	0	0	1	0	0
0	10450000000	104462110	104462	Female	46	45-49	Agricultural Hukou	4	Primary	2	5082	5346.67	4346.67	19.9556	1	0	0	0	2	Poor	Poor / Very poor	����	0	1	11	12	12	1	53	5306	Urban	122	9	2	1	1	6	1	0	0	1	1	0	1	0	0	1	0	0
0	10450000000	104462190	104462	Female	65	65-69	Agricultural Hukou	1	Illiterate	5	3021	861.561	811.561	25.1305	0	0	0	1	1	Excellent / Very good / Good / Fair	Very good / Good / Fair	һ��	0	1	5	9.5	16	1	53	5306	Urban	122	3	2	1	1	6	0	0	0	1	1	0	1	0	0	1	0	0
0	10450000000	104462100	104462	Male	46	45-49	Agricultural Hukou	4	Primary	1	401	9471.31	9411.31	24.936	0	0	0	1	0	Excellent / Very good / Good / Fair	Very good / Good / Fair	�ܺ�	0	0	11	18	4	0	53	5306	Urban	122	2	2	1	1	5	0	0	0	0	1	0	1	0	0	1	0	0
0	10450000000	104462200	104462	Male	50	50-54	Agricultural Hukou	5	Middle	1	5234.33	3034.71	2201.38	19.4862	1	0	0	0	0	Poor	Poor / Very poor	һ��	0	1	6	8.5	16	1	53	5306	Urban	122	1	1	1	1	6	0	0	0	1	0	0	1	0	0	1	0	0
0	10450000000	104462230	104462	Female	64	60-64	Agricultural Hukou	1	Illiterate	1	7451	3971	2971	23.6686	0	0	0	1	0	Excellent / Very good / Good / Fair	Very good / Good / Fair	һ��	0	0	2	3.5	1	0	53	5306	Urban	122	4	2	2	2	6	1	1	1	1	1	0	1	0	0	1	0	0
0	10450000000	104462020	104462	Male	70	70-74	Agricultural Hukou	4	Primary	1	243.857	1622.35	1508.07	19.328	1	0	0	1	0	Poor	Poor / Very poor	һ��	1	1	5	7	17	1	53	5306	Urban	122	2	1	1	1	6	0	0	0	1	0	0	1	0	0	1	0	0
0	10450000000	104462020	104462	Female	59	55-59	Agricultural Hukou	2	Literate	1	243.857	1622.35	1508.07	23.2839	1	0	0	0	0	Excellent / Very good / Good / Fair	Very good / Good / Fair	һ��	0	1	7	11.5	9	0	53	5306	Urban	122	2	1	1	1	6	0	0	0	1	0	0	1	0	0	1	0	0
0	10450000000	104462070	104462	Male	66	65-69	Agricultural Hukou	2	Literate	1	684.333	2622.54	2122.54	22.1566	1	0	0	1	1	Poor	Very good / Good / Fair	��	1	0	9	11			53	5306	Urban	122	2	1	1	1	6	0	0	0	1	0	0	1	0	0	1	0	0
0	10450000000	104462110	104462	Male	49	45-49	Non-Agricultural Hukou	5	Middle	2	5082	5346.67	4346.67		0	0	0	0	2	Excellent / Very good / Good / Fair	Poor / Very poor	��	0						53	5306	Urban	122	9	2	1	1	6	1	0	0	1	1	1
0	10450000000	104462090	104462	Female	54	50-54	Agricultural Hukou	2	Literate	1	4251	14529	14279	23.2901	1	0	0	0	2	Excellent / Very good / Good / Fair	Poor / Very poor	һ��	0	1	6	8	13	1	53	5306	Urban	122	4	2	1	1	6	1	0	0	1	1	0	1	0	0	1	0	0
0	10450000000	104462070	104462	Female	62	60-64	Agricultural Hukou	1	Illiterate	1	684.333	2622.54	2122.54		1	1	1	0	4	Poor	Poor / Very poor	һ��	1	1	7	11.5	23	1	53	5306	Urban	122	2	1	1	1	6	0	0	0	1	0	0	1	0	0	1	0	0
0	10450000000	104462220	104462	Male	49	45-49	Agricultural Hukou	6	High and Above	2	1854.33	1153.09	1153.09	23.1318	0	0	0	0	0	Excellent / Very good / Good / Fair	Very good / Good / Fair	�ܺ�	0						53	5306	Urban	122	1	2	1	1	6	0	0	0	1	1	0	1	0	0	1	0	0
0	10450000000	104462130	104462	Female	47	45-49	Agricultural Hukou	4	Primary	2	27007.5	3116	3116	30.2917	0	0	0	0	1	Excellent / Very good / Good / Fair	Very good / Good / Fair	��	0	0	10	15	4	0	53	5306	Urban	122	1	2	1	1	6	0	0	0	1	1	0	1	0	0	1	0	0
0	10450000000	104462040	104462	Male	47	45-49	Agricultural Hukou	4	Primary	1	5034.33	9450	9366.67	21.7001	0	0	0	0	0	Excellent / Very good / Good / Fair	Very good / Good / Fair	һ��	0	0	7	12	3	0	53	5306	Urban	122	1	1	1	1	6	0	0	0	1	0	0	1	0	0	1	0	0
0	10450000000	104462010	104462	Male	62	60-64	Agricultural Hukou	2	Literate	2	212.667	3243.95	3227.28	21.8842	0	0	0	1	1	Excellent / Very good / Good / Fair	Very good / Good / Fair	һ��	0	0	9	11.5	7	0	53	5306	Urban	122	1	2	1	1	6	0	0	0	1	1	0	1	0	0	1	0	0
0	10450000000	104462160	104462	Male	54	50-54	Agricultural Hukou	5	Middle	1	56	2460	2260	13.4315	1	0	0	0	3	Poor	Very good / Good / Fair	һ��	0	1	6	8	6	0	53	5306	Urban	122	3	2	1	1	6	0	0	0	1	1	0	1	0	0	1	0	0
0	10450000000	104462260	104462	Male	50	50-54	Agricultural Hukou	2	Literate	1	12161	3453.2	3130	23.3013	1	0	0	0	1	Excellent / Very good / Good / Fair	Very good / Good / Fair	����	0	0	9	11	12	1	53	5306	Urban	122	3	2	1	1	6	0	0	0	1	1	0	1	0	0	1	0	0
0	10450000000	104462220	104462	Female	47	45-49	Agricultural Hukou	4	Primary	2	1854.33	1153.09	1153.09	26.3422	0	0	0	0	0	Poor	Very good / Good / Fair	��	0	0	9	13.5	0	0	53	5306	Urban	122	1	2	1	1	6	0	0	0	1	1	0	1	0	0	1	0	0
0	10450000000	104462010	104462	Female	57	55-59	Agricultural Hukou	1	Illiterate	2	212.667	3243.95	3227.28		1	0	0	0	1	Excellent / Very good / Good / Fair	Very good / Good / Fair	һ��	0						53	5306	Urban	122	1	2	1	1	6	0	0	0	1	1	0	1	0	0	1	0	0
0	10450000000	104462080	104462	Female	73	70-74	Agricultural Hukou	1	Illiterate	2	1370.08	1625.28	1375.28		1	0	0	0	0	Poor	Very good / Good / Fair	һ��	0						53	5306	Urban	122	9	2	1	1	6	1	0	0	1	1	0	1	0	0	1	0	0
0	10450000000	104462060	104462	Male	58	55-59	Agricultural Hukou	4	Primary	1	251	925.965	759.298		0	0	0	0	0	Excellent / Very good / Good / Fair	Very good / Good / Fair	һ��	0						53	5306	Urban	122	3	1	1	1	6	0	0	0	1	0	0	1	0	0	1	0	0
0	10450000000	104462050	104462	Male	52	50-54	Agricultural Hukou	2	Literate	1	4559.33	3553.33	3386.67	24.2099	1	0	0	1	1	Excellent / Very good / Good / Fair	Very good / Good / Fair	����	0	0	7	10	17	1	53	5306	Urban	122	1	1	1	1	6	0	0	0	1	0	0	1	0	0	1	0	0
0	10450000000	104462050	104462	Female	46	45-49	Agricultural Hukou	4	Primary	1	4559.33	3553.33	3386.67	25.2444	1	0	0	0	0	Excellent / Very good / Good / Fair	Very good / Good / Fair	�ܺ�	0	0	5	9	7	0	53	5306	Urban	122	1	1	1	1	6	0	0	0	1	0	0	1	0	0	1	0	0
0	10450000000	104462240	104462	Male	48	45-49	Agricultural Hukou	5	Middle	1	6367.67	2920	2586.67	22.5062	1	0	0	1	5	Poor	Poor / Very poor	��	0	1	11	18	11	1	53	5306	Urban	122	1	1	1	1	6	0	0	0	1	0	0	1	0	0	1	0	0
0	10450000000	104462250	104462	Male	69	65-69	Agricultural Hukou	2	Literate	5	502	10793.8	9489.74	20.4876	1	1	1	1	1	Excellent / Very good / Good / Fair	Very good / Good / Fair	�ܺ�	0	0	7	8.5	12	1	53	5306	Urban	122	1	2	1	1	6	0	0	0	1	1	0	1	0	0	1	0	0
0	10450000000	104462090	104462	Male	53	50-54	Agricultural Hukou	5	Middle	1	4251	14529	14279	22.4725	1	0	0	1	4	Poor	Poor / Very poor	һ��	0	1	10	13.5	17	1	53	5306	Urban	122	4	2	1	1	6	1	0	0	1	1	0	1	0	0	1	0	0
0	10450000000	104462280	104462	Female	65	65-69	Agricultural Hukou	4	Primary	1	3340	8992	4992	22.9528	0	0	0	1	0	Excellent / Very good / Good / Fair	Very good / Good / Fair	��	0	0	10	14.5	1	0	53	5306	Urban	122	2	1	1	1	6	0	0	0	1	0	0	1	0	0	1	0	0
0	10450000000	104462210	104462	Male	56	55-59	Agricultural Hukou	2	Literate	1	3202	5905	5905	25.0222	0	0	0	1	1	Excellent / Very good / Good / Fair	Very good / Good / Fair	�ܺ�	0	0	5	9.5	5	0	53	5306	Urban	122	1	2	1	1	5	0	0	0	0	1	0	1	0	0	1	0	0
0	10450000000	104462240	104462	Female	46	45-49	Agricultural Hukou	4	Primary	1	6367.67	2920	2586.67	23.6615	1	0	0	0	0	Excellent / Very good / Good / Fair	Very good / Good / Fair	һ��	0	0	11	12.5	14	1	53	5306	Urban	122	1	1	1	1	6	0	0	0	1	0	0	1	0	0	1	0	0
0	10450000000	104462180	104462	Female	45	45-49	Agricultural Hukou	2	Literate	1	1001	4526.67	4360	32.1823	0	0	0	1	1	Excellent / Very good / Good / Fair	Very good / Good / Fair	һ��	0	0	9	11.5	5	0	53	5306	Urban	122	1	2	1	1	6	0	0	0	1	1	0	1	0	0	1	0	0
0	10450000000	104462120	104462	Male	62	60-64	Agricultural Hukou	5	Middle	1	5251	1184	1084	26.814	0	0	0	1	1	Excellent / Very good / Good / Fair	Very good / Good / Fair	�ܺ�	0	0	10	16	3	0	53	5306	Urban	122	1	2	1	1	6	0	0	0	1	1	0	1	0	0	1	0	0
0	10450000000	104463160	104463	Female	77	75-79	Agricultural Hukou	1	Illiterate	5	781	4559.16	4539.16		1	0	0	1	2	Poor	Poor / Very poor	��	1						53	5306	Rural	220	4	2	1	2	6	1	0	1	1	1	0	1	0	0	1	0	0
0	10450000000	104463220	104463	Male	69	65-69	Agricultural Hukou	5	Middle	2	751	6741.94	5801.66		1	0	0	0	1	Poor	Very good / Good / Fair	��	1						53	5306	Rural	220	4	2	1	1	6	1	0	0	1	1	0	1	0	0	1	0	0
0	10450000000	104463010	104463	Female	46	45-49	Agricultural Hukou	2	Literate	1	6161	5242.22	4242.22	23.8487	1	0	0	0	2	Poor	Poor / Very poor	��	1	1			17	1	53	5306	Rural	220	1	1	1	1	6	0	0	0	1	0	0	1	0	0	1	0	0
0	10450000000	104463250	104463	Male	78	75-79	Agricultural Hukou	1	Illiterate	1	1631	2533.33	2433.33		1	0	0	0	4	Poor	Poor / Very poor	��	1	0					53	5306	Rural	220	4	2	1	2	6	1	0	1	1	1	0	1	0	0	1	0	0
0	10450000000	104463050	104463	Female	47	45-49	Agricultural Hukou	4	Primary	1	18141	9210	9060	30.5724	0	0	0	0	0	Excellent / Very good / Good / Fair	Very good / Good / Fair	��	1	0	7	8.5	1	0	53	5306	Rural	220	2	2	1	1	6	0	0	0	1	1	0	1	0	0	1	0	0
0	10450000000	104463150	104463	Female	70	70-74	Agricultural Hukou	1	Illiterate	5	1367.67	3154.81	3121.48	17.984	1	0	0	1	0	Excellent / Very good / Good / Fair	Very good / Good / Fair	����	0	1	2				53	5306	Rural	220	3	2	1	1	6	0	0	0	1	1	0	1	0	0	1	0	0
0	10450000000	104463060	104463	Male	56	55-59	Agricultural Hukou	2	Literate	1	901	1350	1300	19.1362	1	0	0	1	0	Excellent / Very good / Good / Fair	Poor / Very poor	һ��	0	1	9	10	14	1	53	5306	Rural	220	4	2	1	2	6	1	0	1	1	1	0	1	0	0	1	0	0
0	10450000000	104463120	104463	Female	56	55-59	Agricultural Hukou	1	Illiterate	1	391	1388	1268	26.5508	1	0	0	0	0	Excellent / Very good / Good / Fair	Very good / Good / Fair	��	0	0	9	11	19	1	53	5306	Rural	220	3	2	1	1	6	0	0	0	1	1	0	1	0	0	1	0	0
0	10450000000	104463200	104463	Female	48	45-49	Agricultural Hukou	4	Primary	1	501	3308.33	3308.33	25.3884	1	0	0	1	0	Excellent / Very good / Good / Fair	Very good / Good / Fair	����	0	1	9	10	14	1	53	5306	Rural	220	1	2	1	2	6	0	0	1	1	1	0	1	0	0	1	0	0
0	10450000000	104463070	104463	Male	55	55-59	Agricultural Hukou	2	Literate	5	6426	3830	3730		0	0	0	0	1	Excellent / Very good / Good / Fair	Very good / Good / Fair	һ��	0	1	7	11	1	0	53	5306	Rural	220	1	2	1	1	6	0	0	0	1	1	0	1	0	0	1	0	0
0	10450000000	104463230	104463	Female	54	50-54	Agricultural Hukou	2	Literate	1	701	1275.15	1171.11	28.7344	1	0	0	1	2	Poor	Poor / Very poor	��	0	1	4	7.5	4	0	53	5306	Rural	220	3	2	1	1	6	0	0	0	1	1	0	1	0	0	1	0	0
0	10450000000	104463140	104463	Male	56	55-59	Agricultural Hukou	4	Primary	1	767.667	8824.32	8590.99	23.9025	1	0	0	1	3	Poor	Poor / Very poor	һ��	1	0					53	5306	Rural	220	1	2	1	2	5	0	0	1	0	1	0	1	0	0	1	0	0
0	10450000000	104463090	104463	Female	60	60-64	Agricultural Hukou	1	Illiterate	2	5121	5290.93	4490.93	22.0855	0	0	0	0	0	Excellent / Very good / Good / Fair	Very good / Good / Fair	һ��	0	1					53	5306	Rural	220	1	2	1	1	6	0	0	0	1	1	0	1	0	0	1	0	0
0	10450000000	104463230	104463	Male	56	55-59	Agricultural Hukou	1	Illiterate	2	701	1275.15	1171.11		0	0	0	0	0	Poor	Poor / Very poor		0						53	5306	Rural	220	3	2	1	1	6	0	0	0	1	1	0	1	0	0	1	0	0
0	10450000000	104463010	104463	Male	46	45-49	Agricultural Hukou	5	Middle	1	6161	5242.22	4242.22		0	0	0	0	0	Poor	Very good / Good / Fair	����	0	1	10	14	10	1	53	5306	Rural	220	1	1	1	1	6	0	0	0	1	0	0	1	0	0	1	0	0
0	10450000000	104463190	104463	Male	69	65-69	Agricultural Hukou	2	Literate	1	579.571	2780	2708.57	18.7207	1	0	0	1	5	Poor	Poor / Very poor	����	1	1	6	7.5	15	1	53	5306	Rural	220	3	2	1	2	6	0	0	1	1	1	0	1	0	0	1	0	0
0	10450000000	104463040	104463	Female	46	45-49	Agricultural Hukou	1	Illiterate	1	1271	8122.87	5622.87	31.25	0	0	0	1	4	Excellent / Very good / Good / Fair	Poor / Very poor	����	0	1			5	0	53	5306	Rural	220	3	2	1	1	6	0	0	0	1	1	0	1	0	0	1	0	0
0	10450000000	104463030	104463	Female	46	45-49	Agricultural Hukou	2	Literate	1	687	6204.8	4604.8	22.3883	0	0	0	0	1	Excellent / Very good / Good / Fair	Poor / Very poor	һ��	0	1	5	8			53	5306	Rural	220	4	2	1	2	6	1	0	1	1	1	0	1	0	0	1	0	0
0	10450000000	104463130	104463	Male	64	60-64	Agricultural Hukou	2	Literate	1	2383.5	9997.5	9622.5		1	0	0	0	2	Poor	Very good / Good / Fair	�ܺ�	1	1			16	1	53	5306	Rural	220	4	2	1	2	6	1	0	1	1	1	0	1	0	0	1	0	0
0	10450000000	104463100	104463	Female	47	45-49	Agricultural Hukou	2	Literate	1	951	2635	2510	23.3158	0	0	0	1	2	Poor	Very good / Good / Fair	һ��	0	1					53	5306	Rural	220	1	2	1	2	6	0	0	1	1	1	0	1	0	0	1	0	0
0	10450000000	104463210	104463	Male	66	65-69	Agricultural Hukou	4	Primary	5	1	3760	3640	22.1609	0	1	0	1	0	Excellent / Very good / Good / Fair	Very good / Good / Fair	��	0	1	11	14	18	1	53	5306	Rural	220	4	2	1	1	6	1	0	0	1	1	0	1	0	0	1	0	0
0	10450000000	104463250	104463	Female	77	75-79	Agricultural Hukou	1	Illiterate	1	1631	2533.33	2433.33		0	0	0	0	3	Poor	Poor / Very poor	����	1	0			14	1	53	5306	Rural	220	4	2	1	2	6	1	0	1	1	1	1
0	10450000000	104463100	104463	Male	46	45-49	Agricultural Hukou	2	Literate	1	951	2635	2510		0	0	0	0	1	Excellent / Very good / Good / Fair	Very good / Good / Fair	�ܺ�	0	0	10	11	12	1	53	5306	Rural	220	1	2	1	2	6	0	0	1	1	1	0	1	0	0	1	0	0
0	10450000000	104463050	104463	Male	47	45-49	Agricultural Hukou	4	Primary	1	18141	9210	9060	23.4945	0	0	0	0	2	Excellent / Very good / Good / Fair	Very good / Good / Fair	����	0	0	11	16	4	0	53	5306	Rural	220	2	2	1	1	6	0	0	0	1	1	0	1	0	0	1	0	0
0	10450000000	104463220	104463	Female	69	65-69	Agricultural Hukou	2	Literate	2	751	6741.94	5801.66	21.4739	1	0	0	1	3	Poor	Very good / Good / Fair	��	1	1			24	1	53	5306	Rural	220	4	2	1	1	6	1	0	0	1	1	0	1	0	0	1	0	0
0	10450000000	104463040	104463	Male	46	45-49	Agricultural Hukou	4	Primary	1	1271	8122.87	5622.87	23.0469	0	0	0	0	3	Excellent / Very good / Good / Fair	Very good / Good / Fair	һ��	0	0			4	0	53	5306	Rural	220	3	2	1	1	6	0	0	0	1	1	0	1	0	0	1	0	0
0	10450000000	104463030	104463	Male	46	45-49	Non-Agricultural Hukou	5	Middle	1	687	6204.8	4604.8		0	0	0	0	4	Excellent / Very good / Good / Fair	Very good / Good / Fair	һ��	0	0	8	12.5	8	0	53	5306	Rural	220	4	2	1	2	6	1	0	1	1	1	0	1	0	0	1	0	0
0	10450000000	104463120	104463	Male	57	55-59	Agricultural Hukou	4	Primary	1	391	1388	1268	19.5395	1	1	1	1	2	Poor	Poor / Very poor	һ��	0	1	9	13	14	1	53	5306	Rural	220	3	2	1	1	6	0	0	0	1	1	0	1	0	0	1	0	0
0	10450000000	104463020	104463	Female	51	50-54	Agricultural Hukou	1	Illiterate	1	1601	4592.57	3492.57		0	0	0	0	1	Poor	Very good / Good / Fair	��	0	1			13	1	53	5306	Rural	220	1	2	1	1	6	0	0	0	1	1	0	1	0	0	1	0	0
0	10450000000	104463170	104463	Female	74	70-74	Agricultural Hukou	1	Illiterate	5	2138.5	3095.1	3087.6		1	0	0	0	0	Poor	Poor / Very poor		1	1					53	5306	Rural	220	4	2	1	2	6	1	0	1	1	1	1
0	10450000000	104463080	104463	Female	46	45-49	Agricultural Hukou	5	Middle	1	9510.5	8524.13	7024.13	23.1319	0	0	0	0	0	Poor	Poor / Very poor	����	0	1	11	15.5	14	1	53	5306	Rural	220	3	2	1	1	6	0	0	0	1	1	0	1	0	0	1	0	0
0	10450000000	104463180	104463	Male	68	65-69	Agricultural Hukou	2	Literate	3	976.8	9040	8640		1	0	0	0	2	Excellent / Very good / Good / Fair	Very good / Good / Fair	��	0	1	9	13			53	5306	Rural	220	3	2	1	1	5	0	0	0	0	1	0	1	0	0	1	0	0
0	10450000000	104463060	104463	Female	53	50-54	Agricultural Hukou	2	Literate	1	901	1350	1300		1	0	0	0	0	Excellent / Very good / Good / Fair	Very good / Good / Fair	��	0						53	5306	Rural	220	4	2	1	2	6	1	0	1	1	1	0	1	0	0	1	0	0
0	10450000000	104463190	104463	Female	70	70-74	Agricultural Hukou	2	Literate	1	579.571	2780	2708.57	21.6312	0	0	0	0	0	Excellent / Very good / Good / Fair	Very good / Good / Fair	��	0	0	9	13	20	1	53	5306	Rural	220	3	2	1	2	6	0	0	1	1	1	0	1	0	0	1	0	0
0	10450000000	104463240	104463	Female	48	45-49	Agricultural Hukou	2	Literate	1	251	1974.8	1780.41	19.2233	0	0	0	1	0	Poor	Poor / Very poor	һ��	0	1	5	6.5			53	5306	Rural	220	1	2	1	1	6	0	0	0	1	1	0	1	0	0	1	0	0
0	10450000000	104463080	104463	Male	46	45-49	Agricultural Hukou	2	Literate	1	9510.5	8524.13	7024.13	21.4709	1	0	0	0	2	Poor	Very good / Good / Fair	�ܺ�	0	1	11	12	14	1	53	5306	Rural	220	3	2	1	1	6	0	0	0	1	1	0	1	0	0	1	0	0
0	10450000000	104463020	104463	Male	59	55-59	Agricultural Hukou	2	Literate	1	1601	4592.57	3492.57		1	0	0	0	3	Poor	Poor / Very poor	��	1	1			16	1	53	5306	Rural	220	1	2	1	1	6	0	0	0	1	1	0	1	0	0	1	0	0
0	10450000000	104463130	104463	Female	63	60-64	Agricultural Hukou	1	Illiterate	1	2383.5	9997.5	9622.5		1	0	0	0	2	Poor	Poor / Very poor	����	1	1					53	5306	Rural	220	4	2	1	2	6	1	0	1	1	1	0	1	0	0	1	0	0
0	10450000000	104463260	104463	Male	61	60-64	Agricultural Hukou	2	Literate	1	4676	13840.7	10240.7		0	0	0	0	4	Poor	Poor / Very poor	һ��	1	1	11	15	22	1	53	5306	Rural	220	3	2	1	1	6	0	0	0	1	1	0	1	0	0	1	0	0
0	10450000000	104463140	104463	Female	51	50-54	Agricultural Hukou	1	Illiterate	1	767.667	8824.32	8590.99	26.505	1	1	0	0	2	Poor	Poor / Very poor	����	1	1			26	1	53	5306	Rural	220	1	2	1	2	5	0	0	1	0	1	0	1	0	0	1	0	0
0	10450000000	104511080	104511	Male	63	60-64	Agricultural Hukou	2	Literate	1	3001	5770	4770	24.5089	0	0	0	1	1		Poor / Very poor	��	1	0	9	13	16	1	53	5306	Rural	220	1	2	1	1	1	0	0	0	0	1	0	1	0	0	1	0	0
0	10450000000	104511080	104511	Female	65	65-69	Agricultural Hukou	2	Literate	1	3001	5770	4770	23.6127	1	0	0	0	2	Poor	Poor / Very poor	�ܺ�	1	0	8	11.5	19	1	53	5306	Rural	220	1	2	1	1	1	0	0	0	0	1	0	1	0	0	1	0	0
0	10450000000	104511200	104511	Female	66	65-69	Agricultural Hukou	1	Illiterate	1	5126	4667.5	4542.5	23.4375	0	0	0	0	1	Excellent / Very good / Good / Fair	Very good / Good / Fair	�ܺ�	0	0	4	4	25	1	53	5306	Rural	220	1	2	1	1	1	0	0	0	0	1	0	1	0	0	1	0	0
0	10450000000	104511180	104511	Female	66	65-69	Agricultural Hukou	1	Illiterate	1	11031	2626	2599.33	12.6665	1	0	0	1	4	Poor	Poor / Very poor	�ܺ�	1	0	5		17	1	53	5306	Rural	220	3	2	1	1	6	0	0	0	1	1	0	1	0	0	1	0	0
0	10450000000	104511110	104511	Male	58	55-59	Agricultural Hukou	2	Literate	1	7001	7700	7550	24.8016	1	0	0	0	0		Very good / Good / Fair	�ܺ�	0	0	10	11	3	0	53	5306	Rural	220	1	2	1	1	7	0	0	0	0	1	0	1	0	0	1	0	0
0	10450000000	104511130	104511	Male	56	55-59	Agricultural Hukou	2	Literate	1	1172.43	2070.29	1998.86	18.6453	0	0	0	0	3	Poor	Poor / Very poor	��	1	1	2		12	1	53	5306	Rural	220	3	2	1	1	1	0	0	0	0	1	0	1	0	0	1	0	0
0	10450000000	104511050	104511	Female	57	55-59	Agricultural Hukou	2	Literate	1	1	7432	7432	28.9811	0	0	0	0	1		Very good / Good / Fair	�ܺ�	0	0	8	11	2	0	53	5306	Rural	220	1	2	2	2	1	0	1	1	0	1	0	1	0	0	1	0	0
0	10450000000	104511050	104511	Male	46	45-49	Agricultural Hukou	5	Middle	1	1	7432	7432	22.4996	0	0	0	0	0		Very good / Good / Fair	�ܺ�	0	0	10	14	4	0	53	5306	Rural	220	1	2	2	2	1	0	1	1	0	1	0	1	0	0	1	0	0
0	10450000000	104511140	104511	Female	45	45-49	Agricultural Hukou	1	Illiterate	1	1749.57	1862.81	1719.95	26.4915	1	0	0	0	2		Very good / Good / Fair	�ܺ�	1	0	3		13	1	53	5306	Rural	220	3	2	1	1	1	0	0	0	0	1	0	1	0	0	1	0	0
0	10450000000	104511150	104511	Female	58	55-59	Agricultural Hukou	1	Illiterate	1	1141	3323.78	3023.78	20	1	0	0	0	4	Excellent / Very good / Good / Fair	Very good / Good / Fair	��	1	1	1		17	1	53	5306	Rural	220	3	2	2	1	1	0	1	0	0	1	0	1	0	0	1	0	0
0	10450000000	104511090	104511	Male	66	65-69	Agricultural Hukou	1	Illiterate	1	2484.33	4060	3993.33	14.8438	0	0	0	0	1	Excellent / Very good / Good / Fair	Very good / Good / Fair	�ܺ�	0	0	6		10	1	53	5306	Rural	220	1	2	2	2	1	0	1	1	0	1	0	1	0	0	1	0	0
0	10450000000	104511120	104511	Male	47	45-49	Agricultural Hukou	2	Literate	2	11443.5	8425	7975	20.5499	0	0	0	0	3	Excellent / Very good / Good / Fair	Very good / Good / Fair	һ��	0	0	6		9	0	53	5306	Rural	220	3	2	1	1	1	0	0	0	0	1	0	1	0	0	1	0	0
0	10450000000	104511210	104511	Female	62	60-64	Agricultural Hukou	1	Illiterate	5	301	1005	855	19.3878	1	0	0	0	1		Poor / Very poor	��	0	0	3		24	1	53	5306	Rural	220	1	2	2	2	5	0	1	1	0	1	0	1	0	0	1	0	0
0	10450000000	104511160	104511	Female	68	65-69	Agricultural Hukou	1	Illiterate	1	1	11250	8250	19.4637	1	0	0	1	3		Very good / Good / Fair	�ܺ�	0	1	3		13	1	53	5306	Rural	220	1	2	1	1	1	0	0	0	0	1	0	1	0	0	1	0	0
0	10450000000	104511170	104511	Male	56	55-59	Agricultural Hukou	4	Primary	1	1	6370	6170	25.5102	1	0	0	0	1	Excellent / Very good / Good / Fair	Very good / Good / Fair	�ܺ�	0	0	8	14	7	0	53	5306	Rural	220	1	2	2	2	1	0	1	1	0	1	0	1	0	0	1	0	0
0	10450000000	104511070	104511	Male	60	60-64	Agricultural Hukou	1	Illiterate	1	26401	6090	5940	23.8751	0	0	0	0	0	Excellent / Very good / Good / Fair	Very good / Good / Fair	�ܺ�	0	0	8		0	0	53	5306	Rural	220	1	2	2	2	1	0	1	1	0	1	0	1	0	0	1	0	0
0	10450000000	104511040	104511	Female	58	55-59	Agricultural Hukou	1	Illiterate	5	551	32700	29700	30.2222	1	0	0	0	2	Poor	Poor / Very poor	�ܺ�	1	1	3		21	1	53	5306	Rural	220	1	2	2	1	1	0	1	0	0	1	0	1	0	0	1	0	0
0	10450000000	104511140	104511	Male	48	45-49	Agricultural Hukou	4	Primary	1	1749.57	1862.81	1719.95	24.968	0	0	0	1	0	Excellent / Very good / Good / Fair	Very good / Good / Fair	����	0	0	9		6	0	53	5306	Rural	220	3	2	1	1	1	0	0	0	0	1	0	1	0	0	1	0	0
0	10450000000	104511200	104511	Male	58	55-59	Non-Agricultural Hukou	4	Primary	1	5126	4667.5	4542.5	22.9854	0	0	0	0	0	Excellent / Very good / Good / Fair	Very good / Good / Fair	��	0	0	10	14	4	0	53	5306	Rural	220	1	2	1	1	1	0	0	0	0	1	0	1	1	0	0	0	0
0	10450000000	104511150	104511	Male	61	60-64	Agricultural Hukou	1	Illiterate	1	1141	3323.78	3023.78	18.0697	0	0	0	0	0	Excellent / Very good / Good / Fair	Poor / Very poor	�ܺ�	1	0	3		10	1	53	5306	Rural	220	3	2	2	1	1	0	1	0	0	1	0	1	0	0	1	0	0
0	10450000000	104511070	104511	Female	55	55-59	Agricultural Hukou	1	Illiterate	1	26401	6090	5940	17.3484	1	0	0	0	2		Poor / Very poor	��	0	0	4		20	1	53	5306	Rural	220	1	2	2	2	1	0	1	1	0	1	0	1	0	0	1	0	0
0	10450000000	104511010	104511	Male	80	80+	Agricultural Hukou	1	Illiterate	5	1242.43	432.571	404	16.2982	0	0	0	1	0	Poor	Poor / Very poor	�ܺ�	1	1	1		26	1	53	5306	Rural	220	3	2	2	1	1	0	1	0	0	1	0	1	0	0	1	0	0
0	10450000000	104511060	104511	Male	54	50-54	Agricultural Hukou	1	Illiterate	1	512.429	1459.83	1345.54	17.2248	0	0	0	0	4	Poor	Poor / Very poor	��	1	0	2		17	1	53	5306	Rural	220	3	2	2	1	1	0	1	0	0	1	0	1	0	0	1	0	0
0	10450000000	104511120	104511	Female	47	45-49	Agricultural Hukou	4	Primary	2	11443.5	8425	7975	23.9512	0	0	0	1	2	Excellent / Very good / Good / Fair	Very good / Good / Fair	��	0	1	5		8	0	53	5306	Rural	220	3	2	1	1	1	0	0	0	0	1	0	1	0	0	1	0	0
0	10450000000	104511060	104511	Female	59	55-59	Agricultural Hukou	1	Illiterate	1	512.429	1459.83	1345.54	17.3333	1	0	0	0	1		Poor / Very poor	��	1	0	2		23	1	53	5306	Rural	220	3	2	2	1	1	0	1	0	0	1	0	1	0	0	1	0	0
0	10450000000	104511180	104511	Male	64	60-64	Agricultural Hukou	1	Illiterate	1	11031	2626	2599.33	19.3625	0	0	0	0	1	Excellent / Very good / Good / Fair	Very good / Good / Fair	����	0	0	4		9	0	53	5306	Rural	220	3	2	1	1	6	0	0	0	1	1	0	1	0	0	1	0	0
0	10450000000	104511020	104511	Female	66	65-69	Agricultural Hukou	1	Illiterate	5	12861	3489	2939		0	0	0	0	2	Poor	Poor / Very poor	�ܺ�	1	0	3		13	1	53	5306	Rural	220	3	2	2	1	1	0	1	0	0	1	0	1	0	0	1	0	0
0	10450000000	104511030	104511	Male	57	55-59	Non-Agricultural Hukou	4	Primary	1	8301	3765	3515	21.4109	0	0	0	0	2	Excellent / Very good / Good / Fair	Very good / Good / Fair	��	0	0	11	17.5	15	1	53	5306	Rural	220	1	1	1	1	5	0	0	0	0	0	0	1	1	0	0	0	0
0	10450000000	104511110	104511	Female	59	55-59	Agricultural Hukou	1	Illiterate	1	7001	7700	7550	43.7154	1	0	0	0	1	Poor	Poor / Very poor	�ܺ�	0	0	4	4	19	1	53	5306	Rural	220	1	2	1	1	7	0	0	0	0	1	0	1	0	0	1	0	0
0	10450000000	104511160	104511	Male	66	65-69	Non-Agricultural Hukou	4	Primary	1	1	11250	8250	23.4375	0	0	0	0	0	Excellent / Very good / Good / Fair	Very good / Good / Fair	��	0	0	9	14	12	1	53	5306	Rural	220	1	2	1	1	1	0	0	0	0	1	0	1	1	0	0	0	0
0	10450000000	104511170	104511	Female	57	55-59	Agricultural Hukou	1	Illiterate	1	1	6370	6170	25.0658	1	0	0	0	2	Excellent / Very good / Good / Fair	Poor / Very poor	�ܺ�	0	1	7		12	1	53	5306	Rural	220	1	2	2	2	1	0	1	1	0	1	0	1	0	0	1	0	0
0	10450000000	104511130	104511	Female	59	55-59	Agricultural Hukou	1	Illiterate	1	1172.43	2070.29	1998.86	18.8588	0	0	0	0	1	Excellent / Very good / Good / Fair	Poor / Very poor	�ܺ�	1	1	2		11	1	53	5306	Rural	220	3	2	1	1	1	0	0	0	0	1	0	1	0	0	1	0	0
0	10450000000	104511030	104511	Female	61	60-64	Agricultural Hukou	4	Primary	1	8301	3765	3515	22.8624	0	0	0	0	1		Very good / Good / Fair	��	0	0	11	14.5	5	0	53	5306	Rural	220	1	1	1	1	5	0	0	0	0	0	0	1	0	0	1	0	0
0	10450000000	104511190	104511	Male	68	65-69	Agricultural Hukou	2	Literate	5	7103.38	2515.3	2440.3	17.7999	0	0	0	0	2		Poor / Very poor	�ܺ�	1	0	9		14	1	53	5306	Rural	220	3	2	1	1	1	0	0	0	0	1	0	1	0	0	1	0	0
0	10450000000	104511090	104511	Female	66	65-69	Agricultural Hukou	1	Illiterate	1	2484.33	4060	3993.33	25.2048	0	0	0	0	1		Very good / Good / Fair	����	0	0	2		24	1	53	5306	Rural	220	1	2	2	2	1	0	1	1	0	1	0	1	0	0	1	0	0
0	10450000000	104511100	104511	Female	74	70-74	Agricultural Hukou	1	Illiterate	5	1806.71	8331.43	7760	14.4138	0	0	0	0	2		Very good / Good / Fair	����	1	1	3		14	1	53	5306	Rural	220	3	2	1	1	1	0	0	0	0	1	0	1	0	0	1	0	0
0	10450000000	104512040	104512	Male	59	55-59	Agricultural Hukou	4	Primary	1	21016	2541	2241	24.677	0	0	0	0	1	Excellent / Very good / Good / Fair	Very good / Good / Fair	����	0	0	8		1	0	53	5306	Rural	220	2	2	1	1	1	0	0	0	0	1	0	1	0	0	1	0	0
0	10450000000	104512060	104512	Male	51	50-54	Agricultural Hukou	6	High and Above	1	11941	8980	8780	23.5883	0	0	0	0	1	Excellent / Very good / Good / Fair	Very good / Good / Fair	��	0	0	8	11.5	1	0	53	5306	Rural	220	3	2	1	1	5	0	0	0	0	1	0	1	0	0	1	0	0
0	10450000000	104512120	104512	Male	75	75-79	Agricultural Hukou	2	Literate	1	51	1164	1014	15.2219	0	1	0	0	0	Excellent / Very good / Good / Fair	Very good / Good / Fair	��	0	0	4		9	0	53	5306	Rural	220	2	2	1	1	1	0	0	0	0	1	0	1	0	0	1	0	0
0	10450000000	104512100	104512	Male	59	55-59	Agricultural Hukou	4	Primary	1	4334.33	4513.73	4180.39	16.5118	0	0	0	0	1	Excellent / Very good / Good / Fair	Poor / Very poor	��	0	1	4		8	0	53	5306	Rural	220	3	2	1	1	5	0	0	0	0	1	0	1	0	0	1	0	0
0	10450000000	104512140	104512	Male	58	55-59	Agricultural Hukou	4	Primary	1	1	4886.67	4553.33	21.573	0	0	0	0	1	Poor	Poor / Very poor	�ܺ�	1	1	9		11	1	53	5306	Rural	220	3	2	1	1	1	0	0	0	0	1	0	1	0	0	1	0	0
0	10450000000	104512110	104512	Female	45	45-49	Agricultural Hukou	5	Middle	1	526	15730	15480	24.5603	0	0	0	0	2		Very good / Good / Fair	�ܺ�	0	0	6		11	1	53	5306	Rural	220	3	2	1	1	1	0	0	0	0	1	0	1	0	0	1	0	0
0	10450000000	104512080	104512	Male	45	45-49	Agricultural Hukou	4	Primary	1	1058.5	3815	3815	19.4453	1	0	0	0	1	Excellent / Very good / Good / Fair	Very good / Good / Fair	��	0	0	8	15	21	1	53	5306	Rural	220	3	2	1	2	6	0	0	1	1	1	0	1	0	0	1	0	0
0	10450000000	104512180	104512	Male	56	55-59	Agricultural Hukou	2	Literate	5	12728.5	2127.5	2127.5	28.3266	0	0	0	0	1	Excellent / Very good / Good / Fair	Very good / Good / Fair	�ܺ�	0	0	3		13	1	53	5306	Rural	220	2	2	1	1	1	0	0	0	0	1	0	1	0	0	1	0	0
0	10450000000	104512190	104512	Male	46	45-49	Agricultural Hukou	4	Primary	1	6667.67	4049.94	3883.27	22.0386	0	0	0	0	1	Excellent / Very good / Good / Fair	Very good / Good / Fair	�ܺ�	0	0	6		7	0	53	5306	Rural	220	3	2	1	1	1	0	0	0	0	1	0	1	0	0	1	0	0
0	10450000000	104512160	104512	Male	51	50-54	Non-Agricultural Hukou	6	High and Above	1	23336.7	1456.57	1285.14	25.8645	1	0	0	0	3	Poor	Poor / Very poor	һ��	1	0	11		15	1	53	5306	Rural	220	3	2	1	1	1	0	0	0	0	1	0	1	1	0	0	0	0
0	10450000000	104512030	104512	Male	76	75-79	Agricultural Hukou	1	Illiterate	1	1151	1691.06	1511.06	27.2817	1	0	0	1	1	Poor	Poor / Very poor	��	1	1			18	1	53	5306	Rural	220	3	1	1	1	1	0	0	0	0	0	0	1	0	0	1	0	0
0	10450000000	104512170	104512	Female	48	45-49	Agricultural Hukou	1	Illiterate	2	12534.3	406.667	340	24.4646	0	0	0	0	1	Excellent / Very good / Good / Fair	Very good / Good / Fair	�ܺ�	0	0	2		13	1	53	5306	Rural	220	3	2	1	1	5	0	0	0	0	1	0	1	0	0	1	0	0
0	10450000000	104512140	104512	Female	58	55-59	Agricultural Hukou	1	Illiterate	1	1	4886.67	4553.33	19.2234	0	0	0	0	1	Excellent / Very good / Good / Fair	Very good / Good / Fair	�ܺ�	0	0	8	12.5	8	0	53	5306	Rural	220	3	2	1	1	1	0	0	0	0	1	0	1	0	0	1	0	0
0	10450000000	104512250	104512	Male	46	45-49	Agricultural Hukou	1	Illiterate	1	14601	2021.57	1771.57		0	0	0	0	0	Excellent / Very good / Good / Fair	Very good / Good / Fair	�ܺ�	0	0	4		7	0	53	5306	Rural	220	2	2	1	1	1	0	0	0	0	1	0	1	0	0	1	0	0
0	10450000000	104512160	104512	Female	53	50-54	Agricultural Hukou	1	Illiterate	1	23336.7	1456.57	1285.14	24.974	1	0	0	0	3	Poor	Poor / Very poor	һ��	1	0	8		16	1	53	5306	Rural	220	3	2	1	1	1	0	0	0	0	1	0	1	0	0	1	0	0
0	10450000000	104512220	104512	Female	56	55-59	Agricultural Hukou	1	Illiterate	1	3576	4335	3335		1	0	0	0	2		Poor / Very poor	��	0	0	2		27	1	53	5306	Rural	220	3	2	2	2	1	0	1	1	0	1	0	1	0	0	1	0	0
0	10450000000	104512210	104512	Male	54	50-54	Agricultural Hukou	2	Literate	1	20501	3290	2990	20.5693	0	0	0	0	0		Very good / Good / Fair	�ܺ�	0	1	4		13	1	53	5306	Rural	220	2	2	1	1	1	0	0	0	0	1	0	1	0	0	1	0	0
0	10450000000	104512040	104512	Female	57	55-59	Agricultural Hukou	1	Illiterate	1	21016	2541	2241		0	0	0	0	3	Poor	Poor / Very poor	����	1	0	3		17	1	53	5306	Rural	220	2	2	1	1	1	0	0	0	0	1	0	1	0	0	1	0	0
0	10450000000	104512260	104512	Female	68	65-69	Agricultural Hukou	1	Illiterate	1	2557.67	3429.33	3029.33	20.7198	0	0	0	0	2	Excellent / Very good / Good / Fair	Poor / Very poor	�ܺ�	1	1	1		15	1	53	5306	Rural	220	2	2	1	1	1	0	0	0	0	1	0	1	0	0	1	0	0
0	10450000000	104512200	104512	Female	46	45-49	Agricultural Hukou	2	Literate	1	8776	2672.67	2506	18.6667	0	0	0	0	0		Very good / Good / Fair	��	1	0	3		15	1	53	5306	Rural	220	2	2	1	1	1	0	0	0	0	1	0	1	0	0	1	0	0
0	10450000000	104512010	104512	Female	71	70-74	Agricultural Hukou	1	Illiterate	1	1414.33	7121.33	6621.33	16.8887	1	0	0	0	2		Poor / Very poor	�ܺ�	1	1	1		18	1	53	5306	Rural	220	3	2	1	1	1	0	0	0	0	1	0	1	0	0	1	0	0
0	10450000000	104512250	104512	Female	48	45-49	Agricultural Hukou	1	Illiterate	1	14601	2021.57	1771.57	20.1745	0	0	0	0	0	Poor	Poor / Very poor	����	1	0	3		18	1	53	5306	Rural	220	2	2	1	1	1	0	0	0	0	1	0	1	0	0	1	0	0
0	10450000000	104512210	104512	Female	50	50-54	Agricultural Hukou	1	Illiterate	1	20501	3290	2990		0	0	0	0	1		Very good / Good / Fair	��	0	0	3		12	1	53	5306	Rural	220	2	2	1	1	1	0	0	0	0	1	0	1	0	0	1	0	0
0	10450000000	104512020	104512	Female	81	80+	Agricultural Hukou	1	Illiterate	5	541	22050	20550		0	0	0	0	0		Very good / Good / Fair	��	1	0	4	7	19	1	53	5306	Rural	220	3	2	2	1	1	0	1	0	0	1	0	1	0	0	1	0	0
0	10450000000	104512240	104512	Male	48	45-49	Agricultural Hukou	4	Primary	2	4572.43	1087.43	1030.29	22.8625	0	0	0	0	0	Poor	Poor / Very poor	��	1	0	4		8	0	53	5306	Rural	220	3	2	1	2	1	0	0	1	0	1	0	1	0	0	1	0	0
0	10450000000	104512030	104512	Female	74	70-74	Agricultural Hukou	1	Illiterate	1	1151	1691.06	1511.06	16.8919	0	0	0	0	1		Poor / Very poor	�ܺ�	1	1	2		24	1	53	5306	Rural	220	3	1	1	1	1	0	0	0	0	0	0	1	0	0	1	0	0
0	10450000000	104512090	104512	Female	57	55-59	Agricultural Hukou	1	Illiterate	5	401	5802	5502	25.721	0	0	0	0	3		Poor / Very poor	һ��	0	1	2		11	1	53	5306	Rural	220	3	2	1	1	1	0	0	0	0	1	0	1	0	0	1	0	0
0	10450000000	104512150	104512	Female	76	75-79	Agricultural Hukou	1	Illiterate	5	4091	4080	3913.33		0	0	0	1	0	Excellent / Very good / Good / Fair	Very good / Good / Fair	�ܺ�	1	0	4	7.5	15	1	53	5306	Rural	220	3	2	2	2	1	0	1	1	0	1	0	1	0	0	1	0	0
0	10450000000	104512050	104512	Male	74	70-74	Agricultural Hukou	1	Illiterate	1	2251	2714	2364	15.9439	0	0	0	1	2	Excellent / Very good / Good / Fair	Very good / Good / Fair	һ��	0	0	3		9	0	53	5306	Rural	220	3	2	1	1	1	0	0	0	0	1	0	1	0	0	1	0	0
0	10450000000	104512060	104512	Female	53	50-54	Agricultural Hukou	2	Literate	1	11941	8980	8780	15.7888	0	0	0	0	0	Excellent / Very good / Good / Fair	Very good / Good / Fair	��	0	0	11	14	9	0	53	5306	Rural	220	3	2	1	1	5	0	0	0	0	1	0	1	0	0	1	0	0
0	10450000000	104512200	104512	Male	48	45-49	Agricultural Hukou	4	Primary	1	8776	2672.67	2506		0	0	0	0	0	Excellent / Very good / Good / Fair	Very good / Good / Fair	��	1	0			14	1	53	5306	Rural	220	2	2	1	1	1	0	0	0	0	1	0	1	0	0	1	0	0
0	10450000000	104512260	104512	Male	74	70-74	Agricultural Hukou	1	Illiterate	1	2557.67	3429.33	3029.33	18.7783	0	0	0	0	1	Excellent / Very good / Good / Fair	Very good / Good / Fair	�ܺ�	1	0	7		10	1	53	5306	Rural	220	2	2	1	1	1	0	0	0	0	1	0	1	0	0	1	0	0
0	10450000000	104512130	104512	Male	52	50-54	Agricultural Hukou	2	Literate	5	1	4539	4539	19.1327	0	0	0	0	1	Excellent / Very good / Good / Fair	Poor / Very poor	��	0	0	9		15	1	53	5306	Rural	220	4	2	1	1	6	1	0	0	1	1	0	1	0	0	1	0	0
0	10450000000	104512120	104512	Female	69	65-69	Agricultural Hukou	1	Illiterate	1	51	1164	1014		1	0	0	0	0	Poor	Poor / Very poor	��	1	1	2		23	1	53	5306	Rural	220	2	2	1	1	1	0	0	0	0	1	0	1	0	0	1	0	0
0	10450000000	104512170	104512	Male	60	60-64	Agricultural Hukou	2	Literate	2	12534.3	406.667	340		1	0	0	0	2	Poor	Poor / Very poor	��	0	0	9		16	1	53	5306	Rural	220	3	2	1	1	5	0	0	0	0	1	0	1	0	0	1	0	0
0	10450000000	104512220	104512	Male	53	50-54	Agricultural Hukou	4	Primary	1	3576	4335	3335	23.4375	1	0	0	0	1		Poor / Very poor	��	0	0	3		15	1	53	5306	Rural	220	3	2	2	2	1	0	1	1	0	1	0	1	0	0	1	0	0
0	10450000000	104512230	104512	Female	69	65-69	Agricultural Hukou	1	Illiterate	5	351	2572.33	2572.33		0	0	0	0	1	Poor	Poor / Very poor	�ܺ�	1	0			25	1	53	5306	Rural	220	3	2	1	1	1	0	0	0	0	1	0	1	0	0	1	0	0
0	10450000000	104512110	104512	Male	46	45-49	Agricultural Hukou	5	Middle	1	526	15730	15480	21.2183	0	0	0	0	0	Excellent / Very good / Good / Fair	Very good / Good / Fair	�ܺ�	0	0	10		4	0	53	5306	Rural	220	3	2	1	1	1	0	0	0	0	1	0	1	0	0	1	0	0
0	10450000000	104512100	104512	Female	59	55-59	Agricultural Hukou	5	Middle	1	4334.33	4513.73	4180.39	19.736	1	0	0	1	3		Very good / Good / Fair	�ܺ�	0	0	10		12	1	53	5306	Rural	220	3	2	1	1	5	0	0	0	0	1	0	1	0	0	1	0	0
0	10450000000	104512010	104512	Male	67	65-69	Agricultural Hukou	2	Literate	1	1414.33	7121.33	6621.33	27.31	0	0	0	1	3	Poor	Poor / Very poor	�ܺ�	1	0	10		11	1	53	5306	Rural	220	3	2	1	1	1	0	0	0	0	1	0	1	0	0	1	0	0
0	10450000000	104512050	104512	Female	62	60-64	Agricultural Hukou	1	Illiterate	1	2251	2714	2364		1	0	0	0	1	Poor	Poor / Very poor	�ܺ�	1	0	3		8	0	53	5306	Rural	220	3	2	1	1	1	0	0	0	0	1	0	1	0	0	1	0	0
0	10450000000	104512190	104512	Female	46	45-49	Agricultural Hukou	2	Literate	1	6667.67	4049.94	3883.27	19.2974	1	0	0	0	2	Poor	Poor / Very poor	��	0	0	8		18	1	53	5306	Rural	220	3	2	1	1	1	0	0	0	0	1	0	1	0	0	1	0	0
0	10450000000	104513070	104513	Female	73	70-74	Agricultural Hukou	1	Illiterate	1	1801	7845	7845	20.5442	0	0	0	1	0		Very good / Good / Fair	�ܺ�	1	0	3		1	0	53	5306	Rural	220	2	2	1	1	1	0	0	0	0	1	0	1	0	0	1	0	0
0	10450000000	104513210	104513	Female	46	45-49	Agricultural Hukou	4	Primary	1	3071	4883.18	4708.18	22.1003	0	0	0	0	1	Excellent / Very good / Good / Fair	Very good / Good / Fair	�ܺ�	0	0	11	11.5	7	0	53	5306	Rural	220	3	2	1	1	1	0	0	0	0	1	0	1	0	0	1	0	0
0	10450000000	104513070	104513	Male	73	70-74	Agricultural Hukou	1	Illiterate	1	1801	7845	7845	23.2335	0	0	0	0	1	Excellent / Very good / Good / Fair	Very good / Good / Fair	����	1	0	5		3	0	53	5306	Rural	220	2	2	1	1	1	0	0	0	0	1	0	1	0	0	1	0	0
0	10450000000	104513150	104513	Female	67	65-69	Agricultural Hukou	1	Illiterate	5	1262.5	800	750		0	0	0	0	2	Excellent / Very good / Good / Fair	Very good / Good / Fair	�ܺ�	1	0	6	10.5	14	1	53	5306	Rural	220	3	2	1	1	1	0	0	0	0	1	0	1	0	0	1	0	0
0	10450000000	104513120	104513	Female	58	55-59	Agricultural Hukou	1	Illiterate	1	3026	2440	2440	18.2615	0	0	0	0	1	Excellent / Very good / Good / Fair	Very good / Good / Fair	����	0	0	7	11.5	12	1	53	5306	Rural	220	3	2	1	1	1	0	0	0	0	1	0	1	0	0	1	0	0
0	10450000000	104513060	104513	Male	63	60-64	Agricultural Hukou	4	Primary	1	1634.33	2453.78	1342.67	20.4382	0	0	0	0	0	Excellent / Very good / Good / Fair	Very good / Good / Fair	�ܺ�	0	0	9	10	10	1	53	5306	Rural	220	3	2	2	2	1	0	1	1	0	1	0	1	0	0	1	0	0
0	10450000000	104513090	104513	Female	63	60-64	Agricultural Hukou	1	Illiterate	5	1161	4230.89	2230.89	22.1894	1	0	0	1	1	Poor	Poor / Very poor	�ܺ�	1	1	3	7	20	1	53	5306	Rural	220	3	2	1	1	1	0	0	0	0	1	0	1	0	0	1	0	0
0	10450000000	104513050	104513	Male	72	70-74	Agricultural Hukou	3	Literate	1	1186	1542	942	19.0451	0	0	0	0	0	Excellent / Very good / Good / Fair	Poor / Very poor	�ܺ�	0	0	6	6.5	4	0	53	5306	Rural	220	3	2	2	2	1	0	1	1	0	1	0	1	0	0	1	0	0
0	10450000000	104513220	104513	Female	68	65-69	Agricultural Hukou	1	Illiterate	1	751	6862	2412		0	0	0	0	4	Excellent / Very good / Good / Fair	Poor / Very poor	��	1	0	5		12	1	53	5306	Rural	220	2	2	1	1	1	0	0	0	0	1	0	1	0	0	1	0	0
0	10450000000	104513100	104513	Male	47	45-49	Agricultural Hukou	5	Middle	1	2121	5821.5	5571.5		0	0	0	0	0	Excellent / Very good / Good / Fair	Very good / Good / Fair	�ܺ�	1	0	7		12	1	53	5306	Rural	220	3	2	1	1	1	0	0	0	0	1	0	1	0	0	1	0	0
0	10450000000	104513180	104513	Female	45	45-49	Agricultural Hukou	2	Literate	1	14311	4524	4024	22.2137	0	0	0	0	3	Excellent / Very good / Good / Fair	Very good / Good / Fair	�ܺ�	1	0	5		11	1	53	5306	Rural	220	3	2	1	1	1	0	0	0	0	1	0	1	0	0	1	0	0
0	10450000000	104513160	104513	Female	61	60-64	Agricultural Hukou	1	Illiterate	5	1	5173	4673		1	0	0	0	2		Poor / Very poor	�ܺ�	1	0	6		12	1	53	5306	Rural	220	3	2	1	1	1	0	0	0	0	1	0	1	0	0	1	0	0
0	10450000000	104513140	104513	Male	61	60-64	Agricultural Hukou	1	Illiterate	1	3696	3415	2765	20.9572	0	0	0	0	1	Excellent / Very good / Good / Fair	Very good / Good / Fair	����	0	0	5		1	0	53	5306	Rural	220	2	2	1	1	1	0	0	0	0	1	0	1	0	0	1	0	0
0	10450000000	104513010	104513	Female	88	80+	Agricultural Hukou	1	Illiterate	5	1031	1614.67	1592	17.3484	1	0	0	0	2	Poor	Poor / Very poor	��	1	1	2		19	1	53	5306	Rural	220	10	2	1	1	1	1	0	0	0	1	0	1	0	0	1	0	0
0	10450000000	104513020	104513	Female	50	50-54	Agricultural Hukou	5	Middle	5	1	7886.67	6636.67	21.0828	0	0	0	0	1		Poor / Very poor	��	1	0	9	14.5	20	1	53	5306	Rural	220	10	2	1	1	1	1	0	0	0	1	0	1	0	0	1	0	0
0	10450000000	104513170	104513	Female	59	55-59	Agricultural Hukou	1	Illiterate	1	1538.5	4707.5	3457.5		1	0	0	0	3	Excellent / Very good / Good / Fair	Poor / Very poor	�ܺ�	0	0	6	10.5	8	0	53	5306	Rural	220	3	1	1	1	1	0	0	0	0	0	0	1	0	1	0	0	0
0	10450000000	104513180	104513	Male	46	45-49	Agricultural Hukou	1	Illiterate	1	14311	4524	4024	21.6128	0	0	0	0	1		Very good / Good / Fair	�ܺ�	0	0	3		10	1	53	5306	Rural	220	3	2	1	1	1	0	0	0	0	1	0	1	0	0	1	0	0
0	10450000000	104513120	104513	Male	62	60-64	Agricultural Hukou	2	Literate	1	3026	2440	2440	23.4375	0	0	0	0	0	Poor	Poor / Very poor	����	0	0	11	14.5	10	1	53	5306	Rural	220	3	2	1	1	1	0	0	0	0	1	0	1	0	0	1	0	0
0	10450000000	104513100	104513	Female	47	45-49	Agricultural Hukou	1	Illiterate	1	2121	5821.5	5571.5		0	0	0	0	2	Excellent / Very good / Good / Fair	Very good / Good / Fair	��	1	0	8		10	1	53	5306	Rural	220	3	2	1	1	1	0	0	0	0	1	0	1	0	0	1	0	0
0	10450000000	104513170	104513	Male	54	50-54	Agricultural Hukou	5	Middle	1	1538.5	4707.5	3457.5		0	0	0	0	2	Excellent / Very good / Good / Fair	Very good / Good / Fair	�ܺ�	0	1	8	11	22	1	53	5306	Rural	220	3	1	1	1	1	0	0	0	0	0	0	1	0	0	1	0	0
0	10450000000	104513130	104513	Female	47	45-49	Agricultural Hukou	4	Primary	2	2001	3180	3180	20.8117	0	0	0	0	0		Very good / Good / Fair	����	0	0	9		7	0	53	5306	Rural	220	3	2	1	1	1	0	0	0	0	1	0	1	0	0	1	0	0
0	10450000000	104513190	104513	Female	54	50-54	Agricultural Hukou	1	Illiterate	1	4326	4005	3880	20.5442	1	0	0	1	2	Excellent / Very good / Good / Fair	Very good / Good / Fair	����	0	0	5	11	7	0	53	5306	Rural	220	3	2	1	2	1	0	0	1	0	1	0	1	0	0	1	0	0
0	10450000000	104513060	104513	Female	65	65-69	Agricultural Hukou	2	Literate	1	1634.33	2453.78	1342.67	20.5442	1	0	0	0	1		Poor / Very poor	�ܺ�	0	0	10	14.5	9	0	53	5306	Rural	220	3	2	2	2	1	0	1	1	0	1	0	1	0	0	1	0	0
0	10450000000	104513190	104513	Male	57	55-59	Agricultural Hukou	1	Illiterate	1	4326	4005	3880	21.6413	1	0	0	0	2	Poor	Poor / Very poor	�ܺ�	0	0	5	9.5	13	1	53	5306	Rural	220	3	2	1	2	1	0	0	1	0	1	0	1	0	0	1	0	0
0	10450000000	104513200	104513	Female	68	65-69	Agricultural Hukou	1	Illiterate	4	144001	6160	5560	18.5529	1	0	0	1	3	Poor	Poor / Very poor	�ܺ�	0	0	6	10.5	11	1	53	5306	Rural	220	2	2	1	1	1	0	0	0	0	1	0	1	0	0	1	0	0
0	10450000000	104513110	104513	Female	63	60-64	Agricultural Hukou	1	Illiterate	5	2891	4670	4470	23.068	1	0	0	1	3	Poor	Poor / Very poor	��	0	0	10	17	6	0	53	5306	Rural	220	2	2	1	2	1	0	0	1	0	1	0	1	0	0	1	0	0
0	10450000000	104513080	104513	Female	53	50-54	Agricultural Hukou	1	Illiterate	2	4221.83	2776.67	2610	21.0517	1	0	0	0	2	Poor	Poor / Very poor	�ܺ�	1	0	4		14	1	53	5306	Rural	220	3	2	1	1	1	0	0	0	0	1	0	1	0	0	1	0	0
0	10450000000	104513040	104513	Female	54	50-54	Agricultural Hukou	1	Illiterate	1	1286	1516.9	1316.9	19.1111	0	0	0	0	3		Very good / Good / Fair	һ��	1	0	4		14	1	53	5306	Rural	220	2	2	1	1	1	0	0	0	0	1	0	1	0	0	1	0	0
0	10450000000	104513030	104513	Male	72	70-74	Agricultural Hukou	1	Illiterate	5	161	3760	3760	22.8928	0	0	0	1	3	Excellent / Very good / Good / Fair	Poor / Very poor	�ܺ�	1	0	5	8	11	1	53	5306	Rural	220	3	1	1	1	1	0	0	0	0	0	0	1	0	0	1	0	0
0	10450000000	104513050	104513	Female	74	70-74	Agricultural Hukou	1	Illiterate	1	1186	1542	942	18.3785	0	0	0	1	2	Poor	Poor / Very poor	�ܺ�	1	0	5	8.5	5	0	53	5306	Rural	220	3	2	2	2	1	0	1	1	0	1	0	1	0	0	1	0	0
0	10450000000	104513080	104513	Male	52	50-54	Agricultural Hukou	2	Literate	2	4221.83	2776.67	2610		0	0	0	0	3	Excellent / Very good / Good / Fair	Very good / Good / Fair	һ��	1						53	5306	Rural	220	3	2	1	1	1	0	0	0	0	1	0	1	0	0	1	0	0
0	105100000000	1051021360	1051021	Male	56	55-59	Non-Agricultural Hukou	8	High and Above	1	21501	8278	5778	26.3043	0	0	0	1	1	Poor	Poor / Very poor	�ܺ�	0	0	11	15	0	0	15	1522	Urban	121	2	2	2	2	5	0	1	1	0	1	0	1	1	0	0	0	0
0	105100000000	1051021040	1051021	Female	60	60-64	Agricultural Hukou	2	Literate	1	31170.3	7273.33	7273.33	28.3563	0	0	0	1	2		Very good / Good / Fair	�ܺ�	0	0	11	13.5	5	0	15	1522	Urban	121	2	2	2	2	4	0	1	1	0	1	0	1	1	0	0	0	0
0	105100000000	1051021160	1051021	Male	49	45-49	Non-Agricultural Hukou	8	High and Above	1	7901	4498.5	4298.5	22.6912	1	0	0	1	1		Very good / Good / Fair	һ��	0	0	11	19.5	12	1	15	1522	Urban	121	9	2	2	2	6	1	1	1	1	1	0	1	1	0	0	0	0
0	105100000000	1051021070	1051021	Male	49	45-49	Agricultural Hukou	5	Middle	1	2831	3353.33	2520	22.4368	0	0	0	1	0	Excellent / Very good / Good / Fair	Very good / Good / Fair	��	0	0	11	15	0	0	15	1522	Urban	121	9	2	2	2	6	1	1	1	1	1	0	1	0	0	1	0	0
0	105100000000	1051021340	1051021	Male	62	60-64	Agricultural Hukou	5	Middle	1	133.5	6836	4336	33.2163	1	1	0	1	6		Poor / Very poor	�ܺ�	1	1	10	13.5			15	1522	Urban	121	9	2	2	2	6	1	1	1	1	1	0	1	0	0	1	0	0
0	105100000000	1051021240	1051021	Female	53	50-54	Agricultural Hukou	4	Primary	1	1	1498	748	34.9839	0	0	0	0	0		Poor / Very poor	����	0	1	6	10	7	0	15	1522	Urban	121	2	2	2	2	6	0	1	1	1	1	0	1	0	0	1	0	0
0	105100000000	1051021370	1051021	Female	47	45-49	Agricultural Hukou	5	Middle	1	37501	15704.3	15304.3	27.1614	0	1	1	0	2	Excellent / Very good / Good / Fair	Very good / Good / Fair	һ��	0	0	10	14			15	1522	Urban	121	2	2	2	2	5	0	1	1	0	1	0	1	0	0	1	0	0
0	105100000000	1051021090	1051021	Male	47	45-49	Agricultural Hukou	5	Middle	1	1	2860	2460	22.5482	0	0	0	0	0		Very good / Good / Fair	�ܺ�	0	1	10	13	6	0	15	1522	Urban	121	9	2	2	2	5	1	1	1	0	1	0	1	0	0	1	0	0
0	105100000000	1051021030	1051021	Male	76	75-79	Agricultural Hukou	1	Illiterate	1	385	5388	4988	18.5529	0	0	0	0	1	Excellent / Very good / Good / Fair	Very good / Good / Fair	�ܺ�	1	0			3	0	15	1522	Urban	121	2	2	2	2	4	0	1	1	0	1	0	1	0	0	1	0	0
0	105100000000	1051021360	1051021	Female	60	60-64	Agricultural Hukou	5	Middle	1	21501	8278	5778	18.9027	0	0	0	1	1	Excellent / Very good / Good / Fair	Very good / Good / Fair	�ܺ�	0	0	10	15	0	0	15	1522	Urban	121	2	2	2	2	5	0	1	1	0	1	0	1	0	0	1	0	0
0	105100000000	1051021230	1051021	Male	62	60-64	Non-Agricultural Hukou	4	Primary	1	23193	11117.1	11017.1	22.4569	0	0	0	1	2	Excellent / Very good / Good / Fair	Very good / Good / Fair	�ܺ�	0	0	11	16.5	4	0	15	1522	Urban	121	2	2	2	2	4	0	1	1	0	1	0	1	1	0	1	0	0
0	105100000000	1051021080	1051021	Male	49	45-49	Non-Agricultural Hukou	7	High and Above	1	17101	12400.5	10813.3	29.7211	0	0	0	1	3	Excellent / Very good / Good / Fair	Very good / Good / Fair	��	0	1	10	14	3	0	15	1522	Urban	121	2	1	2	2	5	0	1	1	0	0	0	1	1	0	0	0	0
0	105100000000	1051021340	1051021	Female	60	60-64	Agricultural Hukou	1	Illiterate	1	133.5	6836	4336	28.3612	0	0	0	1	4		Poor / Very poor	�ܺ�	1	1					15	1522	Urban	121	9	2	2	2	6	1	1	1	1	1	0	1	0	0	1	0	0
0	105100000000	1051021140	1051021	Female	53	50-54	Agricultural Hukou	5	Middle	5	7101	7524	4524	19.8127	0	1	0	0	2		Poor / Very poor	�ܺ�	0	1	9	12	6	0	15	1522	Urban	121	2	2	2	2	6	0	1	1	1	1	0	1	0	0	1	0	0
0	105100000000	1051021090	1051021	Female	47	45-49	Agricultural Hukou	6	High and Above	1	1	2860	2460	30.4586	1	1	1	0	1		Very good / Good / Fair	�ܺ�	0	1	10	13			15	1522	Urban	121	9	2	2	2	5	1	1	1	0	1	0	1	0	0	1	0	0
0	105100000000	1051021280	1051021	Female	71	70-74	Non-Agricultural Hukou	4	Primary	5	1176	5110	4110	23.2754	0	1	0	1	1		Very good / Good / Fair	�ܺ�	0	1	7	10.5	6	0	15	1522	Urban	121	2	2	2	2	6	0	1	1	1	1	0	0	0	0	0	0	0
0	105100000000	1051021110	1051021	Male	53	50-54	Non-Agricultural Hukou	4	Primary	1	4091	12066.7	9566.67	25.7089	1	0	0	0	2	Excellent / Very good / Good / Fair	Very good / Good / Fair	��	1	1	11	11	2	0	15	1522	Urban	121	9	2	2	2	6	1	1	1	1	1	0	1	0	0	1	0	0
0	105100000000	1051021290	1051021	Male	48	45-49	Non-Agricultural Hukou	6	High and Above	1	1	9014.67	8414.67	25.8806	0	0	0	0	0	Excellent / Very good / Good / Fair	Very good / Good / Fair	�ܺ�	0	1	10	16	4	0	15	1522	Urban	121	9	2	2	2	6	1	1	1	1	1	0	0	0	0	0	0	0
0	105100000000	1051021210	1051021	Male	52	50-54	Agricultural Hukou	6	High and Above	1	1891	3840	3340	19.5409	0	0	0	0	0	Excellent / Very good / Good / Fair	Very good / Good / Fair	�ܺ�	0	0	11	14	1	0	15	1522	Urban	121	2	2	2	2	6	0	1	1	1	1	0	0	0	0	0	0	0
0	105100000000	1051021240	1051021	Male	55	55-59	Agricultural Hukou	6	High and Above	1	1	1498	748	19.6748	0	0	0	0	1		Very good / Good / Fair	һ��	0	0	11	16.5	0	0	15	1522	Urban	121	2	2	2	2	6	0	1	1	1	1	0	1	0	0	1	0	0
0	105100000000	1051021020	1051021	Male	56	55-59	Agricultural Hukou	5	Middle	1	3601	12120	11970	22.7256	0	0	0	1	2	Excellent / Very good / Good / Fair	Poor / Very poor	����	0	0	7	10	0	0	15	1522	Urban	121	2	2	2	2	6	0	1	1	1	1	0	1	0	0	1	0	0
0	105100000000	1051021080	1051021	Female	50	50-54	Non-Agricultural Hukou	6	High and Above	1	17101	12400.5	10813.3	29.9264	0	0	0	1	2	Excellent / Very good / Good / Fair	Very good / Good / Fair	����	0	1	11	19	12	1	15	1522	Urban	121	2	1	2	2	5	0	1	1	0	0	0	1	1	0	0	0	0
0	105100000000	1051021130	1051021	Female	53	50-54	Agricultural Hukou	4	Primary	1	2101	3480	3380	20.6758	0	0	0	0	1		Very good / Good / Fair	��	0	1	10	16			15	1522	Urban	121	2	2	2	2	6	0	1	1	1	1	0	1	0	0	1	0	0
0	105100000000	1051021210	1051021	Female	53	50-54	Agricultural Hukou	5	Middle	1	1891	3840	3340	32.4812	0	0	0	1	4		Very good / Good / Fair	�ܺ�	0	0	10	15.5	1	0	15	1522	Urban	121	2	2	2	2	6	0	1	1	1	1	0	1	0	0	1	0	0
0	105100000000	1051021270	1051021	Male	54	50-54	Non-Agricultural Hukou	6	High and Above	1	5641	8594.4	6594.4	23.9867	1	0	0	0	2	Poor	Poor / Very poor	�ܺ�	0	1	11	16.5	11	1	15	1522	Urban	121	2	2	2	2	5	0	1	1	0	1	0	1	0	0	1	0	0
0	105100000000	1051021010	1051021	Female	57	55-59	Agricultural Hukou	2	Literate	1	11201	1810	1560	20.6255	0	0	0	1	3	Excellent / Very good / Good / Fair	Very good / Good / Fair	�ܺ�	0	1			0	0	15	1522	Urban	121	2	2	2	2	5	0	1	1	0	1	0	1	0	0	1	0	0
0	105100000000	1051021350	1051021	Male	56	55-59	Agricultural Hukou	6	High and Above	1	35401	6700	5033.33	25.8621	0	0	0	1	1		Poor / Very poor	�ܺ�	1	0	11	16	2	0	15	1522	Urban	121	2	1	1	1	1	0	0	0	0	0	0	1	0	0	1	0	0
0	105100000000	1051021150	1051021	Male	59	55-59	Non-Agricultural Hukou	5	Middle	1	16231	12060	11060	23.0655	0	0	0	1	1	Excellent / Very good / Good / Fair	Very good / Good / Fair	�ܺ�	0	0	8	11	3	0	15	1522	Urban	121	2	2	2	2	2	0	1	1	0	1	0	1	0	0	1	0	0
0	105100000000	1051021150	1051021	Female	61	60-64	Non-Agricultural Hukou	2	Literate	1	16231	12060	11060	25.9173	0	0	0	1	3	Poor	Poor / Very poor	�ܺ�	0	0	11	16	9	0	15	1522	Urban	121	2	2	2	2	2	0	1	1	0	1	0	1	0	0	1	0	0
0	105100000000	1051021050	1051021	Male	47	45-49	Agricultural Hukou	8	High and Above	1	35641	10820.4	4820.42	23.8981	0	0	0	0	0	Excellent / Very good / Good / Fair	Very good / Good / Fair	����	0	0	11	16	0	0	15	1522	Urban	121	2	2	2	2	5	0	1	1	0	1	0	1	0	0	0	0	0
0	105100000000	1051021050	1051021	Female	47	45-49	Agricultural Hukou	5	Middle	1	35641	10820.4	4820.42	32.6871	0	0	0	1	0	Excellent / Very good / Good / Fair	Poor / Very poor	�ܺ�	0	1	11	14.5	3	0	15	1522	Urban	121	2	2	2	2	5	0	1	1	0	1	0	0	0	0	0	0	0
0	105100000000	1051021180	1051021	Male	52	50-54	Agricultural Hukou	5	Middle	1	1	5729.54	5100	27.1643	0	1	0	1	1	Excellent / Very good / Good / Fair	Very good / Good / Fair	�ܺ�	0	1			2	0	15	1522	Urban	121	2	2	2	2	6	0	1	1	1	1	0	1	0	0	1	0	0
0	105100000000	1051021250	1051021	Female	51	50-54	Agricultural Hukou	2	Literate	5	1734.33	5453.33	3786.67		0	0	0	0	0	Excellent / Very good / Good / Fair	Very good / Good / Fair	��	0						15	1522	Urban	121	9	2	2	2	6	1	1	1	1	1	0	1	0	0	1	0	0
0	105100000000	1051021190	1051021	Male	49	45-49	Agricultural Hukou	2	Literate	1	1781	5600	5350	20.7625	0	0	0	0	2	Poor	Very good / Good / Fair	�ܺ�	0	0	8	11.5	0	0	15	1522	Urban	121	2	2	2	2	5	0	1	1	0	1	0	1	0	0	1	0	0
0	105100000000	1051021070	1051021	Female	47	45-49	Agricultural Hukou	5	Middle	1	2831	3353.33	2520	23.0523	0	0	0	1	0	Excellent / Very good / Good / Fair	Very good / Good / Fair	�ܺ�	0	0	11	14.5	2	0	15	1522	Urban	121	9	2	2	2	6	1	1	1	1	1	0	0	0	0	0	0	0
0	105100000000	1051021300	1051021	Female	72	70-74	Agricultural Hukou	2	Literate	5	2301	4112.94	3112.94	21.1702	0	0	0	1	5		Very good / Good / Fair	һ��	0	1	10	14.5	5	0	15	1522	Urban	121	9	2	2	2	6	1	1	1	1	1	0	1	0	0	1	0	0
0	105100000000	1051021160	1051021	Female	46	45-49	Agricultural Hukou	4	Primary	1	7901	4498.5	4298.5	26.3702	0	0	0	0	0		Very good / Good / Fair	�ܺ�	0	0	11	17	11	1	15	1522	Urban	121	9	2	2	2	6	1	1	1	1	1	0	0	0	0	0	0	0
0	105100000000	1051021180	1051021	Female	51	50-54	Agricultural Hukou	5	Middle	1	1	5729.54	5100	24.0935	0	0	0	1	1	Excellent / Very good / Good / Fair	Very good / Good / Fair	һ��	0	0	11	14	13	1	15	1522	Urban	121	2	2	2	2	6	0	1	1	1	1	0	1	0	0	1	0	0
0	105100000000	1051021200	1051021	Male	56	55-59	Non-Agricultural Hukou	6	High and Above	1	15275	5533.33	5033.33	34.1401	0	0	0	1	2	Excellent / Very good / Good / Fair	Very good / Good / Fair	�ܺ�	0	1	11	15	1	0	15	1522	Urban	121	2	2	2	2	4	0	1	1	0	1	0	1	0	0	0	0	1
0	105100000000	1051021230	1051021	Female	62	60-64	Agricultural Hukou	5	Middle	1	23193	11117.1	11017.1	20.3861	0	0	0	1	0		Very good / Good / Fair	һ��	0	1	11	16	3	0	15	1522	Urban	121	2	2	2	2	4	0	1	1	0	1	0	1	0	0	1	0	0
0	105100000000	1051021350	1051021	Female	54	50-54	Non-Agricultural Hukou	7	High and Above	1	35401	6700	5033.33	26.9287	0	0	0	1	1	Excellent / Very good / Good / Fair	Very good / Good / Fair	�ܺ�	0	1	11	14.5	2	0	15	1522	Urban	121	2	1	1	1	1	0	0	0	0	0	0	1	1	0	0	0	0
0	105100000000	1051021220	1051021	Female	75	75-79	Agricultural Hukou	1	Illiterate	5	901	2195	2120	22.1421	0	0	0	0	0	Excellent / Very good / Good / Fair	Very good / Good / Fair	�ܺ�	0	1	11	14			15	1522	Urban	121	2	2	2	2	6	0	1	1	1	1	0	1	0	0	1	0	0
0	105100000000	1051021290	1051021	Female	48	45-49	Agricultural Hukou	6	High and Above	1	1	9014.67	8414.67	25.3103	0	0	0	1	5		Poor / Very poor	��	0	1	11	14.5	12	1	15	1522	Urban	121	9	2	2	2	6	1	1	1	1	1	0	1	1	0	0	0	0
0	105100000000	1051021310	1051021	Female	52	50-54	Agricultural Hukou	5	Middle	5	6201	4217.5	4217.5	24.788	0	0	0	0	0		Very good / Good / Fair	�ܺ�	0	1	9	12.5	5	0	15	1522	Urban	121	2	2	2	2	6	0	1	1	1	1	0	1	0	0	1	0	0
0	105100000000	1051021030	1051021	Female	70	70-74	Agricultural Hukou	4	Primary	1	385	5388	4988	23.2143	0	1	0	1	3		Very good / Good / Fair	�ܺ�	0	0	9	12.5	3	0	15	1522	Urban	121	2	2	2	2	4	0	1	1	0	1	0	1	0	0	1	0	0
0	105100000000	1051021260	1051021	Male	60	60-64	Agricultural Hukou	5	Middle	6	8301	10900	10300	21.3226	0	0	0	0	2	Excellent / Very good / Good / Fair	Very good / Good / Fair	һ��	0	0	10	15.5			15	1522	Urban	121	9	2	2	2	6	1	1	1	1	1	0	1	0	0	1	0	0
0	105100000000	1051021320	1051021	Female	68	65-69	Agricultural Hukou	2	Literate	5	9204.33	13713.3	13113.3	18	0	0	0	1	2	Excellent / Very good / Good / Fair	Very good / Good / Fair	һ��	1	0	11	17	9	0	15	1522	Urban	121	2	2	2	2	5	0	1	1	0	1	0	1	0	0	1	0	0
0	105100000000	1051021010	1051021	Male	57	55-59	Agricultural Hukou	4	Primary	1	11201	1810	1560	27.9195	0	0	0	1	1	Excellent / Very good / Good / Fair	Very good / Good / Fair	��	0	0	11	14.5	0	0	15	1522	Urban	121	2	2	2	2	5	0	1	1	0	1	0	1	0	0	1	0	0
0	105100000000	1051021100	1051021	Male	48	45-49	Agricultural Hukou	8	High and Above	1	9201	2230.67	2230.67	26.2439	0	0	0	0	0		Very good / Good / Fair	�ܺ�	0	0	10	12.5	1	0	15	1522	Urban	121	2	2	2	2	6	0	1	1	1	1	0	0	0	0	0	0	0
0	105100000000	1051021060	1051021	Female	51	50-54	Agricultural Hukou	6	High and Above	1	42041	14578.7	14045.3	27.4657	0	0	0	0	1		Very good / Good / Fair	�ܺ�	0	0	10	17	5	0	15	1522	Urban	121	2	2	2	2	4	0	1	1	0	1	0	1	0	0	1	0	0
0	105100000000	1051021040	1051021	Male	61	60-64	Non-Agricultural Hukou	5	Middle	1	31170.3	7273.33	7273.33	28.5558	0	0	0	1	1		Very good / Good / Fair	��	0	1	11	14.5	0	0	15	1522	Urban	121	2	2	2	2	4	0	1	1	0	1	0	1	1	0	0	0	0
0	105100000000	1051021270	1051021	Female	53	50-54	Non-Agricultural Hukou	6	High and Above	1	5641	8594.4	6594.4	28.9282	0	0	0	1	1	Excellent / Very good / Good / Fair	Very good / Good / Fair	��	0	1	10	13	2	0	15	1522	Urban	121	2	2	2	2	5	0	1	1	0	1	0	1	1	0	0	0	0
0	105100000000	1051021370	1051021	Male	46	45-49	Agricultural Hukou	4	Primary	1	37501	15704.3	15304.3	19.0311	0	0	0	0	0	Excellent / Very good / Good / Fair	Very good / Good / Fair	�ܺ�	0	0	10	14	0	0	15	1522	Urban	121	2	2	2	2	5	0	1	1	0	1	0	1	0	0	1	0	0
0	105100000000	1051021130	1051021	Male	52	50-54	Agricultural Hukou	5	Middle	1	2101	3480	3380	20.8415	0	0	0	0	2	Excellent / Very good / Good / Fair	Very good / Good / Fair	�ܺ�	0	1	10	13.5	5	0	15	1522	Urban	121	2	2	2	2	6	0	1	1	1	1	0	1	0	0	1	0	0
0	105100000000	1051021190	1051021	Female	52	50-54	Agricultural Hukou	4	Primary	1	1781	5600	5350	18.7781	0	0	0	1	2	Excellent / Very good / Good / Fair	Poor / Very poor	һ��	1	0					15	1522	Urban	121	2	2	2	2	5	0	1	1	0	1	0	1	0	0	1	0	0
0	105100000000	1051021100	1051021	Female	51	50-54	Agricultural Hukou	4	Primary	1	9201	2230.67	2230.67	31.3583	0	0	0	0	0	Excellent / Very good / Good / Fair	Very good / Good / Fair	�ܺ�	0	1	8	11	0	0	15	1522	Urban	121	2	2	2	2	6	0	1	1	1	1	0	0	0	0	0	0	0
0	105100000000	1051021200	1051021	Female	57	55-59	Non-Agricultural Hukou	6	High and Above	1	15275	5533.33	5033.33	18.0469	0	0	0	1	0	Excellent / Very good / Good / Fair	Very good / Good / Fair	��	0	0	11	16	0	0	15	1522	Urban	121	2	2	2	2	4	0	1	1	0	1	0	0	0	0	0	0	0
0	105100000000	1051021110	1051021	Female	53	50-54	Non-Agricultural Hukou	6	High and Above	1	4091	12066.7	9566.67	28.8462	1	0	0	0	3	Poor	Poor / Very poor	�ܺ�	0	1	6	9.5	15	1	15	1522	Urban	121	9	2	2	2	6	1	1	1	1	1	0	1	0	0	1	0	0
0	105100000000	1051021060	1051021	Male	48	45-49	Non-Agricultural Hukou	8	High and Above	1	42041	14578.7	14045.3	26.0318	0	1	1	0	1	Excellent / Very good / Good / Fair	Very good / Good / Fair	��	0	0	11	17.5	0	0	15	1522	Urban	121	2	2	2	2	4	0	1	1	0	1	0	1	1	0	0	0	0
0	105100000000	1051021120	1051021	Female	73	70-74	Non-Agricultural Hukou	2	Literate	5	601	2650	2150	24.7679	0	0	0	1	3	Excellent / Very good / Good / Fair	Poor / Very poor	��	0	1	7	8	2	0	15	1522	Urban	121	2	2	2	2	6	0	1	1	1	1	0	0	0	0	0	0	0
0	105100000000	1051022250	1051022	Female	49	45-49	Agricultural Hukou	2	Literate	1	13601	7801.23	7000	20.7897	0	0	0	1	2		Very good / Good / Fair	��	1	0	11	15			15	1522	Urban	121	2	2	2	2	5	0	1	1	0	1	0	1	0	0	1	0	0
0	105100000000	1051022040	1051022	Male	65	65-69	Agricultural Hukou	4	Primary	5	1961	6954.55	6254.55	21.5288	0	0	0	0	0	Excellent / Very good / Good / Fair	Very good / Good / Fair	��	0	0	7	8			15	1522	Urban	121	9	2	2	2	5	1	1	1	0	1	0	1	0	0	1	0	0
0	105100000000	1051022210	1051022	Female	56	55-59	Non-Agricultural Hukou	5	Middle	1	42561	15272	14672	24.9364	0	1	0	1	0	Excellent / Very good / Good / Fair	Very good / Good / Fair	�ܺ�	0	0	11	18.5	0	0	15	1522	Urban	121	2	2	1	1	4	0	0	0	0	1	0	1	0	1	0	0	0
0	105100000000	1051022350	1051022	Female	51	50-54	Agricultural Hukou	1	Illiterate	1	12801	2137	2132	29.3087	0	0	0	1	0	Excellent / Very good / Good / Fair	Very good / Good / Fair	�ܺ�	0	0			0	0	15	1522	Urban	121	2	2	2	2	4	0	1	1	0	1	0	0	0	0	0	0	0
0	105100000000	1051022260	1051022	Male	61	60-64	Non-Agricultural Hukou	5	Middle	1	7801	16049.4	12049.4	26.6728	0	0	0	1	2	Excellent / Very good / Good / Fair	Poor / Very poor	��	1	0	11	17	3	0	15	1522	Urban	121	2	2	2	2	5	0	1	1	0	1	0	1	1	0	0	0	0
0	105100000000	1051022270	1051022	Male	51	50-54	Non-Agricultural Hukou	2	Literate	1	3346	3890	2390		0	0	0	0	1	Poor	Poor / Very poor	�ܺ�	1	0	10	14	15	1	15	1522	Urban	121	2	2	2	2	5	0	1	1	0	1	0	1	0	1	0	0	0
0	105100000000	1051022240	1051022	Male	71	70-74	Non-Agricultural Hukou	6	High and Above	1	20401	7390	3390	28.0277	0	0	0	1	1	Excellent / Very good / Good / Fair	Very good / Good / Fair	��	0	0	11	14.5	3	0	15	1522	Urban	121	2	2	2	2	5	0	1	1	0	1	0	1	1	0	0	0	0
0	105100000000	1051022090	1051022	Female	46	45-49	Non-Agricultural Hukou	5	Middle	1	19201	12360	11360	30.7125	0	1	1	0	2		Very good / Good / Fair	��	1	0	10	13.5	8	0	15	1522	Urban	121	2	2	2	2	5	0	1	1	0	1	0	1	1	0	0	0	0
0	105100000000	1051022400	1051022	Male	49	45-49	Non-Agricultural Hukou	6	High and Above	1	1501	14470	14420	23.9567	0	0	0	0	0	Excellent / Very good / Good / Fair	Very good / Good / Fair	��	0	0			0	0	15	1522	Urban	121	1	2	2	2	4	0	1	1	0	1	0	1	0	1	0	0	0
0	105100000000	1051022390	1051022	Male	57	55-59	Agricultural Hukou	4	Primary	1	10456	2684	2384	24.4995	0	0	0	1	3		Poor / Very poor	�ܺ�	0	0	6	9.5	6	0	15	1522	Urban	121	9	2	2	2	5	1	1	1	0	1	0	1	0	0	1	0	0
0	105100000000	1051022100	1051022	Female	66	65-69	Non-Agricultural Hukou	1	Illiterate	1	15751	15230	10230	30.0433	0	0	0	1	4	Poor	Poor / Very poor	��	0	0	9	11.5	2	0	15	1522	Urban	121	2	2	2	2	5	0	1	1	0	1	0	1	0	1	0	0	0
0	105100000000	1051022070	1051022	Male	53	50-54	Agricultural Hukou	5	Middle	1	5721	3998.67	3798.67	16.901	0	0	0	0	2	Poor	Very good / Good / Fair	��	0	1	8	12	2	0	15	1522	Urban	121	9	2	2	2	5	1	1	1	0	1	0	1	0	0	1	0	0
0	105100000000	1051022230	1051022	Female	56	55-59	Agricultural Hukou	1	Illiterate	1	3951	9368.87	6368.87	28.4341	1	0	0	1	1		Very good / Good / Fair	��	0	0					15	1522	Urban	121	2	1	1	1	5	0	0	0	0	0	0	1	0	0	1	0	0
0	105100000000	1051022370	1051022	Female	46	45-49	Agricultural Hukou	6	High and Above	1	22201	4790	3590	26.5325	0	0	0	0	3	Excellent / Very good / Good / Fair	Poor / Very poor	�ܺ�	0	0	10	12.5	19	1	15	1522	Urban	121	2	2	2	2	5	0	1	1	0	1	0	1	0	0	1	0	0
0	105100000000	1051022360	1051022	Female	48	45-49	Non-Agricultural Hukou	6	High and Above	1	1411	10692	8192	23.4221	0	0	0	1	4	Poor	Poor / Very poor	�ܺ�	0	1	11	15	12	1	15	1522	Urban	121	9	2	2	2	5	1	1	1	0	1	0	1	1	0	0	0	0
0	105100000000	1051022010	1051022	Female	47	45-49	Non-Agricultural Hukou	7	High and Above	1	8401	6580	4580	27.4235	0	0	0	0	0	Excellent / Very good / Good / Fair	Very good / Good / Fair	�ܺ�	0	0	10	11.5	3	0	15	1522	Urban	121	2	2	2	2	4	0	1	1	0	1	0	1	1	0	0	0	0
0	105100000000	1051022300	1051022	Male	48	45-49	Agricultural Hukou	5	Middle	1	12501	5208	3958	25.3934	0	0	0	1	2	Excellent / Very good / Good / Fair	Very good / Good / Fair	�ܺ�	0	1	6	8.5	2	0	15	1522	Urban	121	2	2	2	2	5	0	1	1	0	1	0	1	0	0	1	0	0
0	105100000000	1051022160	1051022	Male	60	60-64	Non-Agricultural Hukou	7	High and Above	1	24001	4281.33	4114.67	23.3535	0	0	0	1	1		Very good / Good / Fair	����	0	0	11	16	6	0	15	1522	Urban	121	2	2	2	2	4	0	1	1	0	1	0	1	1	0	0	0	0
0	105100000000	1051022220	1051022	Male	55	55-59	Non-Agricultural Hukou	5	Middle	1	11601	10964	9464		0	0	0	0	0	Excellent / Very good / Good / Fair	Very good / Good / Fair	�ܺ�	0						15	1522	Urban	121	9	2	2	2	4	1	1	1	0	1	0	0	0	0	0	0	0
0	105100000000	1051022020	1051022	Female	51	50-54	Agricultural Hukou	5	Middle	1	2331	3406.86	3206.86	23.0861	0	0	0	1	4	Excellent / Very good / Good / Fair	Very good / Good / Fair	�ܺ�	0	0	9	11	6	0	15	1522	Urban	121	2	2	2	2	6	0	1	1	1	1	0	1	0	0	1	0	0
0	105100000000	1051022060	1051022	Female	67	65-69	Agricultural Hukou	4	Primary	5	6151	11930	11830	18.7637	0	0	0	1	3	Poor	Poor / Very poor	��	0	1	7	10	8	0	15	1522	Urban	121	9	2	2	2	5	1	1	1	0	1	0	0	0	0	0	0	0
0	105100000000	1051022310	1051022	Female	46	45-49	Non-Agricultural Hukou	1	Illiterate	1	6251	5528	4928	31.7349	0	0	0	1	3		Very good / Good / Fair	�ܺ�	0	0	7	8	1	0	15	1522	Urban	121	2	2	2	2	1	0	1	1	0	1	0	1	0	0	1	0	0
0	105100000000	1051022340	1051022	Male	68	65-69	Non-Agricultural Hukou	8	High and Above	1	11681	12419.2	11419.2	26.2227	0	1	1	1	3		Poor / Very poor	�ܺ�	0	0	11	13.5	7	0	15	1522	Urban	121	9	2	2	2	5	1	1	1	0	1	0	1	1	0	0	0	0
0	105100000000	1051022190	1051022	Female	64	60-64	Non-Agricultural Hukou	7	High and Above	5	57601	10720	9520	25.6312	0	0	0	1	2	Excellent / Very good / Good / Fair	Very good / Good / Fair	�ܺ�	0	0	11	18.5	2	0	15	1522	Urban	121	1	1	1	1	5	0	0	0	0	0	0	1	1	0	0	0	0
0	105100000000	1051022180	1051022	Female	52	50-54	Agricultural Hukou	2	Literate	1	841	3897.6	3897.6	26.6406	0	0	0	1	3		Very good / Good / Fair	��	0	0	7	9	5	0	15	1522	Urban	121	2	2	2	2	5	0	1	1	0	1	0	1	0	0	1	0	0
0	105100000000	1051022170	1051022	Male	75	75-79	Non-Agricultural Hukou	4	Primary	1	30847.7	12530	11696.7		0	0	0	1	3	Excellent / Very good / Good / Fair	Very good / Good / Fair	�ܺ�	0	0			2	0	15	1522	Urban	121	1	1	1	1	4	0	0	0	0	0	0	1	0	0	0	0	1
0	105100000000	1051022260	1051022	Female	59	55-59	Non-Agricultural Hukou	2	Literate	1	7801	16049.4	12049.4	25.8054	0	1	1	1	4		Very good / Good / Fair	�ܺ�	1	1	4	8	8	0	15	1522	Urban	121	2	2	2	2	5	0	1	1	0	1	0	1	1	0	0	0	0
0	105100000000	1051022080	1051022	Female	50	50-54	Non-Agricultural Hukou	6	High and Above	1	8201	12354	11604	19.8757	0	0	0	0	0		Very good / Good / Fair	��	0	0	11	18			15	1522	Urban	121	9	2	2	2	5	1	1	1	0	1	0	1	1	0	0	0	0
0	105100000000	1051022150	1051022	Male	51	50-54	Agricultural Hukou	6	High and Above	1	76051	8001.55	7120	25.2976	0	0	0	0	2	Excellent / Very good / Good / Fair	Very good / Good / Fair	��	0	0	10	14	10	1	15	1522	Urban	121	2	2	2	2	5	0	1	1	0	1	0	0	0	0	0	0	0
0	105100000000	1051022030	1051022	Female	45	45-49	Agricultural Hukou	4	Primary	1	29751	7330	7180	31.4102	0	0	0	1	0	Excellent / Very good / Good / Fair	Very good / Good / Fair	�ܺ�	1	1	10	13	1	0	15	1522	Urban	121	9	2	2	2	5	1	1	1	0	1	0	1	0	0	1	0	0
0	105100000000	1051022290	1051022	Male	48	45-49	Non-Agricultural Hukou	6	High and Above	1	6801	5640	4640	18.2509	0	0	0	0	0	Excellent / Very good / Good / Fair	Very good / Good / Fair	һ��	0	0	10	15.5	2	0	15	1522	Urban	121	9	2	2	2	5	1	1	1	0	1	0	1	0	0	1	0	0
0	105100000000	1051022280	1051022	Male	51	50-54	Agricultural Hukou	7	High and Above	1	5334.33	5225.81	4726.67	30.4844	0	1	1	1	3	Poor	Poor / Very poor	��	0						15	1522	Urban	121	1	1	1	1	5	0	0	0	0	0	0	1	0	0	1	0	1
0	105100000000	1051022380	1051022	Female	60	60-64	Non-Agricultural Hukou	9	High and Above	1	26401	5820	5670		0	0	0	0	2	Excellent / Very good / Good / Fair	Very good / Good / Fair	�ܺ�	0	0	11	14	8	0	15	1522	Urban	121	2	2	2	2	4	0	1	1	0	1	0	1	1	0	0	0	0
0	105100000000	1051022370	1051022	Male	46	45-49	Agricultural Hukou	4	Primary	1	22201	4790	3590		0	0	0	0	2	Excellent / Very good / Good / Fair	Very good / Good / Fair	�ܺ�	0						15	1522	Urban	121	2	2	2	2	5	0	1	1	0	1	0	1	0	0	1	0	0
0	105100000000	1051022340	1051022	Female	52	50-54	Non-Agricultural Hukou	2	Literate	1	11681	12419.2	11419.2	24.275	0	0	0	1	2		Very good / Good / Fair	�ܺ�	0	0	11	17.5	2	0	15	1522	Urban	121	9	2	2	2	5	1	1	1	0	1	0	1	0	1	0	0	0
0	105100000000	1051022150	1051022	Female	49	45-49	Agricultural Hukou	1	Illiterate	1	76051	8001.55	7120	23.9866	0	0	0	1	3		Poor / Very poor	��	0	1	11	14	7	0	15	1522	Urban	121	2	2	2	2	5	0	1	1	0	1	0	1	0	0	1	0	0
0	105100000000	1051022400	1051022	Female	49	45-49	Non-Agricultural Hukou	6	High and Above	1	1501	14470	14420	21.1011	0	0	0	1	1	Excellent / Very good / Good / Fair	Very good / Good / Fair	��	0	0	9	14.5	3	0	15	1522	Urban	121	1	2	2	2	4	0	1	1	0	1	0	1	0	1	0	0	0
0	105100000000	1051022320	1051022	Male	58	55-59	Non-Agricultural Hukou	5	Middle	1	6999.4	2952.4	2352.4	25.0449	0	0	0	0	0	Excellent / Very good / Good / Fair	Very good / Good / Fair	��	0	0	11	17	1	0	15	1522	Urban	121	2	2	2	2	5	0	1	1	0	1	0	1	1	0	0	0	0
0	105100000000	1051022300	1051022	Female	46	45-49	Agricultural Hukou	4	Primary	1	12501	5208	3958	21.3207	0	0	0	0	1	Poor	Poor / Very poor	����	0	1	9	12.5	14	1	15	1522	Urban	121	2	2	2	2	5	0	1	1	0	1	0	1	0	0	1	0	0
0	105100000000	1051022280	1051022	Female	50	50-54	Agricultural Hukou	1	Illiterate	1	5334.33	5225.81	4726.67		0	0	0	0	0	Excellent / Very good / Good / Fair	Very good / Good / Fair	��	0	0	11	15.5	6	0	15	1522	Urban	121	1	1	1	1	5	0	0	0	0	0	0	1	0	0	1	0	0
0	105100000000	1051022080	1051022	Male	55	55-59	Non-Agricultural Hukou	6	High and Above	1	8201	12354	11604		0	0	0	0	0	Excellent / Very good / Good / Fair	Very good / Good / Fair	��	0						15	1522	Urban	121	9	2	2	2	5	1	1	1	0	1	0	1	1	0	0	0	0
0	105100000000	1051022330	1051022	Female	65	65-69	Non-Agricultural Hukou	8	High and Above	1	29901	6650	5900	21.8195	0	0	0	0	1		Very good / Good / Fair	�ܺ�	0	1	9	13.5	3	0	15	1522	Urban	121	1	1	1	1	4	0	0	0	0	0	0	1	0	0	0	0	1
0	105100000000	1051022360	1051022	Male	50	50-54	Non-Agricultural Hukou	6	High and Above	1	1411	10692	8192	23.8899	0	1	1	0	1		Poor / Very poor	�ܺ�	0	1	11	15	0	0	15	1522	Urban	121	9	2	2	2	5	1	1	1	0	1	0	1	0	1	0	0	0
0	105100000000	1051022240	1051022	Female	63	60-64	Non-Agricultural Hukou	5	Middle	1	20401	7390	3390	20.0663	0	0	0	0	2	Excellent / Very good / Good / Fair	Very good / Good / Fair	һ��	0	0	11	16	2	0	15	1522	Urban	121	2	2	2	2	5	0	1	1	0	1	0	1	1	0	0	0	0
0	105100000000	1051022290	1051022	Female	47	45-49	Non-Agricultural Hukou	5	Middle	1	6801	5640	4640	22.7615	0	0	0	1	1	Poor	Poor / Very poor	һ��	0	0	6	9	7	0	15	1522	Urban	121	9	2	2	2	5	1	1	1	0	1	0	1	0	0	1	0	0
0	105100000000	1051022200	1051022	Female	60	60-64	Non-Agricultural Hukou	5	Middle	1	53801	30220	30220	22.2656	0	0	0	0	0	Excellent / Very good / Good / Fair	Very good / Good / Fair	��	0	0	9	14.5	2	0	15	1522	Urban	121	2	1	1	1	4	0	0	0	0	0	0	1	1	0	0	0	0
0	105100000000	1051022310	1051022	Male	49	45-49	Non-Agricultural Hukou	5	Middle	1	6251	5528	4928	28.7889	0	0	0	0	1	Excellent / Very good / Good / Fair	Very good / Good / Fair	�ܺ�	0	0	11	16	0	0	15	1522	Urban	121	2	2	2	2	1	0	1	1	0	1	0	1	0	0	1	0	0
0	105100000000	1051022270	1051022	Female	47	45-49	Non-Agricultural Hukou	6	High and Above	1	3346	3890	2390	25.3123	0	0	0	1	4		Poor / Very poor	һ��	0	1			22	1	15	1522	Urban	121	2	2	2	2	5	0	1	1	0	1	0	1	0	1	0	0	0
0	105100000000	1051022100	1051022	Male	70	70-74	Non-Agricultural Hukou	2	Literate	1	15751	15230	10230	23.8304	0	1	0	0	1	Poor	Poor / Very poor	�ܺ�	1	1	11	13.5	0	0	15	1522	Urban	121	2	2	2	2	5	0	1	1	0	1	0	1	0	1	0	0	0
0	105100000000	1051022220	1051022	Female	54	50-54	Non-Agricultural Hukou	5	Middle	1	11601	10964	9464	21.7738	0	0	0	0	0	Excellent / Very good / Good / Fair	Very good / Good / Fair	�ܺ�	0	0	11	16	1	0	15	1522	Urban	121	9	2	2	2	4	1	1	1	0	1	0	1	1	0	0	0	0
0	105100000000	1051022320	1051022	Female	55	55-59	Non-Agricultural Hukou	5	Middle	1	6999.4	2952.4	2352.4	26.8358	0	0	0	1	2		Very good / Good / Fair	��	0	0	11	15	3	0	15	1522	Urban	121	2	2	2	2	5	0	1	1	0	1	0	1	1	0	0	0	0
0	105100000000	1051022350	1051022	Male	60	60-64	Agricultural Hukou	4	Primary	1	12801	2137	2132	32.41	0	0	0	1	0	Excellent / Very good / Good / Fair	Very good / Good / Fair	�ܺ�	0	0	11	13.5	0	0	15	1522	Urban	121	2	2	2	2	4	0	1	1	0	1	0	0	0	0	0	0	0
0	105100000000	1051022160	1051022	Female	59	55-59	Non-Agricultural Hukou	5	Middle	1	24001	4281.33	4114.67	20.4695	0	0	0	0	2	Poor	Very good / Good / Fair	��	0	1	10	12.5	1	0	15	1522	Urban	121	2	2	2	2	4	0	1	1	0	1	0	1	1	0	0	0	0
0	105100000000	1051022140	1051022	Male	76	75-79	Agricultural Hukou	4	Primary	1	10751	6509.47	5380	22.8329	1	0	0	1	5		Poor / Very poor	��	0	1	8	10	10	1	15	1522	Urban	121	2	2	2	2	5	0	1	1	0	1	0	1	0	0	1	0	0
0	105100000000	1051022330	1051022	Male	68	65-69	Non-Agricultural Hukou	5	Middle	1	29901	6650	5900	30.5536	0	1	1	1	4	Poor	Very good / Good / Fair	�ܺ�	0	0	11	16	1	0	15	1522	Urban	121	1	1	1	1	4	0	0	0	0	0	0	1	1	0	0	0	0
0	105100000000	1051022170	1051022	Female	71	70-74	Non-Agricultural Hukou	4	Primary	1	30847.7	12530	11696.7	31.3563	0	0	0	1	4	Excellent / Very good / Good / Fair	Very good / Good / Fair	�ܺ�	0	0	9	12	0	0	15	1522	Urban	121	1	1	1	1	4	0	0	0	0	0	0	1	1	0	0	0	0
0	105100000000	1051022250	1051022	Male	47	45-49	Agricultural Hukou	4	Primary	1	13601	7801.23	7000	23.4179	0	0	0	0	1	Excellent / Very good / Good / Fair	Very good / Good / Fair	��	0	1	7	8			15	1522	Urban	121	2	2	2	2	5	0	1	1	0	1	0	1	0	0	1	0	0
0	105100000000	1051022200	1051022	Male	59	55-59	Non-Agricultural Hukou	4	Primary	1	53801	30220	30220	24.8712	0	1	1	1	4	Excellent / Very good / Good / Fair	Poor / Very poor	��	0	1	11	15.5	5	0	15	1522	Urban	121	2	1	1	1	4	0	0	0	0	0	0	1	1	0	0	0	0
0	105100000000	1051022130	1051022	Female	59	55-59	Non-Agricultural Hukou	2	Literate	1	7921	4551.2	3751.2	26.5222	1	0	0	1	3		Poor / Very poor	��	1	1	11	15			15	1522	Urban	121	9	2	2	2	5	1	1	1	0	1	0	1	0	1	0	0	0
0	105100000000	1051022030	1051022	Male	45	45-49	Non-Agricultural Hukou	5	Middle	1	29751	7330	7180	17.2263	0	0	0	1	0	Excellent / Very good / Good / Fair	Very good / Good / Fair	��	1	0	11	16	2	0	15	1522	Urban	121	9	2	2	2	5	1	1	1	0	1	0	1	0	0	1	0	0
0	105100000000	1051022070	1051022	Female	48	45-49	Non-Agricultural Hukou	6	High and Above	1	5721	3998.67	3798.67	25.2363	0	0	0	0	3		Very good / Good / Fair	��	0	0	10	15.5	10	1	15	1522	Urban	121	9	2	2	2	5	1	1	1	0	1	0	1	1	0	0	0	0
0	105100000000	1051022120	1051022	Male	52	50-54	Agricultural Hukou	6	High and Above	1	1	12052	11902		0	0	0	0	0	Excellent / Very good / Good / Fair	Very good / Good / Fair	�ܺ�	0	0	10	13.5	2	0	15	1522	Urban	121	2	2	2	2	5	0	1	1	0	1	0	0	0	0	0	0	0
0	105100000000	1051022120	1051022	Female	51	50-54	Agricultural Hukou	6	High and Above	1	1	12052	11902	26.6137	0	0	0	1	0		Very good / Good / Fair	�ܺ�	0	0	8	11.5	2	0	15	1522	Urban	121	2	2	2	2	5	0	1	1	0	1	0	0	0	0	0	0	0
0	105100000000	1051022180	1051022	Male	56	55-59	Agricultural Hukou	4	Primary	1	841	3897.6	3897.6	23.0546	0	0	0	0	0	Excellent / Very good / Good / Fair	Very good / Good / Fair	��	0	1	10	13.5	6	0	15	1522	Urban	121	2	2	2	2	5	0	1	1	0	1	0	1	0	0	1	0	0
0	105100000000	1051022210	1051022	Male	56	55-59	Non-Agricultural Hukou	6	High and Above	1	42561	15272	14672	20.014	0	0	0	1	1	Excellent / Very good / Good / Fair	Very good / Good / Fair	�ܺ�	0	0	11	15.5	0	0	15	1522	Urban	121	2	2	1	1	4	0	0	0	0	1	0	1	1	0	0	0	0
0	105100000000	1051022110	1051022	Female	49	45-49	Non-Agricultural Hukou	6	High and Above	1	3601	5007.99	4367.91	29.9609	0	1	0	1	3		Very good / Good / Fair	һ��	0	1	11	14	9	0	15	1522	Urban	121	2	2	2	2	5	0	1	1	0	1	0	0	0	0	0	0	0
0	105100000000	1051022110	1051022	Male	50	50-54	Non-Agricultural Hukou	6	High and Above	1	3601	5007.99	4367.91	20.7429	0	0	0	0	1	Excellent / Very good / Good / Fair	Very good / Good / Fair	��	0	0	10	15	5	0	15	1522	Urban	121	2	2	2	2	5	0	1	1	0	1	0	1	1	0	0	0	0
0	105100000000	1051022090	1051022	Male	46	45-49	Non-Agricultural Hukou	5	Middle	1	19201	12360	11360	23.1049	0	0	0	1	2	Excellent / Very good / Good / Fair	Poor / Very poor	�ܺ�	0	1	10	13	16	1	15	1522	Urban	121	2	2	2	2	5	0	1	1	0	1	0	1	0	1	0	0	0
0	105100000000	1051022130	1051022	Male	61	60-64	Non-Agricultural Hukou	7	High and Above	1	7921	4551.2	3751.2		0	0	0	0	0	Excellent / Very good / Good / Fair	Very good / Good / Fair	��	0						15	1522	Urban	121	9	2	2	2	5	1	1	1	0	1	0	1	1	0	0	0	0
0	105100000000	1051022020	1051022	Male	51	50-54	Agricultural Hukou	2	Literate	1	2331	3406.86	3206.86	25.5408	0	0	0	0	0	Excellent / Very good / Good / Fair	Very good / Good / Fair	�ܺ�	0	1			5	0	15	1522	Urban	121	2	2	2	2	6	0	1	1	1	1	0	1	0	1	0	0	0
0	105100000000	1051023060	1051023	Male	74	70-74	Agricultural Hukou	5	Middle	1	6041	9049.33	8649.33	21.0243	0	0	0	0	1		Very good / Good / Fair	�ܺ�	1	0	10	12.5	7	0	15	1522	Urban	121	1	1	1	1	5	0	0	0	0	0	0	1	0	0	1	0	0
0	105100000000	1051023050	1051023	Female	59	55-59	Non-Agricultural Hukou	5	Middle	5	5701	5333.56	5083.56	27.3909	0	1	1	1	2	Excellent / Very good / Good / Fair	Very good / Good / Fair	�ܺ�	1	0	11	15	3	0	15	1522	Urban	121	2	2	2	2	5	0	1	1	0	1	0	1	1	0	0	0	0
0	105100000000	1051023100	1051023	Female	45	45-49	Agricultural Hukou	5	Middle	1	1	15828.5	8328.5	29.0947	0	0	0	0	3		Very good / Good / Fair	��	0	0	11	17	14	1	15	1522	Urban	121	1	1	1	1	5	0	0	0	0	0	0	1	0	0	1	0	0
0	105100000000	1051023230	1051023	Female	55	55-59	Non-Agricultural Hukou	9	High and Above	1	20601	17010	16260	23.118	1	0	0	0	2		Very good / Good / Fair	һ��	0	1	11	16.5	9	0	15	1522	Urban	121	1	1	1	1	5	0	0	0	0	0	0	1	1	0	0	0	0
0	105100000000	1051023020	1051023	Female	46	45-49	Non-Agricultural Hukou	9	High and Above	1	23901	43400	38400	24.6137	0	1	0	1	1	Excellent / Very good / Good / Fair	Very good / Good / Fair	�ܺ�	0	0	11	13.5	2	0	15	1522	Urban	121	1	1	1	1	4	0	0	0	0	0	0	1	1	0	0	0	0
0	105100000000	1051023240	1051023	Female	52	50-54	Non-Agricultural Hukou	6	High and Above	1	13201	13406.7	12406.7		0	0	0	0	2		Very good / Good / Fair	�ܺ�	0	0	9	13	4	0	15	1522	Urban	121	1	1	1	1	4	0	0	0	0	0	0	1	1	0	0	0	0
0	105100000000	1051023220	1051023	Male	65	65-69	Non-Agricultural Hukou	5	Middle	1	2201	3495.47	2895.47	24.0416	0	1	1	0	1		Poor / Very poor	һ��	0	1	11	13	11	1	15	1522	Urban	121	2	2	2	2	5	0	1	1	0	1	0	1	1	0	0	0	0
0	105100000000	1051023130	1051023	Female	63	60-64	Non-Agricultural Hukou	4	Primary	1	6271.4	4002.4	3862.4	25.5594	0	0	0	1	4		Very good / Good / Fair	�ܺ�	0	1	10	13.5	1	0	15	1522	Urban	121	2	2	2	2	2	0	1	1	0	1	0	1	0	1	0	0	0
0	105100000000	1051023210	1051023	Female	57	55-59	Non-Agricultural Hukou	6	High and Above	1	13801	5430	5130	26.7698	0			1	1		Very good / Good / Fair	�ܺ�	0	0	10	15	3	0	15	1522	Urban	121	1	1	1	1	4	0	0	0	0	0	0	1	0	1	0	0	0
0	105100000000	1051023270	1051023	Male	64	60-64	Non-Agricultural Hukou	4	Primary	1	10401	2044	1977.33	26.0676	0	0	0	1	0	Excellent / Very good / Good / Fair	Very good / Good / Fair	�ܺ�	0	0	11	14.5	3	0	15	1522	Urban	121	2	2	2	2	2	0	1	1	0	1	0	1	0	1	0	0	0
0	105100000000	1051023040	1051023	Female	53	50-54	Non-Agricultural Hukou	6	High and Above	1	25201	17480	12480		1	0	0	1	4	Excellent / Very good / Good / Fair	Very good / Good / Fair	��	0	0	11	15.5	11	1	15	1522	Urban	121	1	1	1	1	2	0	0	0	0	0	0	1	1	0	0	0	0
0	105100000000	1051023160	1051023	Female	72	70-74	Non-Agricultural Hukou	2	Literate	5	1	6326	1326	23.0422	0	0	0	1	6	Excellent / Very good / Good / Fair	Very good / Good / Fair	����	1	1	9	10	9	0	15	1522	Urban	121	2	2	2	2	4	0	1	1	0	1	0	1	0	1	0	0	0
0	105100000000	1051023210	1051023	Male	57	55-59	Non-Agricultural Hukou	5	Middle	1	13801	5430	5130	26.636	0	0	0	1	3	Excellent / Very good / Good / Fair	Very good / Good / Fair	�ܺ�	0	1	11	16	5	0	15	1522	Urban	121	1	1	1	1	4	0	0	0	0	0	0	1	0	1	0	0	0
0	105100000000	1051023270	1051023	Female	62	60-64	Non-Agricultural Hukou	5	Middle	1	10401	2044	1977.33	26.6595	0	0	0	1	1		Very good / Good / Fair	�ܺ�	0	0	11	14	1	0	15	1522	Urban	121	2	2	2	2	2	0	1	1	0	1	0	1	0	1	0	0	0
0	105100000000	1051023080	1051023	Female	78	75-79	Non-Agricultural Hukou	8	High and Above	1	3121	8245	8245	27.251	0	1	0	1	5	Excellent / Very good / Good / Fair	Very good / Good / Fair	����	1	0	7	10.5	6	0	15	1522	Urban	121	1	1	1	1	5	0	0	0	0	0	0	1	1	0	0	0	0
0	105100000000	1051023170	1051023	Female	71	70-74	Non-Agricultural Hukou	1	Illiterate	5	101	5466.67	4466.67	24.275	1	0	0	1	2		Poor / Very poor	�ܺ�	1	0	8	11			15	1522	Urban	121	2	2	2	2	5	0	1	1	0	1	0	1	0	1	0	0	0
0	105100000000	1051023260	1051023	Male	46	45-49	Non-Agricultural Hukou	9	High and Above	1	15267.7	19478.8	19478.8	33.2235	0	1	0	1	2	Excellent / Very good / Good / Fair	Very good / Good / Fair	�ܺ�	0	0	9	14.5	0	0	15	1522	Urban	121	1	1	1	1	2	0	0	0	0	0	0	1	1	0	0	0	0
0	105100000000	1051023110	1051023	Female	60	60-64	Non-Agricultural Hukou	5	Middle	5	13651	7460	6460	22.6413	0	1	0	0	2	Excellent / Very good / Good / Fair	Very good / Good / Fair	�ܺ�	0	1	10	15	11	1	15	1522	Urban	121	1	1	1	1	4	0	0	0	0	0	0	1	1	0	0	0	0
0	105100000000	1051023010	1051023	Male	67	65-69	Non-Agricultural Hukou	5	Middle	1	29301	8791.33	3791.33		0	0	0	0	0		Poor / Very poor	�ܺ�	1						15	1522	Urban	121	2	2	2	2	5	0	1	1	0	1	0	1	1	0	0	0	0
0	105100000000	1051023030	1051023	Female	45	45-49	Non-Agricultural Hukou	6	High and Above	1	8401	17279	16279		1	0	0	0	1		Poor / Very poor	�ܺ�	0	0	11	16			15	1522	Urban	121	1	1	1	1	4	0	0	0	0	0	0	1	1	0	0	0	0
0	105100000000	1051023010	1051023	Female	61	60-64	Non-Agricultural Hukou	5	Middle	1	29301	8791.33	3791.33	18.8677	1	0	0	0	2	Poor	Poor / Very poor	�ܺ�	0	1	7	10	16	1	15	1522	Urban	121	2	2	2	2	5	0	1	1	0	1	0	1	0	1	0	0	0
0	105100000000	1051023250	1051023	Male	58	55-59	Non-Agricultural Hukou	6	High and Above	1	1	15580	14080	29.4753	0	1	1	1	6	Excellent / Very good / Good / Fair	Poor / Very poor	һ��	0	0	11	16	3	0	15	1522	Urban	121	1	1	1	1	4	0	0	0	0	0	0	1	1	0	0	0	0
0	105100000000	1051023150	1051023	Female	60	60-64	Non-Agricultural Hukou	1	Illiterate	5	8101	5066.67	4066.67	22.4104	0	0	0	0	3		Poor / Very poor	����	1	1	7	11	20	1	15	1522	Urban	121	9	2	2	2	5	1	1	1	0	1	0	1	0	1	0	0	0
0	105100000000	1051023090	1051023	Female	45	45-49	Non-Agricultural Hukou	7	High and Above	1	5667.67	13786.7	13786.7	24.4979	0	0	0	0	0		Very good / Good / Fair	һ��	0	0	10	14	0	0	15	1522	Urban	121	1	1	1	1	4	0	0	0	0	0	0	1	0	1	0	0	0
0	105100000000	1051023130	1051023	Male	64	60-64	Non-Agricultural Hukou	4	Primary	1	6271.4	4002.4	3862.4	22.9929	0	0	0	1	2	Excellent / Very good / Good / Fair	Very good / Good / Fair	�ܺ�	0	0	8	9	0	0	15	1522	Urban	121	2	2	2	2	2	0	1	1	0	1	0	1	0	1	0	0	0
0	105100000000	1051023200	1051023	Female	50	50-54	Agricultural Hukou	4	Primary	1	5001	6140	5140	22.983	0	0	0	0	0	Excellent / Very good / Good / Fair	Very good / Good / Fair	һ��	1	0	8	10	14	1	15	1522	Urban	121	1	1	1	1	2	0	0	0	0	0	0	1	0	0	1	0	0
0	105100000000	1051023140	1051023	Male	48	45-49	Non-Agricultural Hukou	6	High and Above	1	8334.33	8901.33	8234.67	32.4349	0	1	1	1	4	Excellent / Very good / Good / Fair	Very good / Good / Fair	�ܺ�	0	0	11	14	1	0	15	1522	Urban	121	2	2	2	2	2	0	1	1	0	1	0	0	0	0	0	0	0
0	105400000000	1053811150	1053811	Male	54	50-54	Non-Agricultural Hukou	9	High and Above	1	67701	20055	18380		0	1	0	0	3	Excellent / Very good / Good / Fair	Very good / Good / Fair	�ܺ�	0						15	1504	Urban	121	1	1	1	1	5	0	0	0	0	0	0	1	1	0	0	0	0
0	105400000000	1053811110	1053811	Male	60	60-64	Non-Agricultural Hukou	5	Middle	1	15851	18666.7	16166.7		0	0	0	0	0	Excellent / Very good / Good / Fair	Very good / Good / Fair	����	0	0	10	14	7	0	15	1504	Urban	121	1	1	1	1	4	0	0	0	0	0	0	1	1	0	0	0	0
0	105400000000	1053811080	1053811	Female	69	65-69	Non-Agricultural Hukou	6	High and Above	1	22401	4946	3946		0	0	0	0	0	Excellent / Very good / Good / Fair	Very good / Good / Fair	�ܺ�	0	1	3	6.5	2	0	15	1504	Urban	121	1	1	1	1	5	0	0	0	0	0	0	1	0	0	0	0	0
0	105400000000	1053811010	1053811	Female	56	55-59	Non-Agricultural Hukou	5	Middle	1	21706	7510	7410		0	0	0	0	0	Excellent / Very good / Good / Fair	Very good / Good / Fair	�ܺ�	0	0	11	16	18	1	15	1504	Urban	121	2	1	1	1	5	0	0	0	0	0	0	1	0	0	0	1	0
0	105400000000	1053811140	1053811	Female	46	45-49	Agricultural Hukou	5	Middle	1	25167.5	44750	9750		1	0	0	0	0	Excellent / Very good / Good / Fair	Very good / Good / Fair	�ܺ�	0	0			11	1	15	1504	Urban	121	1	1	1	1	4	0	0	0	0	0	0	1	0	0	1	0	0
0	105400000000	1053811150	1053811	Female	55	55-59	Non-Agricultural Hukou	8	High and Above	1	67701	20055	18380		1	1	0	1	2	Poor	Poor / Very poor	�ܺ�	0	0	10	17.5	4	0	15	1504	Urban	121	1	1	1	1	5	0	0	0	0	0	0	1	1	0	0	0	0
0	105400000000	1053811090	1053811	Female	57	55-59	Agricultural Hukou	1	Illiterate	1	12501	6456	5656		1	0	0	0	3	Poor	Poor / Very poor	�ܺ�	0	1	7	11	3	0	15	1504	Urban	121	1	1	1	1	5	0	0	0	0	0	0	1	0	0	1	0	0
0	105400000000	1053811030	1053811	Male	76	75-79	Non-Agricultural Hukou	5	Middle	1	18401	4801.5	3301.5		1	0	0	0	2	Excellent / Very good / Good / Fair	Very good / Good / Fair	�ܺ�	0	1			8	0	15	1504	Urban	121	1	1	1	1	5	0	0	0	0	0	0	1	1	0	0	0	0
0	105400000000	1053811110	1053811	Female	57	55-59	Agricultural Hukou	1	Illiterate	1	15851	18666.7	16166.7		0	0	0	0	0		Poor / Very poor	����	1	1			15	1	15	1504	Urban	121	1	1	1	1	4	0	0	0	0	0	0	1	0	0	1	0	0
0	105400000000	1053811120	1053811	Female	63	60-64	Non-Agricultural Hukou	2	Literate	2	22981	4536.67	3536.67		1	1	0	1	2	Excellent / Very good / Good / Fair	Very good / Good / Fair	�ܺ�	0	0	10	13	2	0	15	1504	Urban	121	1	1	1	1	5	0	0	0	0	0	0	0	0	0	0	0	0
0	105400000000	1053811050	1053811	Female	52	50-54	Agricultural Hukou	5	Middle	1	12121	7182.67	6382.67		0	0	0	0	1	Excellent / Very good / Good / Fair	Very good / Good / Fair	�ܺ�	0						15	1504	Urban	121	1	1	1	1	5	0	0	0	0	0	0	1	0	0	1	0	0
0	105400000000	1053811060	1053811	Female	51	50-54	Agricultural Hukou	4	Primary	1	13872.7	7111.4	6778.07		1	1	0	0	2		Poor / Very poor	����	0	0			10	1	15	1504	Urban	121	1	1	1	1	5	0	0	0	0	0	0	1	0	0	1	0	0
0	105400000000	1053811100	1053811	Female	57	55-59	Non-Agricultural Hukou	5	Middle	1	15249	20380	4380		1	0	0	1	1	Poor	Poor / Very poor	һ��	0	0	10	14.5	7	0	15	1504	Urban	121	1	1	1	1	5	0	0	0	0	0	0	1	0	1	0	0	0
0	105400000000	1053811090	1053811	Male	59	55-59	Agricultural Hukou	2	Literate	1	12501	6456	5656		0	0	0	1	3	Poor	Poor / Very poor	һ��	0	1	5	8.5	6	0	15	1504	Urban	121	1	1	1	1	5	0	0	0	0	0	0	1	0	0	1	0	0
0	105400000000	1053811020	1053811	Male	61	60-64	Agricultural Hukou	1	Illiterate	1	15841	6460	5860		0	0	0	1	1	Poor	Poor / Very poor	�ܺ�	0	0	9	13	10	1	15	1504	Urban	121	1	1	1	1	5	0	0	0	0	0	0	0	0	0	0	0	0
0	105400000000	1053811010	1053811	Male	58	55-59	Agricultural Hukou	5	Middle	1	21706	7510	7410		0	1	0	0	0	Excellent / Very good / Good / Fair	Very good / Good / Fair	����	0	0	11	15	2	0	15	1504	Urban	121	2	1	1	1	5	0	0	0	0	0	0	1	0	0	1	0	0
0	105400000000	1053811080	1053811	Male	68	65-69	Non-Agricultural Hukou	7	High and Above	1	22401	4946	3946		0	0	0	1	4	Excellent / Very good / Good / Fair	Very good / Good / Fair	�ܺ�	0	0	9	15	2	0	15	1504	Urban	121	1	1	1	1	5	0	0	0	0	0	0	1	0	0	0	0	1
0	105400000000	1053811070	1053811	Female	69	65-69	Agricultural Hukou	1	Illiterate	1	34981	15651.4	8151.43		0	0	0	0	1		Very good / Good / Fair	�ܺ�	0	0	8	11	3	0	15	1504	Urban	121	1	1	1	1	5	0	0	0	0	0	0	1	0	0	1	0	0
0	105400000000	1053811060	1053811	Male	52	50-54	Non-Agricultural Hukou	6	High and Above	1	13872.7	7111.4	6778.07		0	0	0	0	1	Excellent / Very good / Good / Fair	Very good / Good / Fair	����	0	0	11	18	0	0	15	1504	Urban	121	1	1	1	1	5	0	0	0	0	0	0	1	1	0	0	0	0
0	105400000000	1053811050	1053811	Male	55	55-59	Non-Agricultural Hukou	8	High and Above	1	12121	7182.67	6382.67		0	0	0	0	5		Poor / Very poor	�ܺ�	0						15	1504	Urban	121	1	1	1	1	5	0	0	0	0	0	1
0	105400000000	1053811020	1053811	Female	56	55-59	Agricultural Hukou	1	Illiterate	1	15841	6460	5860		0	0	0	0	1		Poor / Very poor	�ܺ�	0	0			21	1	15	1504	Urban	121	1	1	1	1	5	0	0	0	0	0	0	0	0	0	0	0	0
0	105400000000	1053811130	1053811	Female	70	70-74	Non-Agricultural Hukou	1	Illiterate	5	11801	4292	4192		0	0	0	1	1	Excellent / Very good / Good / Fair	Very good / Good / Fair	�ܺ�	0	0			3	0	15	1504	Urban	121	1	1	1	1	5	0	0	0	0	0	0	0	0	0	0	0	0
0	105400000000	1053811030	1053811	Female	67	65-69	Agricultural Hukou	1	Illiterate	1	18401	4801.5	3301.5		1	0	0	0	0		Very good / Good / Fair	����	0	0					15	1504	Urban	121	1	1	1	1	5	0	0	0	0	0	0	1	0	0	1	0	0
0	105400000000	1053811100	1053811	Male	55	55-59	Non-Agricultural Hukou	6	High and Above	1	15249	20380	4380		0	0	0	0	0	Excellent / Very good / Good / Fair	Very good / Good / Fair	һ��	0						15	1504	Urban	121	1	1	1	1	5	0	0	0	0	0	0	1	0	1	0	0	0
0	105400000000	1053811120	1053811	Male	63	60-64	Non-Agricultural Hukou	6	High and Above	2	22981	4536.67	3536.67		0	0	0	1	1	Excellent / Very good / Good / Fair	Very good / Good / Fair	�ܺ�	0						15	1504	Urban	121	1	1	1	1	5	0	0	0	0	0	0	0	0	0	0	0	0
0	105400000000	1053811040	1053811	Female	47	45-49	Non-Agricultural Hukou	6	High and Above	1	16917.7	3148.33	2773.33		1	0	0	0	1		Very good / Good / Fair	��	0	0	9	15	5	0	15	1504	Urban	121	2	2	1	1	4	0	0	0	0	1	0	1	0	1	0	0	0
0	105400000000	1053811070	1053811	Male	71	70-74	Agricultural Hukou	3	Literate	1	34981	15651.4	8151.43		0	0	0	1	2	Excellent / Very good / Good / Fair	Poor / Very poor	�ܺ�	0	0	11	14.5	3	0	15	1504	Urban	121	1	1	1	1	5	0	0	0	0	0	0	1	0	1	0	0	0
0	105400000000	1053812220	1053812	Female	52	50-54	Agricultural Hukou	5	Middle	1	5501	6710	1710	21.9455	1	0	0	1	4		Poor / Very poor	�ܺ�	1	1	7	11	22	1	15	1504	Rural	220	2	2	1	2	1	0	0	1	0	1	0	1	0	0	1	0	0
0	105400000000	1053812020	1053812	Female	54	50-54	Agricultural Hukou	4	Primary	1	1961	1855	1455		0	1	0	0	0	Excellent / Very good / Good / Fair	Very good / Good / Fair	�ܺ�	0	0	8	13.5	9	0	15	1504	Rural	220	2	2	2	2	6	0	1	1	1	1	0	1	0	0	1	0	0
0	105400000000	1053812010	1053812	Male	47	45-49	Agricultural Hukou	4	Primary	1	4441	3820	3720		1	0	0	0	2	Excellent / Very good / Good / Fair	Very good / Good / Fair	�ܺ�	0	1	5	11	7	0	15	1504	Rural	220	2	2	2	1	5	0	1	0	0	1	0	1	0	0	1	0	0
0	105400000000	1053812160	1053812	Male	60	60-64	Agricultural Hukou	5	Middle	2	12501	5870	5770	25.7018	1	0	0	0	1	Poor	Very good / Good / Fair	һ��	0	1	7	10.5	3	0	15	1504	Rural	220	2	2	1	1	5	0	0	0	0	1	0	1	0	0	1	0	0
0	105400000000	1053812220	1053812	Male	52	50-54	Agricultural Hukou	6	High and Above	1	5501	6710	1710	26.341	1	0	0	1	5	Excellent / Very good / Good / Fair	Very good / Good / Fair	�ܺ�	0	0	11	16.5	11	1	15	1504	Rural	220	2	2	1	2	1	0	0	1	0	1	0	1	0	0	1	0	0
0	105400000000	1053812080	1053812	Male	54	50-54	Agricultural Hukou	4	Primary	1	3501	2010	1310	27.2787	1	1	0	0	3	Excellent / Very good / Good / Fair	Very good / Good / Fair	�ܺ�	0	1	10	12	10	1	15	1504	Rural	220	2	2	1	2	6	0	0	1	1	1	0	1	0	0	1	0	0
0	105400000000	1053812080	1053812	Female	55	55-59	Agricultural Hukou	1	Illiterate	1	3501	2010	1310	22.1323	0	0	0	0	2	Excellent / Very good / Good / Fair	Very good / Good / Fair	�ܺ�	0	1	5	6	0	0	15	1504	Rural	220	2	2	1	2	6	0	0	1	1	1	0	1	0	0	1	0	0
0	105400000000	1053812050	1053812	Male	53	50-54	Agricultural Hukou	5	Middle	2	21501	11660	11460		1	1	0	0	1	Excellent / Very good / Good / Fair	Very good / Good / Fair	һ��	0						15	1504	Rural	220	2	2	1	2	6	0	0	1	1	1	0	0	0	0	0	0	0
0	105400000000	1053812060	1053812	Female	47	45-49	Agricultural Hukou	5	Middle	2	36241	6593.33	6460	21.8043	1	0	0	0	1	Excellent / Very good / Good / Fair	Very good / Good / Fair	�ܺ�	0	1	6	9.5	5	0	15	1504	Rural	220	2	2	1	1	6	0	0	0	1	1	0	1	0	0	1	0	0
0	105400000000	1053812250	1053812	Male	64	60-64	Agricultural Hukou	5	Middle	1	20155	6106.25	1106.25		0	0	0	0	0	Excellent / Very good / Good / Fair	Very good / Good / Fair	�ܺ�	0	0	8	15	15	1	15	1504	Rural	220	9	2	1	2	6	1	0	1	1	1	0	0	0	0	0	0	0
0	105400000000	1053812160	1053812	Female	57	55-59	Agricultural Hukou	4	Primary	2	12501	5870	5770		1	0	0	0	3	Excellent / Very good / Good / Fair	Very good / Good / Fair	һ��	0						15	1504	Rural	220	2	2	1	1	5	0	0	0	0	1	0	1	0	0	1	0	0
0	105400000000	1053812250	1053812	Female	59	55-59	Agricultural Hukou	1	Illiterate	1	20155	6106.25	1106.25		0	0	0	0	0	Poor	Poor / Very poor	�ܺ�	0	0	5	9.5	8	0	15	1504	Rural	220	9	2	1	2	6	1	0	1	1	1	0	1	0	0	1	0	0
0	105400000000	1053812200	1053812	Female	45	45-49	Agricultural Hukou	4	Primary	1	5501	13677.1	11177.1		0	1	0	0	2		Poor / Very poor	��	0	1	11	17	1	0	15	1504	Rural	220	2	2	1	1	5	0	0	0	0	1	0	1	0	0	1	0	0
0	105400000000	1053812180	1053812	Male	69	65-69	Agricultural Hukou	1	Illiterate	1	4001	1425	1420		0	1	0	0	2	Excellent / Very good / Good / Fair	Very good / Good / Fair	�ܺ�	0	0			9	0	15	1504	Rural	220	9	2	1	1	6	1	0	0	1	1	0	1	0	0	1	0	0
0	105400000000	1053812100	1053812	Male	50	50-54	Agricultural Hukou	4	Primary	1	1	1870	1720	21.2933	0	0	0	0	1		Very good / Good / Fair	��	0	0	9	10.5	8	0	15	1504	Rural	220	10	2	1	1	6	1	0	0	1	1	0	1	0	0	1	0	0
0	105400000000	1053812230	1053812	Female	77	75-79	Agricultural Hukou	1	Illiterate	5	3551	2490	2440		1	0	0	0	0	Excellent / Very good / Good / Fair	Very good / Good / Fair	�ܺ�	1	1			14	1	15	1504	Rural	220	2	2	1	2	6	0	0	1	1	1	0	1	0	0	1	0	0
0	105400000000	1053812240	1053812	Female	55	55-59	Agricultural Hukou	5	Middle	1	2051	4590	2090	26.8429	1	1	0	0	4	Poor	Poor / Very poor	����	1	1	6	10	21	1	15	1504	Rural	220	2	2	1	2	6	0	0	1	1	1	0	1	0	0	1	0	0
0	105400000000	1053812040	1053812	Male	50	50-54	Agricultural Hukou	6	High and Above	1	501	2220	920		1	1	0	0	2	Poor	Poor / Very poor		0						15	1504	Rural	220	2	2	1	2	6	0	0	1	1	1	0	1	0	0	1	0	0
0	105400000000	1053812030	1053812	Male	53	50-54	Agricultural Hukou	5	Middle	1	7384.33	5350.35	3683.68		0	1	0	0	0		Very good / Good / Fair	�ܺ�	0	0	9	13.5	3	0	15	1504	Rural	220	2	2	1	1	6	0	0	0	1	1	0	1	0	0	1	0	0
0	105400000000	1053812130	1053812	Female	46	45-49	Agricultural Hukou	4	Primary	1	2891	3290.5	3140.5	25.3695	0	0	0	0	0	Excellent / Very good / Good / Fair	Very good / Good / Fair	�ܺ�	0	0	9	13.5	14	1	15	1504	Rural	220	9	2	1	1	6	1	0	0	1	1	0	1	0	0	1	0	0
0	105400000000	1053812260	1053812	Female	57	55-59	Agricultural Hukou	1	Illiterate	1	3176	2147	397	21.453	0	1	0	0	1	Excellent / Very good / Good / Fair	Very good / Good / Fair	�ܺ�	0	0			11	1	15	1504	Rural	220	3	2	1	1	6	0	0	0	1	1	0	1	0	0	1	0	0
0	105400000000	1053812070	1053812	Female	60	60-64	Agricultural Hukou	4	Primary	1	2586	7890	1390	24.8833	1	1	0	0	1		Very good / Good / Fair	�ܺ�	1	0	8	13	9	0	15	1504	Rural	220	2	2	1	2	6	0	0	1	1	1	0	1	0	0	1	0	0
0	105400000000	1053812090	1053812	Male	53	50-54	Agricultural Hukou	5	Middle	5	4801	10840	9840	24.7284	1	1	0	1	3	Excellent / Very good / Good / Fair	Very good / Good / Fair	��	1	1	9	11	20	1	15	1504	Rural	220	1	2	1	1	5	0	0	0	0	1	0	1	0	0	1	0	0
0	105400000000	1053812130	1053812	Male	46	45-49	Agricultural Hukou	5	Middle	1	2891	3290.5	3140.5		0	0	0	0	1	Excellent / Very good / Good / Fair	Very good / Good / Fair	��	0						15	1504	Rural	220	9	2	1	1	6	1	0	0	1	1	0	1	0	0	1	0	0
0	105400000000	1053812050	1053812	Female	50	50-54	Agricultural Hukou	1	Illiterate	2	21501	11660	11460	26.6031	1	1	1	1	7		Poor / Very poor	��	1	0			14	1	15	1504	Rural	220	2	2	1	2	6	0	0	1	1	1	0	0	0	0	0	0	0
0	105400000000	1053812280	1053812	Male	66	65-69	Agricultural Hukou	5	Middle	1	4801	6742	4242	21.795	0	1	0	0	1	Excellent / Very good / Good / Fair	Poor / Very poor	�ܺ�	0	0	10	13.5			15	1504	Rural	220	2	2	1	1	6	0	0	0	1	1	0	1	0	0	1	0	0
0	105400000000	1053812270	1053812	Female	67	65-69	Agricultural Hukou	6	High and Above	5	5021	360	326.667		0	0	0	1	3	Excellent / Very good / Good / Fair	Very good / Good / Fair	�ܺ�	0	0	8	11	16	1	15	1504	Rural	220	9	2	1	2	6	1	0	1	1	1	0	1	0	0	1	0	0
0	105400000000	1053812100	1053812	Female	51	50-54	Agricultural Hukou	1	Illiterate	1	1	1870	1720	22.6244	1	0	0	0	3		Poor / Very poor	��	1	1			9	0	15	1504	Rural	220	10	2	1	1	6	1	0	0	1	1	0	1	0	0	1	0	0
0	105400000000	1053812190	1053812	Female	45	45-49	Agricultural Hukou	4	Primary	2	10601	8590	8340		0	0	0	0	0	Excellent / Very good / Good / Fair	Very good / Good / Fair	�ܺ�	0	0	5	8	5	0	15	1504	Rural	220	2	2	1	2	6	0	0	1	1	1	0	1	0	0	1	0	0
0	105400000000	1053812170	1053812	Male	47	45-49	Agricultural Hukou	5	Middle	1	2467.67	2000	1666.67		0	1	0	0	0	Excellent / Very good / Good / Fair	Very good / Good / Fair	�ܺ�	0	0	11	15.5	6	0	15	1504	Rural	220	3	2	1	2	6	0	0	1	1	1	0	1	0	0	1	0	0
0	105400000000	1053812190	1053812	Male	48	45-49	Agricultural Hukou	5	Middle	2	10601	8590	8340		1	0	0	0	2	Excellent / Very good / Good / Fair	Very good / Good / Fair	��	1						15	1504	Rural	220	2	2	1	2	6	0	0	1	1	1	0	1	0	0	1	0	0
0	105400000000	1053812120	1053812	Female	57	55-59	Agricultural Hukou	1	Illiterate	2	9064.33	2023.33	1190	25.8901	1	0	0	1	4		Poor / Very poor	��	1	1			23	1	15	1504	Rural	220	1	2	1	1	6	0	0	0	1	1	0	1	0	0	1	0	0
0	105400000000	1053812210	1053812	Female	57	55-59	Agricultural Hukou	1	Illiterate	5	3241	2896	2696	23.5546	1	0	0	1	1	Excellent / Very good / Good / Fair	Very good / Good / Fair	����	1	1			16	1	15	1504	Rural	220	2	2	1	1	6	0	0	0	1	1	0	1	0	0	1	0	0
0	105400000000	1053812180	1053812	Female	58	55-59	Agricultural Hukou	1	Illiterate	1	4001	1425	1420		0	0	0	0	0		Very good / Good / Fair	һ��	1						15	1504	Rural	220	9	2	1	1	6	1	0	0	1	1	0	1	0	0	1	0	0
0	105400000000	1053812060	1053812	Male	48	45-49	Agricultural Hukou	4	Primary	2	36241	6593.33	6460		0	0	0	0	0		Very good / Good / Fair	�ܺ�	0						15	1504	Rural	220	2	2	1	1	6	0	0	0	1	1	0	1	0	0	1	0	0
0	105400000000	1053812040	1053812	Female	49	45-49	Agricultural Hukou	5	Middle	1	501	2220	920	21.6857	1	0	0	0	2		Poor / Very poor	��	0	1	8	11	25	1	15	1504	Rural	220	2	2	1	2	6	0	0	1	1	1	0	1	0	0	1	0	0
0	105400000000	1053812140	1053812	Female	47	45-49	Agricultural Hukou	1	Illiterate	1	11281	966.333	466.333	21.8017	1	0	0	1	4	Excellent / Very good / Good / Fair	Very good / Good / Fair	�ܺ�	0	1	6	8	3	0	15	1504	Rural	220	9	2	1	2	6	1	0	1	1	1	0	1	0	0	1	0	0
0	105400000000	1053812240	1053812	Male	56	55-59	Agricultural Hukou	6	High and Above	1	2051	4590	2090		0	0	0	0	0	Excellent / Very good / Good / Fair	Very good / Good / Fair	�ܺ�	0	0			3	0	15	1504	Rural	220	2	2	1	2	6	0	0	1	1	1	0	1	0	0	1	0	0
0	105400000000	1053812140	1053812	Male	52	50-54	Agricultural Hukou	4	Primary	1	11281	966.333	466.333	19.5227	1	0	0	1	2	Excellent / Very good / Good / Fair	Very good / Good / Fair	�ܺ�	1	1	8	11	12	1	15	1504	Rural	220	9	2	1	2	6	1	0	1	1	1	0	1	0	0	1	0	0
0	105400000000	1053812110	1053812	Female	45	45-49	Agricultural Hukou	4	Primary	1	14401	2176.67	510	29.2116	1	0	0	1	3	Excellent / Very good / Good / Fair	Poor / Very poor	�ܺ�	0	1	6	9	16	1	15	1504	Rural	220	2	2	1	2	6	0	0	1	1	1	0	1	0	0	1	0	0
0	105400000000	1053812020	1053812	Male	53	50-54	Agricultural Hukou	5	Middle	1	1961	1855	1455		1	0	0	0	0	Excellent / Very good / Good / Fair	Very good / Good / Fair	�ܺ�	0	0	10	14.5	7	0	15	1504	Rural	220	2	2	2	2	6	0	1	1	1	1	0	1	0	0	1	0	0
0	105400000000	1053812150	1053812	Male	45	45-49	Agricultural Hukou	2	Literate	1	6601	6985	6485		0	0	0	0	0	Excellent / Very good / Good / Fair	Very good / Good / Fair	һ��	0						15	1504	Rural	220	9	2	1	2	6	1	0	1	1	1	0	1	0	0	1	0	0
0	105400000000	1053812260	1053812	Male	64	60-64	Agricultural Hukou	4	Primary	1	3176	2147	397		1	0	0	1	6	Poor	Poor / Very poor	����	1	1			20	1	15	1504	Rural	220	3	2	1	1	6	0	0	0	1	1	0	1	0	0	1	0	0
0	105400000000	1053813250	1053813	Male	56	55-59	Agricultural Hukou	6	High and Above	1	18551	3442	2792	21.7239	0	1	0	0	1	Excellent / Very good / Good / Fair	Very good / Good / Fair	����	0	0	10	14	3	0	15	1504	Urban	121	1	2	1	2	6	0	0	1	1	1	0	1	0	0	1	0	0
0	105400000000	1053813040	1053813	Male	53	50-54	Agricultural Hukou	8	High and Above	1	2051	6372	2872	22.4001	0	0	0	0	0		Very good / Good / Fair	һ��	0	0	11	16.5	3	0	15	1504	Urban	121	1	1	1	1	4	0	0	0	0	0	0	1	0	1	0	0	0
0	105400000000	1053813140	1053813	Female	73	70-74	Agricultural Hukou	1	Illiterate	5	14801	3422.4	2222.4	27.608	1	1	1	1	3		Poor / Very poor	�ܺ�	1	0			10	1	15	1504	Urban	121	2	2	1	1	6	0	0	0	1	1	0	1	0	0	1	0	0
0	105400000000	1053813200	1053813	Male	72	70-74	Agricultural Hukou	3	Literate	1	6646	4196	2946		0	0	0	1	1		Poor / Very poor	�ܺ�	1						15	1504	Urban	121	1	2	1	2	1	0	0	1	0	1	0	1	0	0	1	0	0
0	105400000000	1053813160	1053813	Male	72	70-74	Agricultural Hukou	1	Illiterate	5	8216	12780	12630	19.1459	1	0	0	0	1		Very good / Good / Fair	�ܺ�	1	0	5	8.5	10	1	15	1504	Urban	121	1	1	1	1	5	0	0	0	0	0	0	1	0	0	1	0	0
0	105400000000	1053813010	1053813	Female	48	45-49	Agricultural Hukou	6	High and Above	1	43901	4080	4013.33	27.3148	0	1	0	0	0	Excellent / Very good / Good / Fair	Very good / Good / Fair	��	0	0	10	16.5	1	0	15	1504	Urban	121	2	2	1	1	6	0	0	0	1	1	0	1	1	0	0	0	0
0	105400000000	1053813240	1053813	Female	59	55-59	Agricultural Hukou	1	Illiterate	1	4202	5730	4230	19.3954	0	0	0	0	0	Excellent / Very good / Good / Fair	Very good / Good / Fair	�ܺ�	1	1			6	0	15	1504	Urban	121	3	2	1	1	6	0	0	0	1	1	0	1	0	0	1	0	0
0	105400000000	1053813130	1053813	Male	53	50-54	Agricultural Hukou	6	High and Above	1	8567.67	7866.67	6533.33	27.2724	1	0	0	0	2		Poor / Very poor	�ܺ�	0	1	6	10	17	1	15	1504	Urban	121	1	2	1	2	1	0	0	1	0	1	0	1	0	0	1	0	0
0	105400000000	1053813030	1053813	Female	57	55-59	Agricultural Hukou	1	Illiterate	1	1	4007	3857		0	1	0	0	0	Excellent / Very good / Good / Fair	Very good / Good / Fair	�ܺ�	0	0			6	0	15	1504	Urban	121	9	2	1	2	6	1	0	1	1	1	0	1	0	0	1	0	0
0	105400000000	1053813150	1053813	Male	48	45-49	Agricultural Hukou	1	Illiterate	1	6463.22	5580	4746.67	28.7228	1	0	0	0	5	Excellent / Very good / Good / Fair	Poor / Very poor	�ܺ�	1	1			11	1	15	1504	Urban	121	3	2	1	1	1	0	0	0	0	1	0	1	0	0	1	0	0
0	105400000000	1053813190	1053813	Female	54	50-54	Agricultural Hukou	1	Illiterate	1	21751	4360	4060	24.7594	0	0	0	0	2	Excellent / Very good / Good / Fair	Very good / Good / Fair	����	0	0	8	10.5	9	0	15	1504	Urban	121	9	2	1	1	6	1	0	0	1	1	0	1	0	0	1	0	0
0	105400000000	1053813210	1053813	Female	53	50-54	Agricultural Hukou	4	Primary	1	21815	4042	3642		0	0	0	0	0	Excellent / Very good / Good / Fair	Very good / Good / Fair	�ܺ�	0	0	10	14	12	1	15	1504	Urban	121	2	2	1	1	6	0	0	0	1	1	0	1	0	0	1	0	0
0	105400000000	1053813250	1053813	Female	56	55-59	Agricultural Hukou	4	Primary	1	18551	3442	2792		0	0	0	0	1	Excellent / Very good / Good / Fair	Very good / Good / Fair	�ܺ�	0	0	6		1	0	15	1504	Urban	121	1	2	1	2	6	0	0	1	1	1	0	1	0	0	1	0	0
0	105400000000	1053813120	1053813	Female	69	65-69	Agricultural Hukou	1	Illiterate	1	34381	5980	3480	25.3889	1	1	1	1	5	Poor	Poor / Very poor	�ܺ�	1	1			17	1	15	1504	Urban	121	2	2	1	2	6	0	0	1	1	1	0	1	0	0	1	0	0
0	105400000000	1053813070	1053813	Female	51	50-54	Agricultural Hukou	2	Literate	1	9626	33865	3865		1	1	1	1	10	Poor	Poor / Very poor	�ܺ�	1	1			27	1	15	1504	Urban	121	1	1	1	1	4	0	0	0	0	0	0	1	0	0	1	0	0
0	105400000000	1053813020	1053813	Male	57	55-59	Agricultural Hukou	4	Primary	1	2951	2701.45	2530.02	22.7635	1	0	0	0	1	Excellent / Very good / Good / Fair	Very good / Good / Fair	����	1	0	9	11	8	0	15	1504	Urban	121	1	1	1	1	4	0	0	0	0	0	0	1	0	0	1	0	0
0	105400000000	1053813100	1053813	Male	66	65-69	Non-Agricultural Hukou	5	Middle	1	31203	7430	5430	22.3531	0	1	1	0	2	Excellent / Very good / Good / Fair	Very good / Good / Fair	��	0	0	10	14	4	0	15	1504	Urban	121	9	2	1	1	6	1	0	0	1	1	0	1	1	0	0	0	0
0	105400000000	1053813030	1053813	Male	63	60-64	Agricultural Hukou	5	Middle	1	1	4007	3857		0	1	0	1	1	Excellent / Very good / Good / Fair	Very good / Good / Fair	�ܺ�	0	0	9	14.5	0	0	15	1504	Urban	121	9	2	1	2	6	1	0	1	1	1	0	1	0	0	1	0	0
0	105400000000	1053813190	1053813	Male	55	55-59	Agricultural Hukou	5	Middle	1	21751	4360	4060	25.3981	1	0	0	0	0	Excellent / Very good / Good / Fair	Very good / Good / Fair	�ܺ�	0	0	10	12.5	5	0	15	1504	Urban	121	9	2	1	1	6	1	0	0	1	1	0	1	0	0	1	0	0
0	105400000000	1053813180	1053813	Female	81	80+	Agricultural Hukou	1	Illiterate	5	4091	4412	3412		0	0	0	1	0	Excellent / Very good / Good / Fair	Very good / Good / Fair	�ܺ�	1	0					15	1504	Urban	121	10	2	1	1	6	1	0	0	1	1	0	1	0	0	1	0	0
0	105400000000	1053813070	1053813	Male	52	50-54	Agricultural Hukou	5	Middle	1	9626	33865	3865		1	0	0	0	5	Poor	Very good / Good / Fair	һ��	1	1	6	11	27	1	15	1504	Urban	121	1	1	1	1	4	0	0	0	0	0	0	1	0	0	1	0	0
0	105400000000	1053813020	1053813	Female	56	55-59	Agricultural Hukou	2	Literate	1	2951	2701.45	2530.02	23.087	1	0	0	0	3	Excellent / Very good / Good / Fair	Very good / Good / Fair	�ܺ�	1	0	8	12.5	9	0	15	1504	Urban	121	1	1	1	1	4	0	0	0	0	0	0	1	0	0	1	0	0
0	105400000000	1053813080	1053813	Female	58	55-59	Agricultural Hukou	2	Literate	1	14095	4566.67	3766.67	18.3818	1	0	0	0	5	Excellent / Very good / Good / Fair	Poor / Very poor	����	0	1	3	7	12	1	15	1504	Urban	121	2	2	1	2	6	0	0	1	1	1	1
0	105400000000	1053813010	1053813	Male	48	45-49	Agricultural Hukou	5	Middle	1	43901	4080	4013.33	22.8575	1	0	0	0	1		Very good / Good / Fair	һ��	0	0	9	15	2	0	15	1504	Urban	121	2	2	1	1	6	0	0	0	1	1	0	1	0	0	1	0	0
0	105400000000	1053813200	1053813	Female	76	75-79	Agricultural Hukou	1	Illiterate	1	6646	4196	2946	20.7934	0	0	0	0	2		Very good / Good / Fair	��	0	0			7	0	15	1504	Urban	121	1	2	1	2	1	0	0	1	0	1	0	1	0	0	1	0	0
0	105400000000	1053813170	1053813	Female	54	50-54	Agricultural Hukou	1	Illiterate	1	17726	5846.75	2346.75		0	0	0	0	0	Excellent / Very good / Good / Fair	Very good / Good / Fair	һ��	0	0			0	0	15	1504	Urban	121	9	2	1	2	6	1	0	1	1	1	0	1	0	0	1	0	0
0	105400000000	1053813090	1053813	Female	49	45-49	Agricultural Hukou	5	Middle	1	10044.8	4390.4	4290.4	24.4589	0	1	0	0	0	Excellent / Very good / Good / Fair	Very good / Good / Fair	�ܺ�	0	0	8	12	7	0	15	1504	Urban	121	3	2	1	1	6	0	0	0	1	1	0	1	0	0	1	0	0
0	105400000000	1053813260	1053813	Female	46	45-49	Agricultural Hukou	5	Middle	1	27501	2645	2620	30.3271	0	1	0	1	0	Excellent / Very good / Good / Fair	Very good / Good / Fair	����	0	0	8	14	3	0	15	1504	Urban	121	9	2	1	1	6	1	0	0	1	1	0	1	0	0	1	0	0
0	105400000000	1053813110	1053813	Female	47	45-49	Agricultural Hukou	4	Primary	1	10607.5	2624.8	1124.8	24.3225	1	0	0	0	5	Excellent / Very good / Good / Fair	Poor / Very poor	һ��	1	1	9	11	3	0	15	1504	Urban	121	2	2	1	1	6	0	0	0	1	1	0	1	0	0	1	0	0
0	105400000000	1053813130	1053813	Female	53	50-54	Agricultural Hukou	4	Primary	1	8567.67	7866.67	6533.33	27.2791	0	0	0	0	0	Excellent / Very good / Good / Fair	Very good / Good / Fair	һ��	0	0	3	5.5	3	0	15	1504	Urban	121	1	2	1	2	1	0	0	1	0	1	0	1	0	0	1	0	0
0	105400000000	1053813060	1053813	Female	67	65-69	Agricultural Hukou	5	Middle	5	4576	3180	2430		1	0	0	0	1		Very good / Good / Fair	�ܺ�	1	1			10	1	15	1504	Urban	121	2	2	1	2	6	0	0	1	1	1	0	1	0	0	1	0	0
0	105400000000	1053813090	1053813	Male	50	50-54	Agricultural Hukou	4	Primary	1	10044.8	4390.4	4290.4	31.8046	0	1	0	1	1	Excellent / Very good / Good / Fair	Very good / Good / Fair	�ܺ�	0	0	10	13.5	5	0	15	1504	Urban	121	3	2	1	1	6	0	0	0	1	1	0	1	0	0	1	0	0
0	105400000000	1053813260	1053813	Male	48	45-49	Agricultural Hukou	5	Middle	1	27501	2645	2620	25.9738	0	1	0	0	0	Excellent / Very good / Good / Fair	Very good / Good / Fair	����	0	0	11	16.5	0	0	15	1504	Urban	121	9	2	1	1	6	1	0	0	1	1	0	1	0	0	1	0	0
0	105400000000	1053813040	1053813	Female	54	50-54	Agricultural Hukou	6	High and Above	1	2051	6372	2872	29.3681	0	0	0	1	2		Very good / Good / Fair	һ��	0	0	11	15	9	0	15	1504	Urban	121	1	1	1	1	4	0	0	0	0	0	0	1	0	0	1	0	0
0	105400000000	1053813110	1053813	Male	47	45-49	Agricultural Hukou	5	Middle	1	10607.5	2624.8	1124.8	19.6933	1	0	0	0	2	Excellent / Very good / Good / Fair	Very good / Good / Fair	�ܺ�	1	1	7	11.5	5	0	15	1504	Urban	121	2	2	1	1	6	0	0	0	1	1	0	1	0	0	1	0	0
0	105400000000	1053813080	1053813	Male	63	60-64	Non-Agricultural Hukou	4	Primary	1	14095	4566.67	3766.67	15.2784	1	0	0	1	5	Poor	Poor / Very poor	����	0	0	8	10	12	1	15	1504	Urban	121	2	2	1	2	6	0	0	1	1	1	0	1	1	0	0	0	0
0	105400000000	1053813230	1053813	Male	52	50-54	Agricultural Hukou	4	Primary	2	21351	12120	2120		0	1	0	0	0		Very good / Good / Fair	�ܺ�	0						15	1504	Urban	121	2	2	1	2	6	0	0	1	1	1	0	1	0	0	1	0	0
0	105400000000	1053813050	1053813	Female	69	65-69	Agricultural Hukou	1	Illiterate	5	1121	4005	3930	27.1781	0	0	0	0	0	Excellent / Very good / Good / Fair	Very good / Good / Fair	�ܺ�	0	0			7	0	15	1504	Urban	121	2	2	1	2	6	0	0	1	1	1	0	1	0	0	1	0	0
0	105400000000	1053813120	1053813	Male	59	55-59	Agricultural Hukou	4	Primary	1	34381	5980	3480	25.0233	1	0	0	1	3	Poor	Very good / Good / Fair	�ܺ�	0	1	10	12	10	1	15	1504	Urban	121	2	2	1	2	6	0	0	1	1	1	0	1	0	0	1	0	0
0	105400000000	1053813210	1053813	Male	53	50-54	Agricultural Hukou	4	Primary	1	21815	4042	3642		0	0	0	1	1	Excellent / Very good / Good / Fair	Very good / Good / Fair	����	0						15	1504	Urban	121	2	2	1	1	6	0	0	0	1	1	0	1	0	0	1	0	0
0	105400000000	1053813170	1053813	Male	53	50-54	Agricultural Hukou	5	Middle	1	17726	5846.75	2346.75	21.9056	0	0	0	0	0	Excellent / Very good / Good / Fair	Very good / Good / Fair	һ��	0	0	11	16.5	4	0	15	1504	Urban	121	9	2	1	2	6	1	0	1	1	1	0	1	0	0	1	0	0
0	105400000000	1053813220	1053813	Male	70	70-74	Non-Agricultural Hukou	1	Illiterate	1	15011	10450	6450		1	1	1	1	6	Poor	Poor / Very poor		1						15	1504	Urban	121	2	2	1	1	6	0	0	0	1	1	0	1	1	0	0	0	0
0	105400000000	1053813240	1053813	Male	60	60-64	Agricultural Hukou	5	Middle	1	4202	5730	4230	25.0762	0	0	0	1	3	Excellent / Very good / Good / Fair	Very good / Good / Fair	����	0	0	9	13	6	0	15	1504	Urban	121	3	2	1	1	6	0	0	0	1	1	0	1	0	0	1	0	0
0	108200000000	1082061030	1082061	Male	54	50-54	Agricultural Hukou	4	Primary	1	1	4220	3553.33		0	1	0	1	2	Excellent / Very good / Good / Fair	Very good / Good / Fair	��	1	0	11	15.5	6	0	15	1507	Rural	220	9	2	2	2	6	1	1	1	1	1	0	1	0	0	1	0	0
0	108200000000	1082061130	1082061	Male	46	45-49	Non-Agricultural Hukou	4	Primary	1	12188.5	1530	1480		0	0	0	0	0	Excellent / Very good / Good / Fair	Very good / Good / Fair	�ܺ�	0						15	1507	Rural	220	2	2	1	2	6	0	0	1	1	1	0	1	1	0	0	0	0
0	108200000000	1082061020	1082061	Male	49	45-49	Agricultural Hukou	5	Middle	1	6751	3360	860	33.284	1	1	0	1	3	Poor	Poor / Very poor	��	1	1	9	11.5	15	1	15	1507	Rural	220	9	2	2	2	6	1	1	1	1	1	0	1	0	0	1	0	0
0	108200000000	1082061220	1082061	Male	47	45-49	Agricultural Hukou	4	Primary	1	4426	3110	2860		0	0	0	0	1	Poor	Very good / Good / Fair	��	1	0	9	13	6	0	15	1507	Rural	220	9	2	2	2	6	1	1	1	1	1	0	1	0	0	1	0	0
0	108200000000	1082061060	1082061	Female	73	70-74	Agricultural Hukou	2	Literate	1	3809	7726	7126		0	0	0	1	4		Very good / Good / Fair	����	1	1	5	7	3	0	15	1507	Rural	220	9	2	1	2	6	1	0	1	1	1	0	0	0	0	0	0	0
0	108200000000	1082061020	1082061	Female	47	45-49	Agricultural Hukou	5	Middle	1	6751	3360	860	23.8144	0	0	0	1	3	Excellent / Very good / Good / Fair	Poor / Very poor	һ��	0	0	9	15.5	7	0	15	1507	Rural	220	9	2	2	2	6	1	1	1	1	1	0	1	0	0	1	0	0
0	108200000000	1082061210	1082061	Female	57	55-59	Agricultural Hukou	2	Literate	1	10931	3240	2490		0	0	0	0	1		Poor / Very poor	����	1	0	7	9	11	1	15	1507	Rural	220	9	2	1	2	6	1	0	1	1	1	0	1	0	0	1	0	0
0	108200000000	1082061090	1082061	Female	62	60-64	Agricultural Hukou	2	Literate	1	1	2904	2804		0	0	0	0	2	Excellent / Very good / Good / Fair	Very good / Good / Fair	�ܺ�	1						15	1507	Rural	220	9	2	2	2	6	1	1	1	1	1	0	0	0	0	0	0	0
0	108200000000	1082061140	1082061	Male	64	60-64	Agricultural Hukou	2	Literate	1	8361	6240	3240		0	0	0	0	1	Excellent / Very good / Good / Fair	Poor / Very poor	��	0	0	10	13.5	7	0	15	1507	Rural	220	9	2	1	1	6	1	0	0	1	1	0	1	0	0	1	0	0
0	108200000000	1082061070	1082061	Male	46	45-49	Agricultural Hukou	6	High and Above	1	751	2585	1585		0	0	0	1	0	Excellent / Very good / Good / Fair	Very good / Good / Fair	һ��	0	0	10	14.5	15	1	15	1507	Rural	220	2	2	2	2	6	0	1	1	1	1	0	0	0	0	0	0	0
0	108200000000	1082061040	1082061	Male	71	70-74	Agricultural Hukou	7	High and Above	1	18901	14300	12800	46.3668	1	1	0	1	5	Excellent / Very good / Good / Fair	Poor / Very poor	һ��	1	1	11	15	14	1	15	1507	Rural	220	3	2	1	2	6	0	0	1	1	1	0	1	0	0	1	0	0
0	108200000000	1082061160	1082061	Female	84	80+	Agricultural Hukou	1	Illiterate	5	2641	3010	2510		0	0	0	0	0	Excellent / Very good / Good / Fair	Very good / Good / Fair	����	1	1					15	1507	Rural	220	2	2	1	2	6	0	0	1	1	1	0	1	0	0	1	0	0
0	108200000000	1082061200	1082061	Female	61	60-64	Non-Agricultural Hukou	2	Literate	1	6941	1526.67	726.667		0	0	0	0	3		Very good / Good / Fair	�ܺ�	1	1	8	10.5	22	1	15	1507	Rural	220	3	.d	1	2	6	0	0	1	1	0	0	0	0	0	0	0	0
0	108200000000	1082061180	1082061	Female	50	50-54	Agricultural Hukou	2	Literate	1	15301	6130	3630		0	1	0	0	0	Excellent / Very good / Good / Fair	Very good / Good / Fair	�ܺ�	1	0	8	12	1	0	15	1507	Rural	220	2	2	1	2	6	0	0	1	1	1	0	1	0	0	1	0	0
0	108200000000	1082061210	1082061	Male	64	60-64	Agricultural Hukou	1	Illiterate	1	10931	3240	2490		0	0	0	1	2	Excellent / Very good / Good / Fair	Very good / Good / Fair	һ��	1						15	1507	Rural	220	9	2	1	2	6	1	0	1	1	1	0	1	0	0	1	0	0
0	108200000000	1082061050	1082061	Male	59	55-59	Agricultural Hukou	4	Primary	1	961	1356	356		1	1	1	0	7	Poor	Poor / Very poor	��	1	1			15	1	15	1507	Rural	220	9	2	2	2	6	1	1	1	1	1	0	1	0	0	1	0	0
0	108200000000	1082061250	1082061	Female	47	45-49	Agricultural Hukou	5	Middle	1	5971	4890	4640		1	0	0	0	2		Very good / Good / Fair	�ܺ�	0	0	9	16	12	1	15	1507	Rural	220	9	2	1	2	6	1	0	1	1	1	0	1	0	0	1	0	0
0	108200000000	1082061260	1082061	Male	48	45-49	Agricultural Hukou	5	Middle	1	7601	10280	9780		1	1	0	1	6	Poor	Poor / Very poor	һ��	1	0	7	12.5	10	1	15	1507	Rural	220	2	2	1	2	6	0	0	1	1	1	0	1	0	0	1	0	0
0	108200000000	1082061260	1082061	Female	47	45-49	Agricultural Hukou	2	Literate	1	7601	10280	9780		1	0	0	1	7		Poor / Very poor	һ��	1	0	5	8	17	1	15	1507	Rural	220	2	2	1	2	6	0	0	1	1	1	0	1	0	0	1	0	0
0	108200000000	1082061090	1082061	Male	64	60-64	Agricultural Hukou	4	Primary	1	1	2904	2804		0	0	0	0	0	Excellent / Very good / Good / Fair	Very good / Good / Fair	һ��	0	0	9	13.5	16	1	15	1507	Rural	220	9	2	2	2	6	1	1	1	1	1	0	0	0	0	0	0	0
0	108200000000	1082061080	1082061	Female	60	60-64	Agricultural Hukou	1	Illiterate	1	4507.67	12325.2	3991.86		1	0	0	1	6		Poor / Very poor	�ܺ�	1	1			21	1	15	1507	Rural	220	2	2	1	2	6	0	0	1	1	1	0	1	0	0	1	0	0
0	108200000000	1082061170	1082061	Female	47	45-49	Agricultural Hukou	1	Illiterate	1	11667.7	5310	3643.33		1	0	0	1	4		Poor / Very poor	��	1	1			14	1	15	1507	Rural	220	9	2	1	2	6	1	0	1	1	1	0	1	0	0	1	0	0
0	108200000000	1082061240	1082061	Female	46	45-49	Agricultural Hukou	5	Middle	1	1501	4962	4562		1	0	0	1	4		Poor / Very poor	һ��	1	0	9	15	5	0	15	1507	Rural	220	9	2	2	2	6	1	1	1	1	1	0	1	0	0	1	0	0
0	108200000000	1082061150	1082061	Female	46	45-49	Agricultural Hukou	4	Primary	1	1	1913.33	913.333		0	1	0	1	3		Poor / Very poor	��	0	1	7	10	12	1	15	1507	Rural	220	9	2	2	2	6	1	1	1	1	1	0	0	0	0	0	0	0
0	108200000000	1082061240	1082061	Male	45	45-49	Agricultural Hukou	2	Literate	1	1501	4962	4562		0	0	0	0	0	Excellent / Very good / Good / Fair	Very good / Good / Fair	��	0	0	10	14.5	4	0	15	1507	Rural	220	9	2	2	2	6	1	1	1	1	1	0	1	0	0	1	0	0
0	108200000000	1082061010	1082061	Female	47	45-49	Agricultural Hukou	5	Middle	1	8195.28	13120	11953.3		1	0	0	0	3	Poor	Poor / Very poor	����	1	0	6	9	15	1	15	1507	Rural	220	2	2	2	2	6	0	1	1	1	1	0	1	0	0	1	0	0
0	108200000000	1082061040	1082061	Female	65	65-69	Agricultural Hukou	5	Middle	1	18901	14300	12800	44.8545	0	0	0	0	1	Excellent / Very good / Good / Fair	Very good / Good / Fair	һ��	0	0	7	9.5	9	0	15	1507	Rural	220	3	2	1	2	6	0	0	1	1	1	0	0	0	0	0	0	0
0	108200000000	1082061100	1082061	Female	73	70-74	Agricultural Hukou	2	Literate	5	3033	2762	2422	17.8708	1	0	0	1	2	Poor	Poor / Very poor	����	1	0	7	9.5	23	1	15	1507	Rural	220	3	2	1	2	6	0	0	1	1	1	0	0	0	0	0	0	0
0	108200000000	1082061190	1082061	Female	57	55-59	Agricultural Hukou	1	Illiterate	1	9501	2150	1650		1	0	0	0	1	Poor	Poor / Very poor	�ܺ�	1	1	10	14.5	29	1	15	1507	Rural	220	2	2	1	1	6	0	0	0	1	1	0	0	0	0	0	0	0
0	108200000000	1082061230	1082061	Male	54	50-54	Agricultural Hukou	4	Primary	1	1751	8725	4975		0	0	0	0	2	Excellent / Very good / Good / Fair	Very good / Good / Fair	һ��	0	0	11	14.5	2	0	15	1507	Rural	220	9	1	2	1	6	1	1	0	1	0	0	1	0	0	1	0	0
0	108200000000	1082061250	1082061	Male	47	45-49	Agricultural Hukou	4	Primary	1	5971	4890	4640		1	0	0	0	2	Excellent / Very good / Good / Fair	Poor / Very poor	һ��	1	0	5	11	10	1	15	1507	Rural	220	9	2	1	2	6	1	0	1	1	1	0	1	0	0	1	0	0
0	108200000000	1082061050	1082061	Female	55	55-59	Agricultural Hukou	2	Literate	1	961	1356	356		1	0	0	1	3		Poor / Very poor	һ��	1	0	4	7.5	26	1	15	1507	Rural	220	9	2	2	2	6	1	1	1	1	1	0	1	0	0	1	0	0
0	108200000000	1082061080	1082061	Male	61	60-64	Agricultural Hukou	2	Literate	1	4507.67	12325.2	3991.86		0	0	0	0	3	Excellent / Very good / Good / Fair	Very good / Good / Fair	�ܺ�	1	1	3	5	26	1	15	1507	Rural	220	2	2	1	2	6	0	0	1	1	1	0	1	0	0	1	0	0
0	108200000000	1082061030	1082061	Female	47	45-49	Agricultural Hukou	4	Primary	1	1	4220	3553.33		0	0	0	1	2		Very good / Good / Fair	�ܺ�	0	1			6	0	15	1507	Rural	220	9	2	2	2	6	1	1	1	1	1	1
0	108200000000	1082061130	1082061	Female	45	45-49	Non-Agricultural Hukou	4	Primary	1	12188.5	1530	1480		0	0	0	0	0	Excellent / Very good / Good / Fair	Very good / Good / Fair	�ܺ�	0	0	9	12.5	0	0	15	1507	Rural	220	2	2	1	2	6	0	0	1	1	1	0	0	0	0	0	0	0
0	108200000000	1082061140	1082061	Female	61	60-64	Agricultural Hukou	2	Literate	1	8361	6240	3240		1	0	0	0	0	Excellent / Very good / Good / Fair	Very good / Good / Fair	����	1	0	11	16	16	1	15	1507	Rural	220	9	2	1	1	6	1	0	0	1	1	0	1	0	0	1	0	0
0	108200000000	1082061060	1082061	Male	74	70-74	Agricultural Hukou	1	Illiterate	1	3809	7726	7126		0	0	0	1	4	Excellent / Very good / Good / Fair	Very good / Good / Fair	�ܺ�	1	1					15	1507	Rural	220	9	2	1	2	6	1	0	1	1	1	0	0	0	0	0	0	0
0	108200000000	1082061170	1082061	Male	46	45-49	Agricultural Hukou	5	Middle	1	11667.7	5310	3643.33		0	0	0	0	3	Excellent / Very good / Good / Fair	Very good / Good / Fair	��	0	0	11	17	8	0	15	1507	Rural	220	9	2	1	2	6	1	0	1	1	1	0	0	0	0	0	0	0
0	108200000000	1082061070	1082061	Female	45	45-49	Agricultural Hukou	2	Literate	1	751	2585	1585		1	1	1	1	7		Poor / Very poor	�ܺ�	1	1	3	7.5	12	1	15	1507	Rural	220	2	2	2	2	6	0	1	1	1	1	0	1	0	0	1	0	0
0	108200000000	1082061180	1082061	Male	50	50-54	Agricultural Hukou	8	High and Above	1	15301	6130	3630		1	0	0	1	5	Excellent / Very good / Good / Fair	Very good / Good / Fair	�ܺ�	1	0	10	12			15	1507	Rural	220	2	2	1	2	6	0	0	1	1	1	0	1	0	0	0	0	1
0	108200000000	1082061230	1082061	Female	53	50-54	Agricultural Hukou	4	Primary	1	1751	8725	4975		0	0	0	1	5	Excellent / Very good / Good / Fair	Very good / Good / Fair	�ܺ�	0	1	7	10.5	15	1	15	1507	Rural	220	9	1	2	1	6	1	1	0	1	0	0	1	0	0	1	0	0
0	108200000000	1082061190	1082061	Male	58	55-59	Agricultural Hukou	4	Primary	1	9501	2150	1650		0	0	0	1	2	Poor	Very good / Good / Fair	��	1	0	7	10.5	18	1	15	1507	Rural	220	2	2	1	1	6	0	0	0	1	1	0	0	0	0	0	0	0
0	108200000000	1082062210	1082062	Male	53	50-54	Agricultural Hukou	2	Literate	1	5001	11708	10508	23.004	0	0	0	0	0	Excellent / Very good / Good / Fair	Very good / Good / Fair	�ܺ�	0	0	9	13	2	0	15	1507	Rural	220	2	2	2	2	6	0	1	1	1	1	0	1	0	0	1	0	0
0	108200000000	1082062200	1082062	Female	56	55-59	Agricultural Hukou	1	Illiterate	2	2001	10216.7	9216.67		0	0	0	0	1	Excellent / Very good / Good / Fair	Very good / Good / Fair	�ܺ�	0						15	1507	Rural	220	9	2	2	2	6	1	1	1	1	1	0	1	0	0	1	0	0
0	108200000000	1082062150	1082062	Male	48	45-49	Agricultural Hukou	5	Middle	1	11921	14224	6224	20.2042	1	0	0	0	2	Excellent / Very good / Good / Fair	Poor / Very poor	��	0	1	8	11.5	18	1	15	1507	Rural	220	2	2	2	2	6	0	1	1	1	1	0	1	0	0	1	0	0
0	108200000000	1082062070	1082062	Male	51	50-54	Agricultural Hukou	5	Middle	1	1400.9	3077.18	2824	21.3635	0	0	0	1	0	Excellent / Very good / Good / Fair	Poor / Very poor	�ܺ�	0	1	8	11	12	1	15	1507	Rural	220	9	2	2	2	6	1	1	1	1	1	0	0	0	0	0	0	0
0	108200000000	1082062080	1082062	Male	82	80+	Agricultural Hukou	1	Illiterate	5	901	5590.67	5524	22.2417	0	0	0	0	1	Excellent / Very good / Good / Fair	Very good / Good / Fair	�ܺ�	0	0	11	13	2	0	15	1507	Rural	220	2	2	2	2	6	0	1	1	1	1	0	1	0	0	1	0	0
0	108200000000	1082062180	1082062	Male	45	45-49	Agricultural Hukou	6	High and Above	1	11945	5140	5040	25.1077	0	0	0	0	0	Excellent / Very good / Good / Fair	Very good / Good / Fair	����	0	0	10	16	1	0	15	1507	Rural	220	2	2	2	2	6	0	1	1	1	1	0	1	0	0	1	0	0
0	108200000000	1082062020	1082062	Male	61	60-64	Agricultural Hukou	4	Primary	1	40251	4950	4450	21.4612	0	0	0	1	1	Excellent / Very good / Good / Fair	Very good / Good / Fair	�ܺ�	0	1	6	8.5	7	0	15	1507	Rural	220	2	2	2	2	6	0	1	1	1	1	0	1	0	0	1	0	0
0	108200000000	1082062030	1082062	Male	51	50-54	Agricultural Hukou	5	Middle	1	7501	8990	8840	20.0358	0	0	0	0	0	Excellent / Very good / Good / Fair	Very good / Good / Fair	һ��	0	1	10	15	11	1	15	1507	Rural	220	9	2	2	2	6	1	1	1	1	1	0	1	0	0	1	0	0
0	108200000000	1082062200	1082062	Male	62	60-64	Agricultural Hukou	5	Middle	2	2001	10216.7	9216.67	26.2478	0	0	0	1	1	Excellent / Very good / Good / Fair	Very good / Good / Fair	�ܺ�	0	0	11	16	3	0	15	1507	Rural	220	9	2	2	2	6	1	1	1	1	1	0	1	0	0	1	0	0
0	108200000000	1082062260	1082062	Male	54	50-54	Agricultural Hukou	6	High and Above	1	1	5080	4080	24.9648	0	0	0	0	0	Excellent / Very good / Good / Fair	Very good / Good / Fair	�ܺ�	0	1	10	13.5	8	0	15	1507	Rural	220	2	2	2	2	6	0	1	1	1	1	0	1	0	0	1	0	0
0	108200000000	1082062170	1082062	Female	46	45-49	Agricultural Hukou	5	Middle	1	1	7460.48	7127.14	31.6767	0	1	0	0	0	Excellent / Very good / Good / Fair	Very good / Good / Fair	һ��	0	0	11	15	10	1	15	1507	Rural	220	9	2	2	2	6	1	1	1	1	1	0	1	0	0	1	0	0
0	108200000000	1082062100	1082062	Female	51	50-54	Agricultural Hukou	2	Literate	1	1667.67	5840	3506.67	31.0387	1	1	0	1	1	Excellent / Very good / Good / Fair	Very good / Good / Fair	��	0	1	10	12.5	15	1	15	1507	Rural	220	9	2	2	2	6	1	1	1	1	1	0	1	0	0	1	0	0
0	108200000000	1082062220	1082062	Female	54	50-54	Agricultural Hukou	1	Illiterate	1	667.667	16194.7	4861.33	25.1782	1	0	0	0	0	Excellent / Very good / Good / Fair	Very good / Good / Fair	�ܺ�	0	1	4	7.5	18	1	15	1507	Rural	220	9	2	2	2	6	1	1	1	1	1	0	0	0	0	0	0	0
0	108200000000	1082062190	1082062	Female	50	50-54	Agricultural Hukou	2	Literate	5	701	11775	11275		1	0	0	1	6	Poor	Poor / Very poor	�ܺ�	0	1	5	6	20	1	15	1507	Rural	220	2	2	2	2	6	0	1	1	1	1	0	0	0	0	0	0	0
0	108200000000	1082062160	1082062	Female	53	50-54	Agricultural Hukou	4	Primary	1	1	9106.67	8606.67	19.7713	1	0	0	0	0	Excellent / Very good / Good / Fair	Very good / Good / Fair	�ܺ�	0	0	11	16	3	0	15	1507	Rural	220	9	2	2	2	6	1	1	1	1	1	0	1	0	0	1	0	0
0	108200000000	1082062040	1082062	Male	46	45-49	Agricultural Hukou	2	Literate	1	48767.7	6006.67	5906.67	23.8566	1	0	0	0	6	Poor	Poor / Very poor	����	0	0	6	9	11	1	15	1507	Rural	220	2	2	2	2	6	0	1	1	1	1	0	1	0	0	1	0	0
0	108200000000	1082062230	1082062	Female	45	45-49	Agricultural Hukou	4	Primary	1	1001	2760	2360	25.2427	0	0	0	0	0	Poor	Poor / Very poor	�ܺ�	0	0	9	14	10	1	15	1507	Rural	220	9	2	2	2	6	1	1	1	1	1	0	1	0	0	1	0	0
0	108200000000	1082062090	1082062	Male	81	80+	Agricultural Hukou	5	Middle	1	1	8454.55	7204.55	21.1152	0	0	0	1	1	Excellent / Very good / Good / Fair	Very good / Good / Fair	����	0	0	6	7	6	0	15	1507	Rural	220	2	2	2	2	6	0	1	1	1	1	0	1	0	0	1	0	0
0	108200000000	1082062020	1082062	Female	56	55-59	Agricultural Hukou	5	Middle	1	40251	4950	4450	20.7652	1	0	0	1	2	Poor	Very good / Good / Fair	����	1	1	6	10.5	10	1	15	1507	Rural	220	2	2	2	2	6	0	1	1	1	1	0	0	0	0	0	0	0
0	108200000000	1082062130	1082062	Female	59	55-59	Agricultural Hukou	2	Literate	1	3501	4210	3210	19.5204	0	0	0	0	0	Excellent / Very good / Good / Fair	Very good / Good / Fair	��	0	0	11	15.5	14	1	15	1507	Rural	220	2	2	2	2	6	0	1	1	1	1	0	1	0	0	1	0	0
0	108200000000	1082062220	1082062	Male	57	55-59	Agricultural Hukou	4	Primary	1	667.667	16194.7	4861.33	21.7814	1	0	0	1	1	Poor	Poor / Very poor	����	0	1	5	7.5	23	1	15	1507	Rural	220	9	2	2	2	6	1	1	1	1	1	0	0	0	0	0	0	0
0	108200000000	1082062270	1082062	Male	62	60-64	Agricultural Hukou	4	Primary	1	561	4995	4695	22.0585	0	0	0	0	1	Poor	Very good / Good / Fair	����	0	0	7	11.5	18	1	15	1507	Rural	220	2	2	2	2	6	0	1	1	1	1	0	1	0	0	1	0	0
0	108200000000	1082062130	1082062	Male	59	55-59	Agricultural Hukou	5	Middle	1	3501	4210	3210	31.1436	0	1	0	1	2	Poor	Poor / Very poor	�ܺ�	0	1	11	14	10	1	15	1507	Rural	220	2	2	2	2	6	0	1	1	1	1	0	1	0	0	1	0	0
0	108200000000	1082062050	1082062	Male	49	45-49	Agricultural Hukou	5	Middle	1	15651	15050	5050	26.5166	1	0	0	0	3	Excellent / Very good / Good / Fair	Very good / Good / Fair	�ܺ�	0	1	10	13.5	9	0	15	1507	Rural	220	2	2	2	2	6	0	1	1	1	1	0	1	0	0	1	0	0
0	108200000000	1082062120	1082062	Female	46	45-49	Agricultural Hukou	5	Middle	2	9251	7478.33	7228.33		0	0	0	0	0	Excellent / Very good / Good / Fair	Very good / Good / Fair	һ��	0						15	1507	Rural	220	9	2	2	2	6	1	1	1	1	1	0	1	0	0	1	0	0
0	108200000000	1082062050	1082062	Female	52	50-54	Agricultural Hukou	1	Illiterate	1	15651	15050	5050	24.6074	1	0	0	1	5	Excellent / Very good / Good / Fair	Poor / Very poor	һ��	0	1	10	12.5	8	0	15	1507	Rural	220	2	2	2	2	6	0	1	1	1	1	0	1	0	0	1	0	0
0	108200000000	1082062090	1082062	Female	82	80+	Agricultural Hukou	1	Illiterate	1	1	8454.55	7204.55	32.1966	1	0	0	1	2	Excellent / Very good / Good / Fair	Poor / Very poor	����	0	1			6	0	15	1507	Rural	220	2	2	2	2	6	0	1	1	1	1	0	1	0	0	1	0	0
0	108200000000	1082062260	1082062	Female	50	50-54	Agricultural Hukou	4	Primary	1	1	5080	4080	18.736	1	1	0	0	1	Poor	Poor / Very poor	һ��	0	1	7	10.5	20	1	15	1507	Rural	220	2	2	2	2	6	0	1	1	1	1	0	1	0	0	1	0	0
0	108200000000	1082062160	1082062	Male	56	55-59	Agricultural Hukou	4	Primary	1	1	9106.67	8606.67	22.527	0	0	0	1	0	Excellent / Very good / Good / Fair	Very good / Good / Fair	�ܺ�	0	1	11	14	1	0	15	1507	Rural	220	9	2	2	2	6	1	1	1	1	1	0	1	0	0	1	0	0
0	108200000000	1082062140	1082062	Female	65	65-69	Agricultural Hukou	1	Illiterate	1	2831	3300	3050	28.7374	0	0	0	1	1	Poor	Poor / Very poor	�ܺ�	0	1	4	5.5	12	1	15	1507	Rural	220	9	2	2	2	6	1	1	1	1	1	0	1	0	0	1	0	0
0	108200000000	1082062100	1082062	Male	52	50-54	Agricultural Hukou	6	High and Above	1	1667.67	5840	3506.67	20.7732	0	0	0	1	0	Excellent / Very good / Good / Fair	Poor / Very poor	����	0	0	11	14.5	6	0	15	1507	Rural	220	9	2	2	2	6	1	1	1	1	1	0	1	0	0	1	0	0
0	108200000000	1082062250	1082062	Male	57	55-59	Agricultural Hukou	5	Middle	5	15034.3	12638.7	11972	21.7299	0	0	0	1	0	Excellent / Very good / Good / Fair	Very good / Good / Fair	����	0	0	11	13.5	2	0	15	1507	Rural	220	2	2	2	2	6	0	1	1	1	1	0	0	0	0	0	0	0
0	108200000000	1082062040	1082062	Female	45	45-49	Agricultural Hukou	5	Middle	1	48767.7	6006.67	5906.67	24.1609	0	0	0	1	1	Excellent / Very good / Good / Fair	Very good / Good / Fair	����	0	1	10	14	2	0	15	1507	Rural	220	2	2	2	2	6	0	1	1	1	1	0	1	0	0	1	0	0
0	108200000000	1082062120	1082062	Male	46	45-49	Agricultural Hukou	5	Middle	2	9251	7478.33	7228.33	20.8414	0	0	0	0	1	Excellent / Very good / Good / Fair	Very good / Good / Fair	��	0	0	10	15	5	0	15	1507	Rural	220	9	2	2	2	6	1	1	1	1	1	0	1	0	0	1	0	0
0	108200000000	1082062240	1082062	Male	61	60-64	Agricultural Hukou	1	Illiterate	5	5261	2184	2184	22.0363	0	0	0	1	0	Excellent / Very good / Good / Fair	Very good / Good / Fair	����	0	1			0	0	15	1507	Rural	220	2	2	2	2	6	0	1	1	1	1	0	1	0	0	1	0	0
0	108200000000	1082062060	1082062	Female	48	45-49	Agricultural Hukou	1	Illiterate	1	1334.33	6186.67	6120	30.2733	0	0	0	1	2	Poor	Poor / Very poor	��	0	1			6	0	15	1507	Rural	220	2	2	2	2	6	0	1	1	1	1	0	1	0	0	1	0	0
0	108200000000	1082062010	1082062	Male	56	55-59	Agricultural Hukou	1	Illiterate	1	3001	4040	3790	25.0916	0	0	0	1	0	Excellent / Very good / Good / Fair	Very good / Good / Fair	�ܺ�	0	0	6	9	4	0	15	1507	Rural	220	2	2	2	2	6	0	1	1	1	1	0	1	0	0	1	0	0
0	108200000000	1082062210	1082062	Female	58	55-59	Agricultural Hukou	2	Literate	1	5001	11708	10508	29.0696	0	0	0	1	2	Excellent / Very good / Good / Fair	Very good / Good / Fair	����	0	0	8	11.5	13	1	15	1507	Rural	220	2	2	2	2	6	0	1	1	1	1	0	1	0	0	1	0	0
0	108200000000	1082062060	1082062	Male	54	50-54	Agricultural Hukou	1	Illiterate	1	1334.33	6186.67	6120	25.4185	0	0	0	1	0	Excellent / Very good / Good / Fair	Very good / Good / Fair	�ܺ�	0	0	8	12	6	0	15	1507	Rural	220	2	2	2	2	6	0	1	1	1	1	0	1	0	0	1	0	0
0	108200000000	1082062230	1082062	Male	50	50-54	Agricultural Hukou	4	Primary	1	1001	2760	2360	21.706	1	0	0	0	0	Excellent / Very good / Good / Fair	Poor / Very poor	һ��	0	1	6	9.5	21	1	15	1507	Rural	220	9	2	2	2	6	1	1	1	1	1	0	1	0	0	1	0	0
0	108200000000	1082062010	1082062	Female	56	55-59	Agricultural Hukou	1	Illiterate	1	3001	4040	3790	28.1091	0	1	0	1	0	Excellent / Very good / Good / Fair	Very good / Good / Fair	�ܺ�	0	0	11	13.5	5	0	15	1507	Rural	220	2	2	2	2	6	0	1	1	1	1	0	1	0	0	1	0	0
0	108200000000	1082062140	1082062	Male	65	65-69	Agricultural Hukou	2	Literate	1	2831	3300	3050	22.7818	1	0	0	1	1	Excellent / Very good / Good / Fair	Very good / Good / Fair	�ܺ�	0	1	11	17	7	0	15	1507	Rural	220	9	2	2	2	6	1	1	1	1	1	0	1	0	0	1	0	0
0	108200000000	1082062270	1082062	Female	59	55-59	Agricultural Hukou	2	Literate	1	561	4995	4695	22.1418	0	0	0	0	0	Poor	Poor / Very poor	�ܺ�	0	0	9	12	15	1	15	1507	Rural	220	2	2	2	2	6	0	1	1	1	1	0	1	0	0	1	0	0
0	108200000000	1082062110	1082062	Male	74	70-74	Agricultural Hukou	4	Primary	5	13	870.588	750.588	20.911	0	0	0	1	2	Excellent / Very good / Good / Fair	Poor / Very poor	��	0	0	3	7	3	0	15	1507	Rural	220	2	2	2	2	6	0	1	1	1	1	0	0	0	0	0	0	0
0	108200000000	1082062170	1082062	Male	46	45-49	Agricultural Hukou	5	Middle	1	1	7460.48	7127.14	26.9766	0	0	0	1	1	Excellent / Very good / Good / Fair	Very good / Good / Fair	�ܺ�	0	0	11	15	8	0	15	1507	Rural	220	9	2	2	2	6	1	1	1	1	1	0	1	0	0	1	0	0
0	108200000000	1082062070	1082062	Female	45	45-49	Agricultural Hukou	4	Primary	1	1400.9	3077.18	2824	26.6173	1	0	0	1	3	Poor	Poor / Very poor	һ��	1	1	7	12	16	1	15	1507	Rural	220	9	2	2	2	6	1	1	1	1	1	0	0	0	0	0	0	0
0	108200000000	1082063280	1082063	Male	54	50-54	Agricultural Hukou	6	High and Above	1	17001	6020	3520	32.2517	0	0	0	0	0	Excellent / Very good / Good / Fair	Very good / Good / Fair	�ܺ�	0	0	10	15.5	7	0	15	1507	Rural	220	2	2	2	2	6	0	1	1	1	1	0	1	0	0	1	0	0
0	108200000000	1082063230	1082063	Female	45	45-49	Agricultural Hukou	4	Primary	1	1501	4500	3000	23.457	1	0	0	1	1	Poor	Poor / Very poor	��	0	1	11	13	13	1	15	1507	Rural	220	2	2	2	2	6	0	1	1	1	1	0	1	0	0	1	0	0
0	108200000000	1082063160	1082063	Female	51	50-54	Agricultural Hukou	2	Literate	1	2034.33	1810	1476.67	30.321	0	1	0	1	1	Poor	Poor / Very poor	��	1						15	1507	Rural	220	9	2	2	2	6	1	1	1	1	1	0	0	0	0	0	0	0
0	108200000000	1082063280	1082063	Female	52	50-54	Agricultural Hukou	1	Illiterate	1	17001	6020	3520	29.2507	1	0	0	0	0	Poor	Very good / Good / Fair	�ܺ�	0	0	9	11	3	0	15	1507	Rural	220	2	2	2	2	6	0	1	1	1	1	0	1	0	0	1	0	0
0	108200000000	1082063200	1082063	Male	45	45-49	Agricultural Hukou	4	Primary	1	23567.7	7546.67	7413.33	24.532	1	0	0	0	1	Excellent / Very good / Good / Fair	Very good / Good / Fair	����	0	1	8	10.5	3	0	15	1507	Rural	220	2	2	2	2	6	0	1	1	1	1	0	0	0	0	0	0	0
0	108200000000	1082063010	1082063	Female	46	45-49	Agricultural Hukou	1	Illiterate	1	41501	5200	4200	19.1701	0	0	0	0	0	Excellent / Very good / Good / Fair	Very good / Good / Fair	�ܺ�	0	0	11	14.5	6	0	15	1507	Rural	220	2	2	2	2	6	0	1	1	1	1	0	1	0	0	1	0	0
0	108200000000	1082063020	1082063	Female	61	60-64	Agricultural Hukou	2	Literate	1	376	8480	980	26.9541	1	0	0	0	1		Very good / Good / Fair	�ܺ�	0	1	11	13.5	18	1	15	1507	Rural	220	2	2	2	2	6	0	1	1	1	1	0	1	0	0	1	0	0
0	108200000000	1082063200	1082063	Female	46	45-49	Agricultural Hukou	4	Primary	1	23567.7	7546.67	7413.33	25.2903	0	0	0	0	0	Excellent / Very good / Good / Fair	Very good / Good / Fair	�ܺ�	0	0	9	12	0	0	15	1507	Rural	220	2	2	2	2	6	0	1	1	1	1	0	1	0	0	1	0	0
0	108200000000	1082063070	1082063	Male	60	60-64	Agricultural Hukou	5	Middle	1	601	4180	3680	26.7576	1	0	0	1	4	Poor	Poor / Very poor	����	1	0	8	11.5	23	1	15	1507	Rural	220	2	2	2	2	6	0	1	1	1	1	0	1	0	0	1	0	0
0	108200000000	1082063120	1082063	Female	53	50-54	Agricultural Hukou	4	Primary	1	19501	16700	15200	28.3256	1	0	0	1	4	Poor	Poor / Very poor	�ܺ�	0	0	10	13.5	1	0	15	1507	Rural	220	2	2	2	2	6	0	1	1	1	1	0	1	0	0	1	0	0
0	108200000000	1082063090	1082063	Female	53	50-54	Agricultural Hukou	1	Illiterate	1	3001	4870	4720		1	0	0	0	5	Poor	Poor / Very poor	�ܺ�	0	1	10	15.5	12	1	15	1507	Rural	220	9	2	2	2	6	1	1	1	1	1	0	1	0	0	1	0	0
0	108200000000	1082063050	1082063	Female	57	55-59	Agricultural Hukou	1	Illiterate	1	13851	10390	9890	22.6306	1	0	0	1	2	Excellent / Very good / Good / Fair	Very good / Good / Fair	��	0	0	6	10	0	0	15	1507	Rural	220	2	2	2	2	6	0	1	1	1	1	0	0	0	0	0	0	0
0	108200000000	1082063120	1082063	Male	57	55-59	Agricultural Hukou	2	Literate	1	19501	16700	15200	21.8934	1	0	0	1	1	Excellent / Very good / Good / Fair	Very good / Good / Fair	�ܺ�	0	0	11	17.5	0	0	15	1507	Rural	220	2	2	2	2	6	0	1	1	1	1	0	1	0	0	1	0	0
0	108200000000	1082063260	1082063	Male	53	50-54	Agricultural Hukou	6	High and Above	1	8001	1884.29	1384.29	21.0525	1	0	0	1	1	Poor	Poor / Very poor	�ܺ�	0	1	10	15.5	10	1	15	1507	Rural	220	9	2	2	2	6	1	1	1	1	1	0	1	0	0	1	0	0
0	108200000000	1082063290	1082063	Female	59	55-59	Agricultural Hukou	4	Primary	1	645	5242.49	3242.49	27.1186	1	0	0	1	1	Poor	Very good / Good / Fair	��	0	1	11	14.5	21	1	15	1507	Rural	220	9	2	2	2	6	1	1	1	1	1	0	1	0	0	1	0	0
0	108200000000	1082063140	1082063	Female	59	55-59	Agricultural Hukou	2	Literate	1	27101	8703.33	8203.33	18.9039	0	1	0	1	1	Poor	Very good / Good / Fair	�ܺ�	0	1	9	12.5	4	0	15	1507	Rural	220	2	2	2	2	6	0	1	1	1	1	0	1	0	0	1	0	0
0	108200000000	1082063250	1082063	Female	45	45-49	Agricultural Hukou	4	Primary	1	1	2726.67	2660	27.6669	0	0	0	0	0		Very good / Good / Fair	��	0	0	11	15	4	0	15	1507	Rural	220	9	2	2	2	6	1	1	1	1	1	0	1	0	0	1	0	0
0	108200000000	1082063030	1082063	Male	66	65-69	Agricultural Hukou	2	Literate	5	2696	3090	2840	24.555	0	0	0	1	1		Poor / Very poor	�ܺ�	0	1	11	15	25	1	15	1507	Rural	220	2	2	2	2	6	0	1	1	1	1	0	1	0	0	1	0	0
0	108200000000	1082063070	1082063	Female	58	55-59	Agricultural Hukou	4	Primary	1	601	4180	3680	25.5161	1	0	0	1	3	Excellent / Very good / Good / Fair	Poor / Very poor	����	0	1	6	7	14	1	15	1507	Rural	220	2	2	2	2	6	0	1	1	1	1	0	1	0	0	1	0	0
0	108200000000	1082063230	1082063	Male	45	45-49	Agricultural Hukou	4	Primary	1	1501	4500	3000	22.0123	1	0	0	0	0	Excellent / Very good / Good / Fair	Very good / Good / Fair	һ��	0	1	11	14.5	9	0	15	1507	Rural	220	2	2	2	2	6	0	1	1	1	1	0	1	0	0	1	0	0
0	108200000000	1082063220	1082063	Female	45	45-49	Agricultural Hukou	4	Primary	1	13900.9	4535	4520		0	0	0	0	0	Excellent / Very good / Good / Fair	Very good / Good / Fair		1	0	6	7.5	1	0	15	1507	Rural	220	2	2	2	2	6	0	1	1	1	1	0	0	0	0	0	0	0
0	108200000000	1082063020	1082063	Male	61	60-64	Agricultural Hukou	2	Literate	1	376	8480	980	29.4401	0	0	0	1	1	Poor	Very good / Good / Fair	��	0	1	8	10.5	13	1	15	1507	Rural	220	2	2	2	2	6	0	1	1	1	1	0	1	0	0	1	0	0
0	108200000000	1082063110	1082063	Male	49	45-49	Agricultural Hukou	1	Illiterate	4	1	4700	3700	22.9668	0	0	0	1	0	Excellent / Very good / Good / Fair	Very good / Good / Fair	�ܺ�	0	0	7	9.5	4	0	15	1507	Rural	220	9	2	2	2	6	1	1	1	1	1	0	0	0	0	0	0	0
0	108200000000	1082063190	1082063	Male	52	50-54	Agricultural Hukou	4	Primary	1	4101	9170	1670	23.4876	1	0	0	0	3		Poor / Very poor	�ܺ�	0	0	9	10.5	9	0	15	1507	Rural	220	4	2	2	2	6	1	1	1	1	1	0	1	0	0	1	0	0
0	108200000000	1082063080	1082063	Male	53	50-54	Agricultural Hukou	2	Literate	1	2501	6502.5	6352.5		0	0	0	0	1	Excellent / Very good / Good / Fair	Very good / Good / Fair	�ܺ�	0	0	5	9	3	0	15	1507	Rural	220	2	2	2	2	6	0	1	1	1	1	0	0	0	0	0	0	0
0	108200000000	1082063040	1082063	Male	62	60-64	Agricultural Hukou	4	Primary	1	2001	6440	3440	25.9787	1	1	1	1	5	Poor	Very good / Good / Fair	��	1	1	9	11	14	1	15	1507	Rural	220	2	2	2	2	6	0	1	1	1	1	0	1	0	0	1	0	0
0	108200000000	1082063080	1082063	Female	52	50-54	Agricultural Hukou	5	Middle	1	2501	6502.5	6352.5	26.6876	1	0	0	1	0	Excellent / Very good / Good / Fair	Very good / Good / Fair	�ܺ�	0	1	4	7	3	0	15	1507	Rural	220	2	2	2	2	6	0	1	1	1	1	0	0	0	0	0	0	0
0	108200000000	1082063220	1082063	Male	46	45-49	Agricultural Hukou	4	Primary	1	13900.9	4535	4520	20.2239	1	0	0	0	1	Excellent / Very good / Good / Fair	Very good / Good / Fair	�ܺ�	0	1	8	10	9	0	15	1507	Rural	220	2	2	2	2	6	0	1	1	1	1	0	0	0	0	0	0	0
0	108200000000	1082063130	1082063	Female	62	60-64	Agricultural Hukou	2	Literate	5	1301	10345	9595	22.4	1	0	0	1	4	Poor	Poor / Very poor	�ܺ�	0	1	10	15.5	23	1	15	1507	Rural	220	2	2	2	2	6	0	1	1	1	1	0	1	0	0	1	0	0
0	108200000000	1082063060	1082063	Male	63	60-64	Agricultural Hukou	4	Primary	1	4001	10240	8740	30.3739	1	0	0	1	4	Excellent / Very good / Good / Fair	Very good / Good / Fair	�ܺ�	0	1	8	11	8	0	15	1507	Rural	220	2	2	2	2	6	0	1	1	1	1	0	1	0	0	1	0	0
0	108200000000	1082063170	1082063	Male	56	55-59	Agricultural Hukou	1	Illiterate	1	3751	1825	1800	17.7758	0	0	0	0	0	Excellent / Very good / Good / Fair	Very good / Good / Fair	һ��	0	0	11	15.5	9	0	15	1507	Rural	220	9	2	2	2	6	1	1	1	1	1	0	1	0	0	1	0	0
0	108200000000	1082063090	1082063	Male	58	55-59	Agricultural Hukou	5	Middle	1	3001	4870	4720	24.0785	0	0	0	0	0	Excellent / Very good / Good / Fair	Very good / Good / Fair	�ܺ�	0	0	10	13.5	11	1	15	1507	Rural	220	9	2	2	2	6	1	1	1	1	1	0	1	0	0	1	0	0
0	108200000000	1082063170	1082063	Female	56	55-59	Agricultural Hukou	1	Illiterate	1	3751	1825	1800	22.1026	0	0	0	0	1		Poor / Very poor	��	0	1	7	10	3	0	15	1507	Rural	220	9	2	2	2	6	1	1	1	1	1	0	1	0	0	1	0	0
0	108200000000	1082063150	1082063	Female	57	55-59	Agricultural Hukou	1	Illiterate	1	2501	2670	1670	23.9565	0	0	0	0	1	Excellent / Very good / Good / Fair	Very good / Good / Fair	����	0	1	11	15.5	22	1	15	1507	Rural	220	2	2	2	2	6	0	1	1	1	1	0	0	0	0	0	0	0
0	108200000000	1082063060	1082063	Female	61	60-64	Agricultural Hukou	4	Primary	1	4001	10240	8740	23.7187	1	0	0	1	3	Excellent / Very good / Good / Fair	Very good / Good / Fair	һ��	0	1	8	11	10	1	15	1507	Rural	220	2	2	2	2	6	0	1	1	1	1	0	1	0	0	1	0	0
0	108200000000	1082063270	1082063	Female	68	65-69	Agricultural Hukou	2	Literate	5	11271	13360	12860	22.5935	0	0	0	1	2	Excellent / Very good / Good / Fair	Very good / Good / Fair	�ܺ�	1	0	11	14.5	5	0	15	1507	Rural	220	9	2	2	2	6	1	1	1	1	1	0	1	0	0	1	0	0
0	108200000000	1082063260	1082063	Female	51	50-54	Agricultural Hukou	4	Primary	1	8001	1884.29	1384.29	23.2411	0	0	0	0	0	Excellent / Very good / Good / Fair	Very good / Good / Fair	�ܺ�	0	0	11	14	12	1	15	1507	Rural	220	9	2	2	2	6	1	1	1	1	1	0	1	0	0	1	0	0
0	108200000000	1082063100	1082063	Male	49	45-49	Agricultural Hukou	5	Middle	1	1001	4825	4325	26.1269	0	0	0	0	0	Excellent / Very good / Good / Fair	Very good / Good / Fair	��	0	0	10	14	0	0	15	1507	Rural	220	9	2	2	2	6	1	1	1	1	1	0	1	0	0	1	0	0
0	108200000000	1082063150	1082063	Male	59	55-59	Agricultural Hukou	4	Primary	1	2501	2670	1670	22.1663	0	0	0	0	0		Very good / Good / Fair	�ܺ�	0	0	11	13.5	13	1	15	1507	Rural	220	2	2	2	2	6	0	1	1	1	1	0	0	0	0	0	0	0
0	108200000000	1082063160	1082063	Male	52	50-54	Agricultural Hukou	5	Middle	1	2034.33	1810	1476.67	23.6176	1	0	0	0	1	Excellent / Very good / Good / Fair	Very good / Good / Fair	һ��	0	1	10	13.5	7	0	15	1507	Rural	220	9	2	2	2	6	1	1	1	1	1	0	0	0	0	0	0	0
0	108200000000	1082063210	1082063	Male	58	55-59	Agricultural Hukou	4	Primary	1	24701	12900	10400	30.4904	0	0	0	1	3	Excellent / Very good / Good / Fair	Very good / Good / Fair	����	0	1	8	11.5	3	0	15	1507	Rural	220	2	2	2	2	6	0	1	1	1	1	0	1	0	0	1	0	0
0	108200000000	1082063290	1082063	Male	64	60-64	Agricultural Hukou	4	Primary	1	645	5242.49	3242.49	17.939	0	1	1	0	2	Poor	Poor / Very poor	һ��	0	1	11	14	12	1	15	1507	Rural	220	9	2	2	2	6	1	1	1	1	1	0	1	0	0	1	0	0
0	108200000000	1082063040	1082063	Female	61	60-64	Agricultural Hukou	4	Primary	1	2001	6440	3440	28.6391	0	0	0	1	3	Poor	Very good / Good / Fair	�ܺ�	0	1	5	7.5	9	0	15	1507	Rural	220	2	2	2	2	6	0	1	1	1	1	0	1	0	0	1	0	0
0	108200000000	1082063140	1082063	Male	59	55-59	Agricultural Hukou	5	Middle	1	27101	8703.33	8203.33	28.7899	1	0	0	0	0	Excellent / Very good / Good / Fair	Very good / Good / Fair	�ܺ�	0	0	11	15.5	10	1	15	1507	Rural	220	2	2	2	2	6	0	1	1	1	1	0	1	0	0	1	0	0
0	108200000000	1082063240	1082063	Male	60	60-64	Agricultural Hukou	1	Illiterate	1	1	7840	7840	20.3455	0	0	0	0	0	Excellent / Very good / Good / Fair	Very good / Good / Fair	�ܺ�	0	0	2	6	1	0	15	1507	Rural	220	2	2	2	2	6	0	1	1	1	1	0	0	0	0	0	0	0
0	108200000000	1082063010	1082063	Male	47	45-49	Agricultural Hukou	5	Middle	1	41501	5200	4200	29.4751	1	0	0	0	0	Excellent / Very good / Good / Fair	Very good / Good / Fair	�ܺ�	0	0	11	19	5	0	15	1507	Rural	220	2	2	2	2	6	0	1	1	1	1	0	1	0	0	1	0	0
0	108200000000	1082063180	1082063	Female	56	55-59	Agricultural Hukou	4	Primary	1	10901	5410	5210	25.5129	1	0	0	1	3	Poor	Poor / Very poor	����	0	1	7	10	21	1	15	1507	Rural	220	2	2	2	2	6	0	1	1	1	1	0	1	0	0	1	0	0
0	108200000000	1082063210	1082063	Female	56	55-59	Agricultural Hukou	1	Illiterate	1	24701	12900	10400	23.767	1	0	0	0	3	Poor	Very good / Good / Fair	�ܺ�	0	1	6	9	10	1	15	1507	Rural	220	2	2	2	2	6	0	1	1	1	1	0	0	0	0	0	0	0
0	108200000000	1082063250	1082063	Male	47	45-49	Agricultural Hukou	5	Middle	1	1	2726.67	2660	28.3564	0	0	0	0	0	Excellent / Very good / Good / Fair	Very good / Good / Fair	��	0	0	11	17.5	0	0	15	1507	Rural	220	9	2	2	2	6	1	1	1	1	1	0	1	0	0	1	0	0
0	108200000000	1082063190	1082063	Female	53	50-54	Agricultural Hukou	1	Illiterate	1	4101	9170	1670	20.8122	1	1	1	0	6	Poor	Poor / Very poor	�ܺ�	0	1	6	9.5	18	1	15	1507	Rural	220	4	2	2	2	6	1	1	1	1	1	0	1	0	0	1	0	0
0	108300000000	1082591050	1082591	Male	59	55-59	Agricultural Hukou	2	Literate	1	1801	3067.06	2048.73		0	0	0	0	0	Excellent / Very good / Good / Fair	Very good / Good / Fair	һ��	0	0	11	13	4	0	15	1507	Rural	220	9	2	1	2	6	1	0	1	1	1	0	1	0	0	1	0	0
0	108300000000	1082591260	1082591	Female	45	45-49	Agricultural Hukou	1	Illiterate	1	8551	5591.89	3591.89	31.9762	1	0	0	0	1		Poor / Very poor	һ��	0	1			18	1	15	1507	Rural	220	9	2	1	2	6	1	0	1	1	1	0	0	0	0	0	0	0
0	108300000000	1082591230	1082591	Male	62	60-64	Agricultural Hukou	5	Middle	1	1201	5164	1164	23.3941	0	0	0	1	3	Excellent / Very good / Good / Fair	Very good / Good / Fair	����	0	0	8	11	8	0	15	1507	Rural	220	3	2	1	2	6	0	0	1	1	1	0	1	0	0	1	0	0
0	108300000000	1082591190	1082591	Female	54	50-54	Agricultural Hukou	4	Primary	1	3401	3544	3044		0	0	0	0	0	Excellent / Very good / Good / Fair	Very good / Good / Fair	��	0	0	10		10	1	15	1507	Rural	220	2	2	1	2	6	0	0	1	1	1	0	1	0	0	1	0	0
0	108300000000	1082591020	1082591	Male	67	65-69	Agricultural Hukou	2	Literate	1	2554.33	5900	5400		0	1	0	1	2	Excellent / Very good / Good / Fair	Very good / Good / Fair	�ܺ�	0	0	10		9	0	15	1507	Rural	220	2	2	1	2	6	0	0	1	1	1	0	1	0	0	1	0	0
0	108300000000	1082591050	1082591	Female	56	55-59	Agricultural Hukou	4	Primary	1	1801	3067.06	2048.73		0	0	0		2	Excellent / Very good / Good / Fair	Very good / Good / Fair	һ��	1	0	11	16	3	0	15	1507	Rural	220	9	2	1	2	6	1	0	1	1	1	0	1	0	0	1	0	0
0	108300000000	1082591320	1082591	Female	49	45-49	Agricultural Hukou	5	Middle	1	2167.67	3020	2686.67	28.3467	0	0	0	1	1	Poor	Poor / Very poor	һ��	0	1	7		6	0	15	1507	Rural	220	9	2	1	2	6	1	0	1	1	1	0	1	0	0	1	0	0
0	108300000000	1082591150	1082591	Female	55	55-59	Agricultural Hukou	1	Illiterate	1	4601	1540	540	26.8387	0	1	0	1	2		Poor / Very poor	����	0	0	10	13	20	1	15	1507	Rural	220	2	2	2	2	6	0	1	1	1	1	0	1	0	0	1	0	0
0	108300000000	1082591020	1082591	Female	63	60-64	Agricultural Hukou	2	Literate	1	2554.33	5900	5400		0	0	0	0	2		Very good / Good / Fair	�ܺ�	0	0	11		11	1	15	1507	Rural	220	2	2	1	2	6	0	0	1	1	1	0	1	0	0	1	0	0
0	108300000000	1082591340	1082591	Female	49	45-49	Agricultural Hukou	2	Literate	1	3401	4591.77	3791.77	35.3962	0	0	0	1	2	Poor	Poor / Very poor	��	0	1	11	14	9	0	15	1507	Rural	220	10	2	1	2	6	1	0	1	1	1	0	1	0	0	1	0	0
0	108300000000	1082591220	1082591	Female	54	50-54	Agricultural Hukou	1	Illiterate	1	8117.67	8029.4	3862.73		1	1	1	1	7		Poor / Very poor	����	1	1			11	1	15	1507	Rural	220	1	2	1	2	6	0	0	1	1	1	0	1	0	0	1	0	0
0	108300000000	1082591330	1082591	Female	71	70-74	Agricultural Hukou	2	Literate	2	7201	7222.03	2222.03	13.2932	0	1	0	1	3	Poor	Poor / Very poor	һ��	1						15	1507	Rural	220	9	2	1	2	6	1	0	1	1	1	0	0	0	0	0	0	0
0	108300000000	1082591300	1082591	Male	51	50-54	Agricultural Hukou	4	Primary	1	5743.86	7962.86	6534.29		0	1	1	1	4	Excellent / Very good / Good / Fair	Very good / Good / Fair	�ܺ�	0	0	8		13	1	15	1507	Rural	220	2	2	1	2	6	0	0	1	1	1	0	1	0	0	1	0	0
0	108300000000	1082591120	1082591	Female	45	45-49	Agricultural Hukou	1	Illiterate	1	10461	3322	2522	25.8541	0	0	0	1	3	Poor	Poor / Very poor	һ��	1	1			0	0	15	1507	Rural	220	1	2	1	2	6	0	0	1	1	1	0	1	0	0	1	0	0
0	108300000000	1082591080	1082591	Female	59	55-59	Non-Agricultural Hukou	5	Middle	1	10851	7817.5	6317.5	28.5662	0	0	0	0	0	Excellent / Very good / Good / Fair	Very good / Good / Fair	һ��	0	1	11	12.5	0	0	15	1507	Rural	220	9	2	1	2	6	1	0	1	1	1	0	1	0	0	1	0	0
0	108300000000	1082591200	1082591	Male	53	50-54	Agricultural Hukou	5	Middle	1	14567.7	11226.3	7893	27.4911	0	0	0	0	3	Poor	Very good / Good / Fair	��	0	1	6	10.5	8	0	15	1507	Rural	220	1	2	1	2	6	0	0	1	1	1	0	1	0	0	1	0	0
0	108300000000	1082591270	1082591	Male	59	55-59	Agricultural Hukou	4	Primary	1	6241	6968	5968	21.1971	0	0	0	0	2	Excellent / Very good / Good / Fair	Very good / Good / Fair	��	0	0	10		8	0	15	1507	Rural	220	2	2	1	2	6	0	0	1	1	1	0	1	0	0	1	0	0
0	108300000000	1082591180	1082591	Male	56	55-59	Agricultural Hukou	5	Middle	1	8101	8750	6250		0	0	0	0	1	Excellent / Very good / Good / Fair	Very good / Good / Fair	�ܺ�	0	0	11		7	0	15	1507	Rural	220	2	2	1	2	6	0	0	1	1	1	0	1	0	0	1	0	0
0	108300000000	1082591340	1082591	Male	52	50-54	Agricultural Hukou	4	Primary	1	3401	4591.77	3791.77	18.6356	0	0	0	1	4	Poor	Poor / Very poor	һ��	1	1	2		21	1	15	1507	Rural	220	10	2	1	2	6	1	0	1	1	1	0	1	0	0	1	0	0
0	108300000000	1082591260	1082591	Male	48	45-49	Agricultural Hukou	2	Literate	1	8551	5591.89	3591.89	35.5946	1	0	0	0	1	Poor	Poor / Very poor	һ��	1	1	6	9	9	0	15	1507	Rural	220	9	2	1	2	6	1	0	1	1	1	0	0	0	0	0	0	0
0	108300000000	1082591080	1082591	Male	58	55-59	Agricultural Hukou	1	Illiterate	1	10851	7817.5	6317.5	28.362	0	1	1	1	2	Poor	Poor / Very poor	һ��	0	0	9	10.5	5	0	15	1507	Rural	220	9	2	1	2	6	1	0	1	1	1	0	1	0	0	1	0	0
0	108300000000	1082591170	1082591	Male	84	80+	Agricultural Hukou	4	Primary	5	5001	11954.3	10554.3		0	0	0	1	3	Excellent / Very good / Good / Fair	Very good / Good / Fair	�ܺ�	1	1	7		17	1	15	1507	Rural	220	2	2	1	2	6	0	0	1	1	1	0	1	0	0	1	0	0
0	108300000000	1082591190	1082591	Male	58	55-59	Agricultural Hukou	4	Primary	1	3401	3544	3044		0	0	0	0	3	Excellent / Very good / Good / Fair	Very good / Good / Fair	�ܺ�	0	0	10		11	1	15	1507	Rural	220	2	2	1	2	6	0	0	1	1	1	0	1	0	0	1	0	0
0	108300000000	1082591290	1082591	Female	64	60-64	Agricultural Hukou	1	Illiterate	1	4736	5116.13	1366.13	27.7138	1	0	0	1	4		Poor / Very poor	һ��	1	1			20	1	15	1507	Rural	220	10	2	1	2	6	1	0	1	1	1	0	1	0	0	1	0	0
0	108300000000	1082591250	1082591	Male	77	75-79	Agricultural Hukou	1	Illiterate	1	571	2502	1002	23.7885	0	0	0	1	0		Very good / Good / Fair	�ܺ�	0	0	11	14.5	4	0	15	1507	Rural	220	2	2	1	2	6	0	0	1	1	1	0	1	0	0	1	0	0
0	108300000000	1082591090	1082591	Female	57	55-59	Agricultural Hukou	2	Literate	1	1001	1708	1458	20.134	1	0	0	0	0	Poor	Poor / Very poor	��	0	1			19	1	15	1507	Rural	220	9	2	1	2	6	1	0	1	1	1	0	1	0	0	1	0	0
0	108300000000	1082591110	1082591	Male	56	55-59	Agricultural Hukou	6	High and Above	1	1281	13133	3133.01	22.5915	1	0	0	0	3	Poor	Poor / Very poor	��	1	1	8	9.5	6	0	15	1507	Rural	220	10	2	1	2	6	1	0	1	1	1	0	1	0	0	1	0	0
0	108300000000	1082591280	1082591	Female	53	50-54	Agricultural Hukou	2	Literate	4	11501	2930	1430	18.8651	1			0	3		Poor / Very poor	һ��	0	0	7	9.5	21	1	15	1507	Rural	220	9	2	1	2	6	1	0	1	1	1	0	1	0	0	1	0	0
0	108300000000	1082591040	1082591	Male	46	45-49	Agricultural Hukou	4	Primary	1	10334.3	5813.33	5713.33		0	0	0	0	1	Excellent / Very good / Good / Fair	Very good / Good / Fair	��	0						15	1507	Rural	220	9	2	1	2	6	1	0	1	1	1	0	1	0	0	1	0	0
0	108300000000	1082591070	1082591	Female	48	45-49	Agricultural Hukou	1	Illiterate	1	21201	4700	2200	27.6051	0	1	1	1	7		Poor / Very poor	��	1	0	7	10.5	0	0	15	1507	Rural	220	2	2	1	2	6	0	0	1	1	1	0	1	0	0	1	0	0
0	108300000000	1082591160	1082591	Female	45	45-49	Agricultural Hukou	4	Primary	1	2961	4152	3152		0	0	0	0	2	Excellent / Very good / Good / Fair	Very good / Good / Fair	�ܺ�	0	0	8	15	4	0	15	1507	Rural	220	2	2	1	2	6	0	0	1	1	1	0	1	0	0	1	0	0
0	108300000000	1082591090	1082591	Male	57	55-59	Agricultural Hukou	2	Literate	1	1001	1708	1458		0	0	0	1	3	Poor	Poor / Very poor	һ��	1	1	8	9.5	13	1	15	1507	Rural	220	9	2	1	2	6	1	0	1	1	1	0	1	0	0	1	0	0
0	108300000000	1082591070	1082591	Male	55	55-59	Agricultural Hukou	4	Primary	1	21201	4700	2200	30.2592	0	0	0	1	3	Poor	Poor / Very poor	һ��	0	1	10	16	6	0	15	1507	Rural	220	2	2	1	2	6	0	0	1	1	1	0	1	0	0	1	0	0
0	108300000000	1082591220	1082591	Male	57	55-59	Agricultural Hukou	2	Literate	1	8117.67	8029.4	3862.73		0	0	0	0	2	Excellent / Very good / Good / Fair	Very good / Good / Fair	һ��	1	1	2		0	0	15	1507	Rural	220	1	2	1	2	6	0	0	1	1	1	0	1	0	0	1	0	0
0	108300000000	1082591040	1082591	Female	46	45-49	Agricultural Hukou	4	Primary	1	10334.3	5813.33	5713.33		0	0	0	0	0	Excellent / Very good / Good / Fair	Very good / Good / Fair	��	0						15	1507	Rural	220	9	2	1	2	6	1	0	1	1	1	0	1	0	0	1	0	0
0	108300000000	1082591210	1082591	Female	81	80+	Agricultural Hukou	1	Illiterate	1	5369.75	6120	3620		1	0	0	1	3	Poor	Poor / Very poor	�ܺ�	1	1	7		15	1	15	1507	Rural	220	2	2	1	2	6	0	0	1	1	1	0	1	0	0	1	0	0
0	108300000000	1082591200	1082591	Female	52	50-54	Agricultural Hukou	5	Middle	1	14567.7	11226.3	7893	24.7541	1	0	0	0	3		Very good / Good / Fair	һ��	1	1	8	12.5	8	0	15	1507	Rural	220	1	2	1	2	6	0	0	1	1	1	0	1	0	0	1	0	0
0	108300000000	1082591140	1082591	Male	64	60-64	Agricultural Hukou	1	Illiterate	1	4577.67	4591.33	2591.33		0	0	0	0	1		Very good / Good / Fair	��	0	0	9		14	1	15	1507	Rural	220	2	2	2	2	6	0	1	1	1	1	0	1	0	0	1	0	0
0	108300000000	1082591240	1082591	Female	68	65-69	Agricultural Hukou	1	Illiterate	5	12167.7	15573.3	14740		0	0	0	0	0		Very good / Good / Fair	�ܺ�	0	0	10		13	1	15	1507	Rural	220	2	2	1	2	6	0	0	1	1	1	0	1	0	0	1	0	0
0	108300000000	1082591180	1082591	Female	55	55-59	Agricultural Hukou	2	Literate	1	8101	8750	6250		0	0	0	1	3		Poor / Very poor	�ܺ�	0	0	11	15.5	11	1	15	1507	Rural	220	2	2	1	2	6	0	0	1	1	1	0	1	0	0	1	0	0
0	108300000000	1082591150	1082591	Male	58	55-59	Agricultural Hukou	2	Literate	1	4601	1540	540	22.9155	0	0	0	1	3	Excellent / Very good / Good / Fair	Very good / Good / Fair	�ܺ�	0	0	11	14	19	1	15	1507	Rural	220	2	2	2	2	6	0	1	1	1	1	0	1	0	0	1	0	0
0	108300000000	1082591250	1082591	Female	69	65-69	Agricultural Hukou	4	Primary	1	571	2502	1002	26.7707	0	0	0	0	1		Poor / Very poor	�ܺ�	0	0	10		13	1	15	1507	Rural	220	2	2	1	2	6	0	0	1	1	1	0	1	0	0	1	0	0
0	108300000000	1082591290	1082591	Male	70	70-74	Agricultural Hukou	2	Literate	1	4736	5116.13	1366.13	25.6985	1	0	0	1	3	Poor	Very good / Good / Fair	һ��	1	0	7	9	6	0	15	1507	Rural	220	10	2	1	2	6	1	0	1	1	1	0	1	0	0	1	0	0
0	108300000000	1082591310	1082591	Male	66	65-69	Agricultural Hukou	4	Primary	1	2441	3460	2660	24.293	0	0	0	0	0	Excellent / Very good / Good / Fair	Very good / Good / Fair	�ܺ�	0	0	11	12.5	8	0	15	1507	Rural	220	2	2	1	2	6	0	0	1	1	1	0	1	0	0	1	0	0
0	108300000000	1082591060	1082591	Male	65	65-69	Agricultural Hukou	4	Primary	1	1	5010	2010		0	0	0	0	3	Excellent / Very good / Good / Fair	Very good / Good / Fair	����	0	0	9	11	8	0	15	1507	Rural	220	4	2	1	2	6	1	0	1	1	1	0	1	0	0	1	0	0
0	108300000000	1082591330	1082591	Male	75	75-79	Agricultural Hukou	2	Literate	2	7201	7222.03	2222.03		0	1	0	1	3	Poor	Poor / Very poor	һ��	0						15	1507	Rural	220	9	2	1	2	6	1	0	1	1	1	0	1	0	0	1	0	0
0	108300000000	1082591030	1082591	Female	64	60-64	Agricultural Hukou	1	Illiterate	1	1501	3450	2283.33	25.9671	0	0	0	0	1		Poor / Very poor	��	1	0	8		18	1	15	1507	Rural	220	2	2	1	2	6	0	0	1	1	1	0	1	0	0	1	0	0
0	108300000000	1082591210	1082591	Male	78	75-79	Agricultural Hukou	1	Illiterate	1	5369.75	6120	3620		0	1	0	1	1	Excellent / Very good / Good / Fair	Very good / Good / Fair	�ܺ�	1	1	7		14	1	15	1507	Rural	220	2	2	1	2	6	0	0	1	1	1	0	1	0	0	1	0	0
0	108300000000	1082591140	1082591	Female	61	60-64	Agricultural Hukou	1	Illiterate	1	4577.67	4591.33	2591.33		0	1	0	1	2	Excellent / Very good / Good / Fair	Very good / Good / Fair	�ܺ�	0	0	10		10	1	15	1507	Rural	220	2	2	2	2	6	0	1	1	1	1	0	1	0	0	1	0	0
0	108300000000	1082591110	1082591	Female	53	50-54	Agricultural Hukou	1	Illiterate	1	1281	13133	3133.01	22.8521	1	1	0	1	4		Poor / Very poor	һ��	0	1	7	8	0	0	15	1507	Rural	220	10	2	1	2	6	1	0	1	1	1	0	1	0	0	1	0	0
0	108300000000	1082591320	1082591	Male	56	55-59	Agricultural Hukou	6	High and Above	1	2167.67	3020	2686.67	12.52	0	0	0	0	0	Excellent / Very good / Good / Fair	Very good / Good / Fair	һ��	0	0	9	13.5	6	0	15	1507	Rural	220	9	2	1	2	6	1	0	1	1	1	0	1	0	0	1	0	0
0	108300000000	1082591130	1082591	Male	45	45-49	Agricultural Hukou	4	Primary	1	10101	7201.33	5701.33	25.7589	1	0	0	1	2	Poor	Poor / Very poor	һ��	0	0			14	1	15	1507	Rural	220	9	2	1	2	6	1	0	1	1	1	0	1	0	0	1	0	0
0	108300000000	1082591100	1082591	Male	46	45-49	Agricultural Hukou	4	Primary	1	3169	2405.75	1805.75	21.58	0	0	0	1	1	Excellent / Very good / Good / Fair	Poor / Very poor	һ��	1	0	3	5.5	0	0	15	1507	Rural	220	10	2	1	2	6	1	0	1	1	1	0	1	0	0	1	0	0
0	108300000000	1082591030	1082591	Male	63	60-64	Agricultural Hukou	2	Literate	1	1501	3450	2283.33	24.0575	0	0	0	0	3	Excellent / Very good / Good / Fair	Poor / Very poor	һ��	0	0	10		14	1	15	1507	Rural	220	2	2	1	2	6	0	0	1	1	1	0	1	0	0	1	0	0
0	108300000000	1082591270	1082591	Female	56	55-59	Agricultural Hukou	1	Illiterate	1	6241	6968	5968	27.3011	0	0	0	1	0	Excellent / Very good / Good / Fair	Very good / Good / Fair	�ܺ�	0	0	8		10	1	15	1507	Rural	220	2	2	1	2	6	0	0	1	1	1	0	1	0	0	1	0	0
0	108300000000	1082591060	1082591	Female	58	55-59	Agricultural Hukou	4	Primary	1	1	5010	2010		0	0	0	0	2		Poor / Very poor	�ܺ�	0	0	8	11	14	1	15	1507	Rural	220	4	2	1	2	6	1	0	1	1	1	0	1	0	0	1	0	0
0	108300000000	1082591010	1082591	Male	79	75-79	Agricultural Hukou	2	Literate	1	6251	6280	1280	24.6097	0	0	0	0	0	Excellent / Very good / Good / Fair	Poor / Very poor	��	0	0	11		11	1	15	1507	Rural	220	2	2	1	2	6	0	0	1	1	1	0	1	0	0	1	0	0
0	108300000000	1082591310	1082591	Female	59	55-59	Agricultural Hukou	4	Primary	1	2441	3460	2660	31.2974	0	0	0	1	2	Poor	Poor / Very poor	��	0	0	10	12	4	0	15	1507	Rural	220	2	2	1	2	6	0	0	1	1	1	0	1	0	0	1	0	0
0	108300000000	1082591160	1082591	Male	51	50-54	Agricultural Hukou	5	Middle	1	2961	4152	3152		0	0	0	0	1		Very good / Good / Fair	�ܺ�	1	0	9	11	9	0	15	1507	Rural	220	2	2	1	2	6	0	0	1	1	1	0	1	0	0	1	0	0
0	108300000000	1082592090	1082592	Male	69	65-69	Non-Agricultural Hukou	1	Illiterate	1	3841	4808	4008		0	0	0	0	0	Poor	Poor / Very poor	�ܺ�	1	0	5		12	1	15	1507	Urban	121	2	2	1	2	6	0	0	1	1	1	0	1	0	0	1	0	0
0	108300000000	1082592430	1082592	Female	56	55-59	Agricultural Hukou	2	Literate	1	12501	5337.53	3837.53	28.1233	1	0	0	1	3		Poor / Very poor	һ��	1	0	9	10.5	11	1	15	1507	Urban	121	9	2	1	2	6	1	0	1	1	1	0	1	0	0	1	0	0
0	108300000000	1082592230	1082592	Female	60	60-64	Agricultural Hukou	1	Illiterate	1	5921	2570	1570	28.6521	0	1	0	1	4	Excellent / Very good / Good / Fair	Very good / Good / Fair	һ��	1	0	1	2.5	19	1	15	1507	Urban	121	2	2	1	2	6	0	0	1	1	1	0	1	0	0	1	0	0
0	108300000000	1082592130	1082592	Male	63	60-64	Agricultural Hukou	5	Middle	1	5716	4089.02	3589.02	25.5558	1	0	0	1	1	Excellent / Very good / Good / Fair	Very good / Good / Fair	��	0	1	10	14.5	1	0	15	1507	Urban	121	9	2	1	2	6	1	0	1	1	1	0	1	0	0	1	0	0
0	108300000000	1082592210	1082592	Male	62	60-64	Non-Agricultural Hukou	5	Middle	1	11251	6715	5215	21.7555	0	0	0	0	1	Excellent / Very good / Good / Fair	Very good / Good / Fair	����	0	1	7	12	7	0	15	1507	Urban	121	2	2	1	2	4	0	0	1	0	1	0	1	0	0	0	1	0
0	108300000000	1082592290	1082592	Female	69	65-69	Agricultural Hukou	1	Illiterate	1	3881	5069.01	3319.01	18.2384	1	0	0	0	4	Poor	Poor / Very poor	��	1	1	6		21	1	15	1507	Urban	121	9	2	1	2	6	1	0	1	1	1	0	1	0	0	1	0	0
0	108300000000	1082592140	1082592	Female	45	45-49	Non-Agricultural Hukou	6	High and Above	1	10501	12021	11521	21.7008	0	0	0	0	0	Excellent / Very good / Good / Fair	Very good / Good / Fair	��	0	1	10		8	0	15	1507	Urban	121	1	2	1	2	5	0	0	1	0	1	0	1	0	0	0	1	0
0	108300000000	1082592090	1082592	Female	68	65-69	Non-Agricultural Hukou	1	Illiterate	1	3841	4808	4008		0	0	0	1	3		Very good / Good / Fair	�ܺ�	0	0	5		14	1	15	1507	Urban	121	2	2	1	2	6	0	0	1	1	1	0	1	0	0	1	0	0
0	108300000000	1082592050	1082592	Male	67	65-69	Agricultural Hukou	4	Primary	1	5745	8452	7252		0	0	0	1	2	Poor	Poor / Very poor	һ��	1	0	9	12	20	1	15	1507	Urban	121	2	2	1	2	6	0	0	1	1	1	0	1	0	0	1	0	0
0	108300000000	1082592170	1082592	Male	50	50-54	Agricultural Hukou	6	High and Above	1	12334.3	2008.36	1841.7	22.0181	0	0	0	0	1	Excellent / Very good / Good / Fair	Very good / Good / Fair	һ��	0	0	6	9	2	0	15	1507	Urban	121	9	2	1	2	6	1	0	1	1	1	0	1	0	0	1	0	0
0	108300000000	1082592200	1082592	Male	56	55-59	Agricultural Hukou	4	Primary	1	5201	4116.32	3616.32	21.8887	0	0	0	1	1	Excellent / Very good / Good / Fair	Very good / Good / Fair	��	0	0	5	8	2	0	15	1507	Urban	121	9	2	1	2	6	1	0	1	1	1	0	1	0	0	1	0	0
0	108300000000	1082592390	1082592	Male	46	45-49	Agricultural Hukou	5	Middle	1	12001	21900	21750	23.55	0	0	0	0	0	Excellent / Very good / Good / Fair	Very good / Good / Fair	�ܺ�	0	0	11	15.5	6	0	15	1507	Urban	121	3	2	1	2	6	0	0	1	1	1	0	1	0	0	1	0	0
0	108300000000	1082592300	1082592	Male	69	65-69	Agricultural Hukou	5	Middle	1	5444.33	7720	7053.33	23.5257	1	1	0	0	5	Poor	Poor / Very poor	һ��	1	1	8	10	18	1	15	1507	Urban	121	9	2	1	2	6	1	0	1	1	1	0	1	0	0	1	0	0
0	108300000000	1082592160	1082592	Female	52	50-54	Agricultural Hukou	1	Illiterate	1	4201	4315.14	2915.14		0	0	0	1	3	Poor	Poor / Very poor	��	1	1			21	1	15	1507	Urban	121	2	2	1	2	6	0	0	1	1	1	0	1	0	0	1	0	0
0	108300000000	1082592360	1082592	Female	61	60-64	Non-Agricultural Hukou	1	Illiterate	1	521	3908	3908		0	0	0	1	5		Poor / Very poor	��	1	0	6		12	1	15	1507	Urban	121	2	2	1	2	6	0	0	1	1	1	0	1	0	0	1	0	0
0	108300000000	1082592240	1082592	Male	47	45-49	Agricultural Hukou	5	Middle	1	10601	11114.4	9114.38		0	0	0	0	1	Poor	Very good / Good / Fair	һ��	0	1	11	12.5	10	1	15	1507	Urban	121	2	1	1	2	6	0	0	1	1	0	0	1	0	0	1	0	0
0	108300000000	1082592340	1082592	Male	45	45-49	Agricultural Hukou	5	Middle	1	4992.43	4205.71	3205.71	24.6139	1	0	0	1	1	Poor	Poor / Very poor	��	0	0	9	13.5	18	1	15	1507	Urban	121	10	2	1	2	6	1	0	1	1	1	0	1	0	0	1	0	0
0	108300000000	1082592260	1082592	Male	70	70-74	Agricultural Hukou	2	Literate	1	1381	6810	1810	26.1912	1	1	1	1	5		Very good / Good / Fair	�ܺ�	1	0	6	8.5	13	1	15	1507	Urban	121	2	2	1	2	6	0	0	1	1	1	0	1	0	0	1	0	0
0	108300000000	1082592130	1082592	Female	58	55-59	Agricultural Hukou	2	Literate	1	5716	4089.02	3589.02	24.5417	1	0	0	0	2	Poor	Poor / Very poor	һ��	1	1			21	1	15	1507	Urban	121	9	2	1	2	6	1	0	1	1	1	0	1	0	0	1	0	0
0	108300000000	1082592150	1082592	Male	50	50-54	Agricultural Hukou	5	Middle	1	5951	4953.85	1953.85	24.8735	1	0	0	1	3	Excellent / Very good / Good / Fair	Very good / Good / Fair	��	0	0	8	13	3	0	15	1507	Urban	121	9	2	1	2	6	1	0	1	1	1	0	1	0	0	0	1	0
0	108300000000	1082592160	1082592	Male	52	50-54	Agricultural Hukou	1	Illiterate	1	4201	4315.14	2915.14		1	0	0	1	3	Poor	Poor / Very poor	һ��	1	1			11	1	15	1507	Urban	121	2	2	1	2	6	0	0	1	1	1	0	1	0	0	1	0	0
0	108300000000	1082592380	1082592	Male	50	50-54	Agricultural Hukou	6	High and Above	1	3501	8245.79	5245.79	24.1748	1	0	0	1	2	Poor	Poor / Very poor	��	1	1	11		9	0	15	1507	Urban	121	9	2	1	2	1	1	0	1	0	1	0	0	0	0	0	0	0
0	108300000000	1082592270	1082592	Female	56	55-59	Agricultural Hukou	2	Literate	5	4751	7167.45	5167.45	24.5502	1	1	1	1	4		Poor / Very poor	��	1	1	7	10	16	1	15	1507	Urban	121	1	2	1	2	6	0	0	1	1	1	0	1	0	0	1	0	0
0	108300000000	1082592030	1082592	Male	47	45-49	Non-Agricultural Hukou	5	Middle	1	2501	17600	16100		0	1	0	0	0	Excellent / Very good / Good / Fair	Very good / Good / Fair	�ܺ�	0	0	11		8	0	15	1507	Urban	121	2	2	1	2	6	0	0	1	1	1	0	1	0	0	1	0	0
0	108300000000	1082592280	1082592	Male	52	50-54	Non-Agricultural Hukou	7	High and Above	1	15601	7550	6050		0	1	1	1	3	Excellent / Very good / Good / Fair	Very good / Good / Fair	��	0	0	11		11	1	15	1507	Urban	121	2	2	1	2	6	0	0	1	1	1	0	1	1	0	0	0	0
0	108300000000	1082592120	1082592	Male	47	45-49	Agricultural Hukou	5	Middle	1	14001	7920	6420	21.8754	0	0	0	0	1	Excellent / Very good / Good / Fair	Very good / Good / Fair	�ܺ�	0	0	10		9	0	15	1507	Urban	121	2	2	1	1	6	0	0	0	1	1	0	1	0	0	1	0	0
0	108300000000	1082592400	1082592	Female	65	65-69	Agricultural Hukou	2	Literate	5	2821	2456	2056		0	0	0	0	1	Excellent / Very good / Good / Fair	Very good / Good / Fair	�ܺ�	0	0	7	9	15	1	15	1507	Urban	121	2	2	2	2	6	0	1	1	1	1	0	1	0	0	1	0	0
0	108300000000	1082592410	1082592	Female	62	60-64	Non-Agricultural Hukou	1	Illiterate	1	7201	9520	6020		0	0	0	0	2	Excellent / Very good / Good / Fair	Very good / Good / Fair	��	1	0	6		10	1	15	1507	Urban	121	2	2	1	2	6	0	0	1	1	1	0	1	0	1	0	0	0
0	108300000000	1082592320	1082592	Female	55	55-59	Agricultural Hukou	4	Primary	1	13901	14320	14320		0	1	0	0	0	Excellent / Very good / Good / Fair	Very good / Good / Fair	�ܺ�	0	0	11		6	0	15	1507	Urban	121	2	2	1	2	6	0	0	1	1	1	0	1	0	0	1	0	0
0	108300000000	1082592320	1082592	Male	58	55-59	Agricultural Hukou	4	Primary	1	13901	14320	14320		0	0	0	0	0		Very good / Good / Fair	�ܺ�	0	0	7	13	10	1	15	1507	Urban	121	2	2	1	2	6	0	0	1	1	1	0	1	0	0	1	0	0
0	108300000000	1082592060	1082592	Female	46	45-49	Agricultural Hukou	4	Primary	1	12667.7	8920	5586.67		0	0	0	1	2		Poor / Very poor	�ܺ�	0	0	11		12	1	15	1507	Urban	121	2	2	1	2	6	0	0	1	1	1	0	1	0	0	1	0	0
0	108300000000	1082592180	1082592	Male	58	55-59	Agricultural Hukou	5	Middle	1	1834.33	5040.38	4707.04	17.0048	1	0	0	0	4	Poor	Poor / Very poor	һ��	1	0	11		14	1	15	1507	Urban	121	9	2	1	2	6	1	0	1	1	1	0	0	0	0	0	0	0
0	108300000000	1082592440	1082592	Female	63	60-64	Agricultural Hukou	4	Primary	1	3447.67	1353.33	953.333	26.0656	0	0	0	1	1		Very good / Good / Fair	��	0	0	10		17	1	15	1507	Urban	121	3	2	1	2	6	0	0	1	1	1	0	1	0	0	1	0	0
0	108300000000	1082592030	1082592	Female	46	45-49	Non-Agricultural Hukou	5	Middle	1	2501	17600	16100		0	0	0	0	2		Very good / Good / Fair	�ܺ�	0	0	11	15	8	0	15	1507	Urban	121	2	2	1	2	6	0	0	1	1	1	0	1	0	1	0	0	0
0	108300000000	1082592080	1082592	Male	61	60-64	Non-Agricultural Hukou	4	Primary	1	10201	6960	5460		0	0	0	1	4	Excellent / Very good / Good / Fair	Very good / Good / Fair	�ܺ�	0	0	6		10	1	15	1507	Urban	121	2	2	1	2	6	0	0	1	1	1	0	1	0	1	0	0	0
0	108300000000	1082592380	1082592	Female	45	45-49	Agricultural Hukou	5	Middle	1	3501	8245.79	5245.79	23.9874	1	0	0	0	5	Poor	Poor / Very poor	��	1	1	9	14	19	1	15	1507	Urban	121	9	2	1	2	1	1	0	1	0	1	0	0	0	0	0	0	0
0	108300000000	1082592300	1082592	Female	66	65-69	Agricultural Hukou	1	Illiterate	1	5444.33	7720	7053.33	31.1458	1	0	0	1	3		Poor / Very poor	һ��	1	1	7		15	1	15	1507	Urban	121	9	2	1	2	6	1	0	1	1	1	0	1	0	0	1	0	0
0	108300000000	1082592010	1082592	Female	56	55-59	Non-Agricultural Hukou	4	Primary	1	13651	4994.64	3327.97	23.9785	1	0	0	0	3	Excellent / Very good / Good / Fair	Very good / Good / Fair	��	1	1	4	5	17	1	15	1507	Urban	121	1	2	1	2	4	0	0	1	0	1	0	1	0	0	0	1	0
0	108300000000	1082592070	1082592	Female	48	45-49	Agricultural Hukou	5	Middle	1	9267.67	6591.21	5257.88	28.7438	0	0	0	0	2		Poor / Very poor	һ��	1	1	5	6	7	0	15	1507	Urban	121	2	2	1	2	1	0	0	1	0	1	0	1	0	0	1	0	0
0	108300000000	1082592210	1082592	Female	64	60-64	Non-Agricultural Hukou	4	Primary	1	11251	6715	5215	31.5921	1	0	0	1	3		Very good / Good / Fair	һ��	1	0	5	6	11	1	15	1507	Urban	121	2	2	1	2	4	0	0	1	0	1	0	1	0	0	0	1	0
0	108300000000	1082592050	1082592	Female	67	65-69	Agricultural Hukou	2	Literate	1	5745	8452	7252	26.9077	1	1	0	0	1		Poor / Very poor	��	1	1	6	8.5	8	0	15	1507	Urban	121	2	2	1	2	6	0	0	1	1	1	0	1	0	0	1	0	0
0	108300000000	1082592080	1082592	Female	63	60-64	Non-Agricultural Hukou	4	Primary	1	10201	6960	5460		0	0	0	1	2		Very good / Good / Fair	��	0	0	6		8	0	15	1507	Urban	121	2	2	1	2	6	0	0	1	1	1	0	1	0	1	0	0	0
0	108300000000	1082592040	1082592	Female	63	60-64	Non-Agricultural Hukou	2	Literate	1	351	4371.16	2371.16		1	0	0	1	4	Poor	Poor / Very poor	��	1	1			21	1	15	1507	Urban	121	9	2	1	2	6	1	0	1	1	1	0	1	0	0	0	1	0
0	108300000000	1082592310	1082592	Female	61	60-64	Agricultural Hukou	5	Middle	5	4033	3846	2846		1	0	0	0	2		Poor / Very poor	��	1	1	10	13.5	23	1	15	1507	Urban	121	9	2	1	2	6	1	0	1	1	1	0	1	0	0	1	0	0
0	108300000000	1082592420	1082592	Male	45	45-49	Agricultural Hukou	4	Primary	1	14451	7395	4395		0	0	0	0	4		Very good / Good / Fair	�ܺ�	0	0	11	14.5	12	1	15	1507	Urban	121	2	2	1	2	6	0	0	1	1	1	0	1	0	0	1	0	0
0	108300000000	1082592350	1082592	Male	51	50-54	Agricultural Hukou	4	Primary	1	3401	2560	1560	25.3186	0	0	0	0	1	Excellent / Very good / Good / Fair	Very good / Good / Fair	�ܺ�	0	0	5		11	1	15	1507	Urban	121	2	2	1	2	6	0	0	1	1	1	0	1	0	0	1	0	0
0	108300000000	1082592170	1082592	Female	54	50-54	Agricultural Hukou	4	Primary	1	12334.3	2008.36	1841.7	21.3243	1	1	0	0	4	Poor	Poor / Very poor	һ��	1	1	7	10.5			15	1507	Urban	121	9	2	1	2	6	1	0	1	1	1	0	1	0	0	1	0	0
0	108300000000	1082592360	1082592	Male	63	60-64	Non-Agricultural Hukou	5	Middle	1	521	3908	3908		0	0	0	0	1		Very good / Good / Fair	��	0	0	5	7	9	0	15	1507	Urban	121	2	2	1	2	6	0	0	1	1	1	0	1	0	0	1	0	0
0	108300000000	1082592150	1082592	Female	53	50-54	Agricultural Hukou	2	Literate	1	5951	4953.85	1953.85	30.1424	1	1	1	1	5	Poor	Poor / Very poor	һ��	1	1	4		19	1	15	1507	Urban	121	9	2	1	2	6	1	0	1	1	1	0	1	0	0	0	1	0
0	108300000000	1082592260	1082592	Female	62	60-64	Agricultural Hukou	1	Illiterate	1	1381	6810	1810	26.9425	0	1	0	1	3	Excellent / Very good / Good / Fair	Poor / Very poor	�ܺ�	1	0	5		10	1	15	1507	Urban	121	2	2	1	2	6	0	0	1	1	1	0	1	0	0	1	0	0
0	108300000000	1082592290	1082592	Male	66	65-69	Agricultural Hukou	6	High and Above	1	3881	5069.01	3319.01	23.0816	0	0	0	0	0	Excellent / Very good / Good / Fair	Very good / Good / Fair	һ��	0	0	11	13	4	0	15	1507	Urban	121	9	2	1	2	6	1	0	1	1	1	0	1	0	0	1	0	0
0	108300000000	1082592070	1082592	Male	50	50-54	Non-Agricultural Hukou	6	High and Above	1	9267.67	6591.21	5257.88	26.0113	0	0	0	0	0	Excellent / Very good / Good / Fair	Very good / Good / Fair	��	0	1	11	14	0	0	15	1507	Urban	121	2	2	1	2	1	0	0	1	0	1	0	1	1	0	0	0	0
0	108300000000	1082592180	1082592	Female	56	55-59	Agricultural Hukou	1	Illiterate	1	1834.33	5040.38	4707.04	28.6827	0	0	0	1	2		Very good / Good / Fair	һ��	1	1			18	1	15	1507	Urban	121	9	2	1	2	6	1	0	1	1	1	0	0	0	0	0	0	0
0	108300000000	1082592410	1082592	Male	60	60-64	Non-Agricultural Hukou	7	High and Above	1	7201	9520	6020		0	1	1	1	7	Poor	Poor / Very poor	�ܺ�	1	0	5		12	1	15	1507	Urban	121	2	2	1	2	6	0	0	1	1	1	0	1	0	1	0	0	0
0	108300000000	1082592110	1082592	Female	59	55-59	Agricultural Hukou	2	Literate	1	2001	3046.63	2546.63	21.2633	1	0	0	0	1	Poor	Poor / Very poor	һ��	1	1	6		19	1	15	1507	Urban	121	9	2	1	2	6	1	0	1	1	1	0	1	0	0	1	0	0
0	108300000000	1082592190	1082592	Female	56	55-59	Agricultural Hukou	4	Primary	1	9251	10142	5142		1	0	0	0	3		Poor / Very poor	��	1	0	7	8.5	14	1	15	1507	Urban	121	2	2	1	2	6	0	0	1	1	1	0	1	0	0	1	0	0
0	108300000000	1082592370	1082592	Female	45	45-49	Agricultural Hukou	4	Primary	1	10601	7426.67	5760	25.9904	0	0	0	0	2		Poor / Very poor	һ��	1	1	7	8.5	20	1	15	1507	Urban	121	1	1	1	2	4	0	0	1	0	0	0	1	0	0	1	0	0
0	108300000000	1082592010	1082592	Male	58	55-59	Non-Agricultural Hukou	7	High and Above	1	13651	4994.64	3327.97	26.4697	0	1	1	1	2	Excellent / Very good / Good / Fair	Very good / Good / Fair	��	1	1	11	17	6	0	15	1507	Urban	121	1	2	1	2	4	0	0	1	0	1	0	1	1	0	0	0	0
0	108300000000	1082592100	1082592	Male	81	80+	Non-Agricultural Hukou	5	Middle	4	9001	7123.33	5123.33		0	0	0	0	0		Very good / Good / Fair	�ܺ�	1	0	10		12	1	15	1507	Urban	121	2	2	1	2	6	0	0	1	1	1	0	1	0	1	0	0	0
0	108300000000	1082592140	1082592	Male	45	45-49	Non-Agricultural Hukou	4	Primary	1	10501	12021	11521		0	0	0	0	2	Excellent / Very good / Good / Fair	Very good / Good / Fair	һ��	0	0	9		5	0	15	1507	Urban	121	1	2	1	2	5	0	0	1	0	1	0	1	1	0	0	0	0
0	108300000000	1082592430	1082592	Male	58	55-59	Agricultural Hukou	5	Middle	1	12501	5337.53	3837.53	25.9816	0	0	0	1	2	Poor	Poor / Very poor	����	1	0	6		9	0	15	1507	Urban	121	9	2	1	2	6	1	0	1	1	1	0	1	0	0	1	0	0
0	108300000000	1082592200	1082592	Female	47	45-49	Agricultural Hukou	4	Primary	1	5201	4116.32	3616.32	26.3029	0	0	0	0	0	Excellent / Very good / Good / Fair	Very good / Good / Fair	һ��	0	0	8	11	6	0	15	1507	Urban	121	9	2	1	2	6	1	0	1	1	1	0	1	0	0	1	0	0
0	108300000000	1082592440	1082592	Male	72	70-74	Agricultural Hukou	4	Primary	1	3447.67	1353.33	953.333	23.8694	0	0	0	1	0		Very good / Good / Fair	�ܺ�	0	0	9		16	1	15	1507	Urban	121	3	2	1	2	6	0	0	1	1	1	0	1	0	0	1	0	0
0	108300000000	1082592190	1082592	Male	53	50-54	Agricultural Hukou	5	Middle	1	9251	10142	5142		1	0	0	0	0	Poor	Poor / Very poor	һ��	0	0	10	12.5	1	0	15	1507	Urban	121	2	2	1	2	6	0	0	1	1	1	0	1	0	0	1	0	0
0	108300000000	1082592020	1082592	Female	56	55-59	Agricultural Hukou	5	Middle	1	14401	9590	7090		0	0	0	1	3		Poor / Very poor	�ܺ�	0	0	11		7	0	15	1507	Urban	121	3	2	1	1	6	0	0	0	1	1	0	1	0	0	1	0	0
0	108300000000	1082592250	1082592	Female	61	60-64	Agricultural Hukou	1	Illiterate	1	4331	5950	2200	25.9601	1	0	0	0	6		Very good / Good / Fair	����	1	0	5	7	15	1	15	1507	Urban	121	2	2	1	2	6	0	0	1	1	1	0	1	0	0	1	0	0
0	108300000000	1082592230	1082592	Male	70	70-74	Agricultural Hukou	4	Primary	1	5921	2570	1570	22.6851	0	0	0	1	3	Excellent / Very good / Good / Fair	Poor / Very poor	һ��	1	0	8	13	11	1	15	1507	Urban	121	2	2	1	2	6	0	0	1	1	1	0	1	0	0	1	0	0
0	108300000000	1082592110	1082592	Male	56	55-59	Agricultural Hukou	2	Literate	1	2001	3046.63	2546.63	21.4744	1	0	0	0	6	Poor	Poor / Very poor	һ��	1	1	6	8.5	20	1	15	1507	Urban	121	9	2	1	2	6	1	0	1	1	1	0	1	0	0	1	0	0
0	108300000000	1082592370	1082592	Male	47	45-49	Agricultural Hukou	5	Middle	1	10601	7426.67	5760	23.7247	0	0	0	0	2	Excellent / Very good / Good / Fair	Very good / Good / Fair	һ��	0	1	7		9	0	15	1507	Urban	121	1	1	1	2	4	0	0	1	0	0	0	1	0	0	1	0	0
0	108300000000	1082592220	1082592	Male	74	70-74	Agricultural Hukou	5	Middle	1	7954.33	5812	4145.33	22.4624	0	0	0	1	3	Excellent / Very good / Good / Fair	Poor / Very poor	�ܺ�	0	0	5	7	12	1	15	1507	Urban	121	4	2	1	2	6	1	0	1	1	1	0	1	0	0	1	0	0
0	108300000000	1082592020	1082592	Male	56	55-59	Agricultural Hukou	7	High and Above	1	14401	9590	7090		0	0	0	1	2	Excellent / Very good / Good / Fair	Poor / Very poor	�ܺ�	0	0	11	15.5	8	0	15	1507	Urban	121	3	2	1	1	6	0	0	0	1	1	0	1	1	0	0	0	0
0	108300000000	1082592040	1082592	Male	74	70-74	Non-Agricultural Hukou	2	Literate	1	351	4371.16	2371.16		1			0	2		Poor / Very poor	һ��	1	0	7	8.5	9	0	15	1507	Urban	121	9	2	1	2	6	1	0	1	1	1	0	1	0	0	0	1	0
0	108300000000	1082592250	1082592	Male	61	60-64	Agricultural Hukou	2	Literate	1	4331	5950	2200	23.6501	0	0	0	0	4		Poor / Very poor	�ܺ�	1	0	10		13	1	15	1507	Urban	121	2	2	1	2	6	0	0	1	1	1	0	1	0	0	1	0	0
0	108300000000	1082592060	1082592	Male	49	45-49	Agricultural Hukou	5	Middle	1	12667.7	8920	5586.67	24.7035	0	0	0	1	3	Excellent / Very good / Good / Fair	Poor / Very poor	�ܺ�	0	0	9	12	8	0	15	1507	Urban	121	2	2	1	2	6	0	0	1	1	1	0	1	0	0	1	0	0
0	108300000000	1082592220	1082592	Female	73	70-74	Agricultural Hukou	1	Illiterate	1	7954.33	5812	4145.33	24.0813	0	0	0	1	3	Poor	Poor / Very poor	�ܺ�	1	0	5	7	12	1	15	1507	Urban	121	4	2	1	2	6	1	0	1	1	1	0	1	0	0	1	0	0
0	108300000000	1082592330	1082592	Male	61	60-64	Agricultural Hukou	4	Primary	5	6752.9	4142.7	2542.7	27.5297	1	0	0	1	8	Poor	Poor / Very poor	һ��	1	1	11		14	1	15	1507	Urban	121	2	2	1	2	6	0	0	1	1	1	0	1	0	0	1	0	0
0	108300000000	1082592280	1082592	Female	51	50-54	Non-Agricultural Hukou	6	High and Above	1	15601	7550	6050		0	0	0	0	0		Very good / Good / Fair	��	0	0	10		7	0	15	1507	Urban	121	2	2	1	2	6	0	0	1	1	1	0	0	0	0	0	0	0
0	108300000000	1082592350	1082592	Female	46	45-49	Agricultural Hukou	5	Middle	1	3401	2560	1560	26.7971	0	1	0	0	3		Poor / Very poor	��	0	0	5		12	1	15	1507	Urban	121	2	2	1	2	6	0	0	1	1	1	0	1	0	0	1	0	0
0	108300000000	1082593020	1082593	Female	57	55-59	Agricultural Hukou	2	Literate	2	1501	1454.61	604.611	28.0229	0	0	0	0	1	Poor	Poor / Very poor	����	1	1					15	1507	Urban	121	9	2	1	1	6	1	0	0	1	1	0	1	0	0	1	0	0
0	108300000000	1082593160	1082593	Female	60	60-64	Non-Agricultural Hukou	2	Literate	1	1	5210	3710	27.6162	0	0	0	1	6	Poor	Very good / Good / Fair	һ��	1	1	11	13	12	1	15	1507	Urban	121	9	2	1	2	1	1	0	1	0	1	0	0	0	0	0	0	0
0	108300000000	1082593070	1082593	Female	55	55-59	Non-Agricultural Hukou	7	High and Above	1	26134.3	3053.33	2053.33	29.7656	0	0	0	1	4	Poor	Poor / Very poor	�ܺ�	0	0	10	16	5	0	15	1507	Urban	121	3	2	2	2	1	0	1	1	0	1	0	1	1	0	0	0	0
0	108300000000	1082593150	1082593	Male	61	60-64	Agricultural Hukou	4	Primary	1	14211	6800	4300		0	0	0	0	2	Excellent / Very good / Good / Fair	Very good / Good / Fair	�ܺ�	0	0	11	13.5	7	0	15	1507	Urban	121	2	2	1	2	6	0	0	1	1	1	0	1	0	0	1	0	0
0	108300000000	1082593260	1082593	Male	64	60-64	Agricultural Hukou	4	Primary	1	18334.3	3640	2640	29.9313	0	0	0	0	0		Very good / Good / Fair	��	0	1	11	12	7	0	15	1507	Urban	121	1	1	1	2	4	0	0	1	0	0	0	1	0	0	1	0	0
0	108300000000	1082593070	1082593	Male	52	50-54	Non-Agricultural Hukou	8	High and Above	1	26134.3	3053.33	2053.33	25.9109	0	0	0	0	0	Excellent / Very good / Good / Fair	Very good / Good / Fair	����	0	0	10	13.5	6	0	15	1507	Urban	121	3	2	2	2	1	0	1	1	0	1	0	1	1	0	0	0	0
0	108300000000	1082593200	1082593	Male	69	65-69	Non-Agricultural Hukou	4	Primary	1	6241	2760	2760		0	0	0	0	0	Excellent / Very good / Good / Fair	Very good / Good / Fair	�ܺ�	0	0	8		8	0	15	1507	Urban	121	2	2	1	2	1	0	0	1	0	1	0	1	1	0	0	0	0
0	108300000000	1082593140	1082593	Female	64	60-64	Agricultural Hukou	4	Primary	5	801	900	900	22.3121	0	0	0	1	5	Poor	Poor / Very poor	�ܺ�	0	1	7	12.5	7	0	15	1507	Urban	121	2	2	2	2	6	0	1	1	1	1	0	1	0	0	1	0	0
0	108300000000	1082593240	1082593	Male	56	55-59	Non-Agricultural Hukou	7	High and Above	1	59901	50040	45040	26.1037	1	0	0	0	2	Excellent / Very good / Good / Fair	Very good / Good / Fair	�ܺ�	0	0	10	13.5	1	0	15	1507	Urban	121	1	2	1	2	1	0	0	1	0	1	0	1	1	0	0	0	0
0	108300000000	1082593190	1082593	Male	58	55-59	Non-Agricultural Hukou	4	Primary	1	31	1990	990	48.6283	0	0	0	0	0	Poor	Poor / Very poor	�ܺ�	0	0	9		19	1	15	1507	Urban	121	2	2	2	2	6	0	1	1	1	1	0	1	0	0	1	0	0
0	108300000000	1082593320	1082593	Male	51	50-54	Non-Agricultural Hukou	7	High and Above	1	12601	4550	4550	29.3983	0	0	0	1	2	Excellent / Very good / Good / Fair	Very good / Good / Fair	�ܺ�	0	0	11	15	6	0	15	1507	Urban	121	1	1	1	1	4	0	0	0	0	0	0	1	1	0	0	0	0
0	108300000000	1082593250	1082593	Male	54	50-54	Agricultural Hukou	4	Primary	4	7626	13740	3740	22.498	0	0	0	0	3		Poor / Very poor	�ܺ�	1	1	8	11.5	14	1	15	1507	Urban	121	2	2	2	2	6	0	1	1	1	1	0	1	0	0	1	0	0
0	108300000000	1082593220	1082593	Female	63	60-64	Non-Agricultural Hukou	5	Middle	5	19951	9866.35	7190.58	28.2413	0	1	1	1	2		Very good / Good / Fair	�ܺ�	0	0	8		3	0	15	1507	Urban	121	1	1	1	1	1	0	0	0	0	0	0	1	1	0	0	0	0
0	108300000000	1082593230	1082593	Female	46	45-49	Agricultural Hukou	5	Middle	1	29334.3	19006.7	15006.7	25.5766	0	1	1	0	6	Excellent / Very good / Good / Fair	Poor / Very poor	����	1	0	11	13	25	1	15	1507	Urban	121	3	2	1	2	6	0	0	1	1	1	0	1	0	0	1	0	0
0	108300000000	1082593320	1082593	Female	47	45-49	Non-Agricultural Hukou	7	High and Above	1	12601	4550	4550	18.7411	0	0	0	0	1	Excellent / Very good / Good / Fair	Very good / Good / Fair	�ܺ�	0	0	11	13.5	10	1	15	1507	Urban	121	1	1	1	1	4	0	0	0	0	0	0	1	0	0	0	0	0
0	108300000000	1082593130	1082593	Male	48	45-49	Non-Agricultural Hukou	7	High and Above	1	16701	6652.44	6152.44		0	1	0	0	2	Excellent / Very good / Good / Fair	Very good / Good / Fair	һ��	0						15	1507	Urban	121	2	2	1	2	1	0	0	1	0	1	0	1	1	0	0	0	0
0	108300000000	1082593060	1082593	Female	53	50-54	Non-Agricultural Hukou	7	High and Above	1	23201	14613.3	1280	28.1476	1	0	0	0	2		Very good / Good / Fair	�ܺ�	0	0	10	15	1	0	15	1507	Urban	121	2	1	2	2	6	0	1	1	1	0	0	1	1	0	0	0	0
0	108300000000	1082593160	1082593	Male	62	60-64	Non-Agricultural Hukou	5	Middle	1	1	5210	3710	20.635	0	0	0	1	2	Excellent / Very good / Good / Fair	Very good / Good / Fair	һ��	1	1	10		23	1	15	1507	Urban	121	9	2	1	2	1	1	0	1	0	1	0	1	0	0	0	0	1
0	108300000000	1082593190	1082593	Female	53	50-54	Non-Agricultural Hukou	4	Primary	1	31	1990	990	27.2656	0	0	0	1	1		Very good / Good / Fair	��	0	0	10		11	1	15	1507	Urban	121	2	2	2	2	6	0	1	1	1	1	0	1	0	0	1	0	0
0	108300000000	1082593060	1082593	Male	56	55-59	Non-Agricultural Hukou	6	High and Above	1	23201	14613.3	1280	29.2823	1	0	0	1	2	Poor	Poor / Very poor	�ܺ�	1	0	11	13	9	0	15	1507	Urban	121	2	1	2	2	6	0	1	1	1	0	0	1	1	0	0	0	0
0	108300000000	1082593180	1082593	Male	54	50-54	Agricultural Hukou	2	Literate	1	1	1860	1860	28.5895	0	1	0	0	1	Excellent / Very good / Good / Fair	Very good / Good / Fair	�ܺ�	0	0	8	10	7	0	15	1507	Urban	121	2	2	2	2	6	0	1	1	1	1	0	1	0	0	1	0	0
0	108300000000	1082593130	1082593	Female	46	45-49	Non-Agricultural Hukou	5	Middle	1	16701	6652.44	6152.44		0	0	0	0	0		Very good / Good / Fair	һ��	0						15	1507	Urban	121	2	2	1	2	1	0	0	1	0	1	0	0	0	0	0	0	0
0	108300000000	1082593150	1082593	Female	53	50-54	Agricultural Hukou	2	Literate	1	14211	6800	4300		0	0	0	0	4		Poor / Very poor	�ܺ�	1	0	10		12	1	15	1507	Urban	121	2	2	1	2	6	0	0	1	1	1	0	1	0	0	1	0	0
0	108300000000	1082593260	1082593	Female	60	60-64	Agricultural Hukou	1	Illiterate	1	18334.3	3640	2640	28.0082	1	1	1	1	4	Poor	Poor / Very poor	��	1	0	6	9			15	1507	Urban	121	1	1	1	2	4	0	0	1	0	0	0	1	0	0	1	0	0
0	108300000000	1082593230	1082593	Male	47	45-49	Agricultural Hukou	4	Primary	1	29334.3	19006.7	15006.7	25.4523	0	0	0	1	2	Excellent / Very good / Good / Fair	Poor / Very poor	һ��	1	1	7	8	9	0	15	1507	Urban	121	3	2	1	2	6	0	0	1	1	1	0	1	0	0	1	0	0
0	108300000000	1082593210	1082593	Female	56	55-59	Non-Agricultural Hukou	7	High and Above	1	20751	7721	5221		0	1	1	1	5	Poor	Very good / Good / Fair	��	0						15	1507	Urban	121	9	2	1	2	6	1	0	1	1	1	1
0	108300000000	1082593090	1082593	Male	77	75-79	Agricultural Hukou	2	Literate	1	20951	10636.4	5636.4	26.4224	0	1	1	1	5	Poor	Poor / Very poor	��	1	0	7	9.5			15	1507	Urban	121	2	2	1	2	6	0	0	1	1	1	0	1	1	0	0	0	0
0	108300000000	1082593280	1082593	Male	79	75-79	Non-Agricultural Hukou	4	Primary	1	30001	1860	1860		0	1	1	1	3		Very good / Good / Fair	�ܺ�	1	1	10		6	0	15	1507	Urban	121	2	2	1	2	6	0	0	1	1	1	0	1	0	0	0	0	1
0	108300000000	1082593090	1082593	Female	73	70-74	Agricultural Hukou	1	Illiterate	1	20951	10636.4	5636.4	30.2797	0	1	1	0	1	Excellent / Very good / Good / Fair	Very good / Good / Fair	�ܺ�	1	0	6	10			15	1507	Urban	121	2	2	1	2	6	0	0	1	1	1	0	0	0	0	0	0	0
0	108300000000	1082593110	1082593	Male	48	45-49	Agricultural Hukou	5	Middle	1	35134.3	4733.33	4733.33	27.6666	0	0	0	0	0	Excellent / Very good / Good / Fair	Very good / Good / Fair	�ܺ�	0	0	10	16	8	0	15	1507	Urban	121	2	1	2	2	6	0	1	1	1	0	0	1	0	0	1	0	0
0	108300000000	1082593240	1082593	Female	56	55-59	Non-Agricultural Hukou	7	High and Above	1	59901	50040	45040		0	0	0	1	3	Excellent / Very good / Good / Fair	Very good / Good / Fair	��	0	0	8	16.5	3	0	15	1507	Urban	121	1	2	1	2	1	0	0	1	0	1	0	1	0	0	0	0	1
0	108300000000	1082593280	1082593	Female	74	70-74	Non-Agricultural Hukou	1	Illiterate	1	30001	1860	1860		0	0	0	0	0		Very good / Good / Fair	�ܺ�	0	0	10		2	0	15	1507	Urban	121	2	2	1	2	6	0	0	1	1	1	0	1	1	0	0	0	0
0	108300000000	1082593100	1082593	Female	56	55-59	Agricultural Hukou	1	Illiterate	1	4601	2181	681	28.5805	0	0	0	1	3		Poor / Very poor	�ܺ�	0	0	11	13.5	11	1	15	1507	Urban	121	2	2	1	2	6	0	0	1	1	1	0	1	0	0	1	0	0
0	108300000000	1082593290	1082593	Female	56	55-59	Agricultural Hukou	1	Illiterate	1	56001	24286	8286	24.8059	1	0	0	1	1	Poor	Poor / Very poor	����	1	1			18	1	15	1507	Urban	121	1	1	1	2	6	0	0	1	1	0	0	1	0	0	1	0	0
0	108300000000	1082593050	1082593	Male	59	55-59	Non-Agricultural Hukou	4	Primary	1	14481	5720	3720	22.782	0	0	0	0	0	Excellent / Very good / Good / Fair	Very good / Good / Fair	�ܺ�	0	0	8	13	5	0	15	1507	Urban	121	1	1	1	1	2	0	0	0	0	0	0	1	1	0	0	0	0
0	108300000000	1082593040	1082593	Male	56	55-59	Agricultural Hukou	4	Primary	1	5751	6620	5620	22.5316	0	0	0	0	0	Excellent / Very good / Good / Fair	Very good / Good / Fair	��	0	0	8	12	0	0	15	1507	Urban	121	2	2	1	2	6	0	0	1	1	1	0	1	0	0	1	0	0
0	108300000000	1082593040	1082593	Female	48	45-49	Agricultural Hukou	1	Illiterate	1	5751	6620	5620	17.9465	0	0	0	0	2		Very good / Good / Fair	��	0	1	3		3	0	15	1507	Urban	121	2	2	1	2	6	0	0	1	1	1	0	0	0	0	0	0	0
0	108300000000	1082593290	1082593	Male	58	55-59	Agricultural Hukou	5	Middle	1	56001	24286	8286	24.5151	0	0	0	1	6	Poor	Poor / Very poor	����	1	1	8		18	1	15	1507	Urban	121	1	1	1	2	6	0	0	1	1	0	0	1	0	0	1	0	0
0	108300000000	1082593110	1082593	Female	47	45-49	Agricultural Hukou	4	Primary	1	35134.3	4733.33	4733.33	23.6244	0	0	0	1	3		Very good / Good / Fair	�ܺ�	0	0	9	12	11	1	15	1507	Urban	121	2	1	2	2	6	0	1	1	1	0	0	1	0	0	1	0	0
0	108300000000	1082593050	1082593	Female	59	55-59	Non-Agricultural Hukou	4	Primary	1	14481	5720	3720	26.8352	0	1	0	1	4	Excellent / Very good / Good / Fair	Very good / Good / Fair	�ܺ�	0	0	9	13.5	14	1	15	1507	Urban	121	1	1	1	1	2	0	0	0	0	0	0	1	1	0	0	0	0
0	108300000000	1082593120	1082593	Female	57	55-59	Agricultural Hukou	5	Middle	1	36401	1040	1040	27.513	0	0	0	1	4		Very good / Good / Fair	��	1	0	10	14	9	0	15	1507	Urban	121	2	2	1	2	6	0	0	1	1	1	0	0	0	0	0	0	0
0	108300000000	1082593030	1082593	Female	57	55-59	Non-Agricultural Hukou	5	Middle	1	5681	4796.43	4292		0	0	0	1	4		Very good / Good / Fair	һ��	0						15	1507	Urban	121	2	2	1	2	1	0	0	1	0	1	0	1	1	0	0	0	0
0	108300000000	1082593200	1082593	Female	47	45-49	Agricultural Hukou	7	High and Above	1	6241	2760	2760		0	0	0	0	5	Excellent / Very good / Good / Fair	Very good / Good / Fair	��	0	0	11		8	0	15	1507	Urban	121	2	2	1	2	1	0	0	1	0	1	0	1	0	0	1	0	0
0	108300000000	1082593080	1082593	Female	45	45-49	Non-Agricultural Hukou	5	Middle	1	17501	14760	11260	24.1878	0	0	0	0	0	Excellent / Very good / Good / Fair	Very good / Good / Fair	��	0	0	10		8	0	15	1507	Urban	121	1	1	1	1	5	0	0	0	0	0	0	1	1	0	0	0	0
0	108300000000	1082593030	1082593	Male	55	55-59	Non-Agricultural Hukou	5	Middle	1	5681	4796.43	4292		0	0	0	0	3	Excellent / Very good / Good / Fair	Very good / Good / Fair	��	0						15	1507	Urban	121	2	2	1	2	1	0	0	1	0	1	0	1	1	0	0	0	0
0	108300000000	1082593170	1082593	Male	48	45-49	Non-Agricultural Hukou	7	High and Above	1	17201	9306.67	4306.67	29.2304	1	0	0	0	0	Excellent / Very good / Good / Fair	Very good / Good / Fair	�ܺ�	0	0	11		1	0	15	1507	Urban	121	9	2	1	2	1	1	0	1	0	1	0	1	1	0	0	0	0
0	108300000000	1082593170	1082593	Female	49	45-49	Non-Agricultural Hukou	7	High and Above	1	17201	9306.67	4306.67	22.2496	1	0	0	1	2		Poor / Very poor	�ܺ�	0	0	10	14.5	11	1	15	1507	Urban	121	9	2	1	2	1	1	0	1	0	1	0	1	1	0	0	0	0
0	108300000000	1082593120	1082593	Male	58	55-59	Agricultural Hukou	4	Primary	1	36401	1040	1040	24.8257	0	1	0	0	1	Excellent / Very good / Good / Fair	Very good / Good / Fair	�ܺ�	0	0	11	13	6	0	15	1507	Urban	121	2	2	1	2	6	0	0	1	1	1	0	0	0	0	0	0	0
0	108300000000	1082593010	1082593	Female	48	45-49	Non-Agricultural Hukou	6	High and Above	1	25701	4720	4720	23.7871	0	0	0	0	2	Poor	Poor / Very poor	�ܺ�	0	1	11	15	10	1	15	1507	Urban	121	2	1	1	1	2	0	0	0	0	0	0	1	1	0	0	0	0
0	108300000000	1082593180	1082593	Female	50	50-54	Agricultural Hukou	1	Illiterate	1	1	1860	1860		0	0	0	0	2		Poor / Very poor	��	0	0	10		5	0	15	1507	Urban	121	2	2	2	2	6	0	1	1	1	1	0	1	0	0	1	0	0
0	108300000000	1082593310	1082593	Male	49	45-49	Non-Agricultural Hukou	5	Middle	1	9001	4971.67	3740		1	0	0	1	2	Poor	Poor / Very poor	����	0						15	1507	Urban	121	2	2	2	2	6	0	1	1	1	1	0	1	0	0	0	1	0
0	108300000000	1082593010	1082593	Male	48	45-49	Non-Agricultural Hukou	8	High and Above	1	25701	4720	4720	28.5121	0	1	1	1	3	Excellent / Very good / Good / Fair	Very good / Good / Fair	�ܺ�	0	0	10	14.5	6	0	15	1507	Urban	121	2	1	1	1	2	0	0	0	0	0	0	1	1	0	0	0	0
0	108300000000	1082593100	1082593	Male	64	60-64	Agricultural Hukou	5	Middle	1	4601	2181	681	23.7356	0	0	0	0	0	Excellent / Very good / Good / Fair	Very good / Good / Fair	�ܺ�	0	0	11	14	11	1	15	1507	Urban	121	2	2	1	2	6	0	0	1	1	1	0	1	0	0	1	0	0
0	108300000000	1082593270	1082593	Female	51	50-54	Non-Agricultural Hukou	7	High and Above	1	22201	18906.7	15573.3	26.5625	0	1	0	0	2		Very good / Good / Fair	�ܺ�	1	0	10	15	11	1	15	1507	Urban	121	2	2	1	2	4	0	0	1	0	1	0	1	1	0	0	0	0
0	108300000000	1082593270	1082593	Male	51	50-54	Non-Agricultural Hukou	5	Middle	1	22201	18906.7	15573.3	24.2243	0	0	0	0	0		Poor / Very poor	��	0	0	10		5	0	15	1507	Urban	121	2	2	1	2	4	0	0	1	0	1	0	1	1	0	0	0	0
0	108300000000	1082593080	1082593	Male	46	45-49	Non-Agricultural Hukou	6	High and Above	1	17501	14760	11260	26.7791	0	1	1	1	4	Excellent / Very good / Good / Fair	Very good / Good / Fair	�ܺ�	0	0	11	12.5	0	0	15	1507	Urban	121	1	1	1	1	5	0	0	0	0	0	0	1	1	0	0	0	1
0	110100000000	1101311060	1101311	Female	53	50-54	Agricultural Hukou	1	Illiterate	2	7825.8	1541.35	1541.35	18.9713	1	0	0	0	2		Very good / Good / Fair	����	1	0	7	9.5			32	3205	Rural	220	2	1	2	1	4	0	1	0	0	0	0	1	0	0	1	0	0
0	110100000000	1101311230	1101311	Male	46	45-49	Agricultural Hukou	4	Primary	1	18732.7	3407.25	3240.58	27.1462	0	0	0	0	0	Excellent / Very good / Good / Fair	Very good / Good / Fair	��	1	0	11	16	7	0	32	3205	Rural	220	2	1	1	1	4	0	0	0	0	0	0	1	1	0	1	0	0
0	110100000000	1101311060	1101311	Male	62	60-64	Agricultural Hukou	4	Primary	2	7825.8	1541.35	1541.35		1	0	0	1	1		Very good / Good / Fair		0						32	3205	Rural	220	2	1	2	1	4	0	1	0	0	0	0	1	0	0	1	0	0
0	110100000000	1101311150	1101311	Female	74	70-74	Agricultural Hukou	1	Illiterate	1	5400.5	2580	2080		0	0	0	1	3	Poor		��	1	1					32	3205	Rural	220	2	1	1	1	6	0	0	0	1	0	0	1	0	0	1	0	0
0	110100000000	1101311250	1101311	Female	48	45-49	Agricultural Hukou	4	Primary	1	15111	11379.3	11379.3	21.3314	0	0	0	0	0		Very good / Good / Fair	��	0	0	9	12	6	0	32	3205	Rural	220	2	1	1	1	4	0	0	0	0	0	0	1	1	0	0	0	0
0	110100000000	1101311050	1101311	Male	64	60-64	Agricultural Hukou	5	Middle	1	1	4630	3130	23.281	0	1	0	1	1	Excellent / Very good / Good / Fair	Very good / Good / Fair	�ܺ�	0	0	11	14.5	3	0	32	3205	Rural	220	1	1	1	1	4	0	0	0	0	0	0	1	0	0	1	0	0
0	110100000000	1101311170	1101311	Male	74	70-74	Agricultural Hukou	1	Illiterate	1	6100.5	2711.73	1211.73	20.2018	0	0	0	1	1		Very good / Good / Fair	��	1	0	8	8			32	3205	Rural	220	2	1	1	1	4	0	0	0	0	0	0	1	0	0	1	0	0
0	110100000000	1101311220	1101311	Male	52	50-54	Agricultural Hukou	4	Primary	1	15579.3	4764.76	4764.76	27.3816	0	0	0	1	2		Very good / Good / Fair	����	1	0	11	15.5			32	3205	Rural	220	2	1	1	1	4	0	0	0	0	0	0	1	0	0	1	0	0
0	110100000000	1101311230	1101311	Female	46	45-49	Agricultural Hukou	2	Literate	1	18732.7	3407.25	3240.58	20.5011	0	0	0	0	1		Very good / Good / Fair		1	0	10	16	6	0	32	3205	Rural	220	2	1	1	1	4	0	0	0	0	0	0	1	0	0	1	0	0
0	110100000000	1101311190	1101311	Female	57	55-59	Agricultural Hukou	1	Illiterate	1	11092.3	4980	4860	28.577	0	0	0	0	0		Very good / Good / Fair	��	0	0			4	0	32	3205	Rural	220	1	1	1	1	5	0	0	0	0	0	0	1	0	0	1	0	0
0	110100000000	1101311130	1101311	Male	70	70-74	Agricultural Hukou	4	Primary	6	10840.5	2400	2400	19.5903	0	0	0	1	3	Excellent / Very good / Good / Fair	Very good / Good / Fair	һ��	0	0	11	16	13	1	32	3205	Rural	220	2	1	1	1	6	0	0	0	1	0	0	1	0	0	1	0	0
0	110100000000	1101311020	1101311	Female	52	50-54	Agricultural Hukou	1	Illiterate	1	21151	7480	6980		0	0	0	0	2	Excellent / Very good / Good / Fair	Poor / Very poor	��	1	1	4	7			32	3205	Rural	220	2	1	1	1	4	0	0	0	0	0	0	1	0	0	1	0	0
0	110100000000	1101311080	1101311	Male	60	60-64	Agricultural Hukou	2	Literate	1	25180.8	11417.8	11297.8	26.9795	0	1	0	1	4	Excellent / Very good / Good / Fair	Very good / Good / Fair	�ܺ�	1	0	9	13	8	0	32	3205	Rural	220	2	1	1	1	4	0	0	0	0	0	0	1	0	0	1	0	0
0	110100000000	1101311010	1101311	Female	68	65-69	Agricultural Hukou	1	Illiterate	1	10560.5	5736	4736	25.1853	1	0	0	1	5		Poor / Very poor	����	1	0			11	1	32	3205	Rural	220	2	2	1	1	6	0	0	0	1	1	0	1	0	0	1	0	0
0	110100000000	1101311180	1101311	Female	90	80+	Agricultural Hukou	1	Illiterate	3	715.214	8268.69	6820.18		0	0	0	1	1		Very good / Good / Fair		0	0	1				32	3205	Rural	220	9	1	1	1	4	1	0	0	0	0	1
0	110100000000	1101311080	1101311	Female	60	60-64	Agricultural Hukou	2	Literate	1	25180.8	11417.8	11297.8	24.062	1	0	0	1	2	Excellent / Very good / Good / Fair	Very good / Good / Fair	����	0	1	8	11	9	0	32	3205	Rural	220	2	1	1	1	4	0	0	0	0	0	0	1	0	0	1	0	0
0	110100000000	1101311070	1101311	Male	75	75-79	Agricultural Hukou	5	Middle	1	9915.5	4230	3730	19.0417	0	0	0	0	0	Excellent / Very good / Good / Fair	Very good / Good / Fair	�ܺ�	0	0	10	11	4	0	32	3205	Rural	220	2	1	1	1	6	0	0	0	1	0	0	1	0	0	1	0	0
0	110100000000	1101311140	1101311	Female	84	80+	Agricultural Hukou	1	Illiterate	5	19480.8	9478.32	9478.32		1	0	0	0	3		Poor / Very poor	��	1						32	3205	Rural	220	9	1	1	1	4	1	0	0	0	0	0	1	0	0	1	0	0
0	110100000000	1101311220	1101311	Female	49	45-49	Agricultural Hukou	1	Illiterate	1	15579.3	4764.76	4764.76	23.6926	0	0	0	0	0	Excellent / Very good / Good / Fair	Very good / Good / Fair	һ��	0	0	2	3.5			32	3205	Rural	220	2	1	1	1	4	0	0	0	0	0	0	1	1	0	0	0	0
0	110100000000	1101311210	1101311	Male	70	70-74	Agricultural Hukou	2	Literate	1	16400.8	1627.35	1627.35	24.3153	0	0	0	0	0		Very good / Good / Fair	����	0	0	10	14	1	0	32	3205	Rural	220	2	2	1	1	6	0	0	0	1	1	0	1	0	0	1	0	0
0	110100000000	1101311040	1101311	Male	47	45-49	Agricultural Hukou	5	Middle	1	45067.7	10160	10160	22.317	0	1	1	0	1	Excellent / Very good / Good / Fair	Very good / Good / Fair	�ܺ�	0	0	11	16	0	0	32	3205	Rural	220	2	1	1	1	5	0	0	0	0	0	0	1	0	0	1	0	0
0	110100000000	1101311050	1101311	Female	63	60-64	Agricultural Hukou	4	Primary	1	1	4630	3130	18.9949	1	0	0	1	5	Poor	Poor / Very poor	�ܺ�	0	0	11	16	4	0	32	3205	Rural	220	1	1	1	1	4	0	0	0	0	0	0	1	0	0	1	0	0
0	110100000000	1101311020	1101311	Male	55	55-59	Agricultural Hukou	2	Literate	1	21151	7480	6980	19.9003	0	0	0	0	0	Excellent / Very good / Good / Fair	Very good / Good / Fair	һ��	0	0	10	13.5	2	0	32	3205	Rural	220	2	1	1	1	4	0	0	0	0	0	0	1	0	0	1	0	0
0	110100000000	1101311190	1101311	Male	59	55-59	Agricultural Hukou	2	Literate	1	11092.3	4980	4860	27.2942	0	0	0	0	0	Excellent / Very good / Good / Fair	Very good / Good / Fair	��	0	0	4	8.5	3	0	32	3205	Rural	220	1	1	1	1	5	0	0	0	0	0	0	1	0	0	1	0	0
0	110100000000	1101311170	1101311	Female	73	70-74	Agricultural Hukou	1	Illiterate	1	6100.5	2711.73	1211.73	19.232	1	0	0	1	3	Poor	Poor / Very poor	��	1	0	7	11.5	8	0	32	3205	Rural	220	2	1	1	1	4	0	0	0	0	0	0	1	0	0	1	0	0
0	110100000000	1101311110	1101311	Female	61	60-64	Agricultural Hukou	1	Illiterate	1	21543.8	5083.34	5083.34	22.2398	0	0	0	0	2	Excellent / Very good / Good / Fair	Very good / Good / Fair	�ܺ�	0	0					32	3205	Rural	220	2	2	1	1	4	0	0	0	0	1	0	1	0	0	1	0	0
0	110100000000	1101311070	1101311	Female	76	75-79	Agricultural Hukou	1	Illiterate	1	9915.5	4230	3730	20.6179	0	0	0	1	0	Excellent / Very good / Good / Fair	Very good / Good / Fair	��	1	0	8	11	7	0	32	3205	Rural	220	2	1	1	1	6	0	0	0	1	0	0	1	0	0	1	0	0
0	110100000000	1101311240	1101311	Female	81	80+	Agricultural Hukou	1	Illiterate	1	7500.5	2190	690	20.7182	1	0	0	1	1		Poor / Very poor	��	1	0			7	0	32	3205	Rural	220	1	1	1	1	6	0	0	0	1	0	0	1	0	0	1	0	0
0	110100000000	1101311090	1101311	Male	76	75-79	Agricultural Hukou	2	Literate	1	12762.3	12393.7	12393.7	18.8055	0	0	0	1	3	Excellent / Very good / Good / Fair	Very good / Good / Fair	����	1	1	6	7.5	8	0	32	3205	Rural	220	1	1	1	1	4	0	0	0	0	0	0	1	0	0	1	0	0
0	110100000000	1101311160	1101311	Male	70	70-74	Agricultural Hukou	2	Literate	1	7900.5	5943.18	4867.67	23.4723	0	0	0	0	0	Excellent / Very good / Good / Fair	Very good / Good / Fair	��	0	0	10	12			32	3205	Rural	220	2	2	2	2	4	0	1	1	0	1	0	1	0	0	1	0	0
0	110100000000	1101311240	1101311	Male	82	80+	Agricultural Hukou	2	Literate	1	7500.5	2190	690	24.3184	0	0	0	1	4	Excellent / Very good / Good / Fair	Very good / Good / Fair	��	0	0	10	13	5	0	32	3205	Rural	220	1	1	1	1	6	0	0	0	1	0	0	1	0	0	1	0	0
0	110100000000	1101311100	1101311	Male	54	50-54	Agricultural Hukou	4	Primary	1	26501	7336	4836	22.6183	0	0	0	0	1	Excellent / Very good / Good / Fair	Very good / Good / Fair	�ܺ�	0	0	11	14.5	2	0	32	3205	Rural	220	2	1	2	1	6	0	1	0	1	0	0	1	0	0	1	0	0
0	110100000000	1101311210	1101311	Female	69	65-69	Agricultural Hukou	1	Illiterate	1	16400.8	1627.35	1627.35	26.9086	0	0	0	0	2	Excellent / Very good / Good / Fair	Very good / Good / Fair	�ܺ�	0	0			2	0	32	3205	Rural	220	2	2	1	1	6	0	0	0	1	1	0	1	0	0	1	0	0
0	110100000000	1101311110	1101311	Male	63	60-64	Agricultural Hukou	2	Literate	1	21543.8	5083.34	5083.34	24.931	0	0	0	1	2	Excellent / Very good / Good / Fair	Very good / Good / Fair	�ܺ�	0	0	11	14.5	7	0	32	3205	Rural	220	2	2	1	1	4	0	0	0	0	1	0	1	0	0	1	0	0
0	110100000000	1101312190	1101312	Male	72	70-74	Agricultural Hukou	2	Literate	1	17473	4110	4010	23.3822	1	0	0	0	0	Excellent / Very good / Good / Fair	Very good / Good / Fair	��	0	1	7	9	3	0	32	3205	Urban	121	1	1	1	1	4	0	0	0	0	0	0	1	0	0	1	0	0
0	110100000000	1101312060	1101312	Male	55	55-59	Agricultural Hukou	2	Literate	1	37569	5446.16	5246.16	24.5647	0	0	0	0	0	Excellent / Very good / Good / Fair	Very good / Good / Fair	��	0	0	10	11.5	1	0	32	3205	Urban	121	2	1	1	1	4	0	0	0	0	0	0	1	0	0	1	0	0
0	110100000000	1101312150	1101312	Female	58	55-59	Agricultural Hukou	1	Illiterate	1	19671	10840	10840		0	0	0	1	1	Excellent / Very good / Good / Fair	Very good / Good / Fair	��	0	0	6	9	6	0	32	3205	Urban	121	2	1	1	1	4	0	0	0	0	0	0	1	0	0	1	0	0
0	110100000000	1101312110	1101312	Male	51	50-54	Non-Agricultural Hukou	2	Literate	1	16661	6696	6096	23.2042	0	1	1	1	1	Excellent / Very good / Good / Fair	Very good / Good / Fair	��	0	0	9	9			32	3205	Urban	121	2	1	1	1	4	0	0	0	0	0	0	1	1	0	0	0	0
0	110100000000	1101312160	1101312	Female	56	55-59	Agricultural Hukou	2	Literate	1	20227	5848	5848		0	0	0	1	1	Excellent / Very good / Good / Fair	Very good / Good / Fair	����	0	0	11	15.5	2	0	32	3205	Urban	121	2	1	1	1	4	0	0	0	0	0	0	1	0	0	1	0	0
0	110100000000	1101312080	1101312	Female	47	45-49	Agricultural Hukou	4	Primary	1	32001	8290	8290	20.1697	1	0	0	0	0	Excellent / Very good / Good / Fair	Very good / Good / Fair	��	0	0	11	14	0	0	32	3205	Urban	121	2	1	1	1	6	0	0	0	1	0	0	1	1	0	0	0	0
0	110100000000	1101312010	1101312	Male	70	70-74	Non-Agricultural Hukou	2	Literate	1	23227.7	14553.3	14053.3		0	0	0	0	0	Excellent / Very good / Good / Fair	Very good / Good / Fair								32	3205	Urban	121	2	1	1	1	4	0	0	0	0	0	0	1	0	0	1	0	0
0	110100000000	1101312040	1101312	Female	57	55-59	Agricultural Hukou	4	Primary	1	42129	9348	9248	24.4517	1	0	0	0	1	Excellent / Very good / Good / Fair	Very good / Good / Fair	����	0	0	11	18	0	0	32	3205	Urban	121	1	1	1	1	4	0	0	0	0	0	0	1	0	0	1	0	0
0	110100000000	1101312140	1101312	Male	55	55-59	Agricultural Hukou	2	Literate	1	15876	3314.4	3314.4	22.1025	0	0	0	1	1	Excellent / Very good / Good / Fair	Very good / Good / Fair	��	0	1	5				32	3205	Urban	121	2	1	1	1	6	0	0	0	1	0	0	1	0	1	0	0	0
0	110100000000	1101312180	1101312	Female	55	55-59	Agricultural Hukou	2	Literate	1	12083.5	7635	5135	24.7518	1	0	0	1	2	Excellent / Very good / Good / Fair	Very good / Good / Fair	��	1	0	11	17	11	1	32	3205	Urban	121	2	1	1	1	4	0	0	0	0	0	0	1	0	0	1	0	0
0	110100000000	1101312020	1101312	Male	59	55-59	Agricultural Hukou	2	Literate	6	13317.5	2180	2180	20.8503	0	0	0	0	0	Excellent / Very good / Good / Fair	Very good / Good / Fair	����	0	0	8	8	14	1	32	3205	Urban	121	1	1	1	1	6	0	0	0	1	0	0	1	0	0	1	0	0
0	110100000000	1101312130	1101312	Female	52	50-54	Agricultural Hukou	2	Literate	1	36951	3000	3000	26.546	1	0	0	0	1		Very good / Good / Fair	��	1	1	11	13.5	8	0	32	3205	Urban	121	2	1	1	1	4	0	0	0	0	0	0	1	0	0	1	0	0
0	110100000000	1101312030	1101312	Male	47	45-49	Agricultural Hukou	5	Middle	1	25801	12720	12570		1	0	0	0	1	Excellent / Very good / Good / Fair	Very good / Good / Fair	��	0	1	9	12	0	0	32	3205	Urban	121	2	1	1	1	4	0	0	0	0	0	0	1	0	0	1	0	0
0	110100000000	1101312130	1101312	Male	52	50-54	Agricultural Hukou	5	Middle	1	36951	3000	3000	26.4114	1	0	0	1	1	Excellent / Very good / Good / Fair	Very good / Good / Fair	��	0	0	11	15	5	0	32	3205	Urban	121	2	1	1	1	4	0	0	0	0	0	0	1	0	1	0	0	0
0	110100000000	1101312090	1101312	Male	53	50-54	Agricultural Hukou	4	Primary	2	16397	6652.6	6652.6		0	0	0	0	1	Excellent / Very good / Good / Fair	Very good / Good / Fair	��	0						32	3205	Urban	121	2	1	1	1	4	0	0	0	0	0	0	1	0	1	0	0	0
0	110100000000	1101312170	1101312	Male	59	55-59	Agricultural Hukou	2	Literate	1	22511	4740	3240	19.9975	0	0	0	0	0	Excellent / Very good / Good / Fair	Very good / Good / Fair	�ܺ�	0	0	10	14.5	4	0	32	3205	Urban	121	2	2	2	2	6	0	1	1	1	1	0	1	0	0	1	0	0
0	110100000000	1101312160	1101312	Male	56	55-59	Non-Agricultural Hukou	6	High and Above	1	20227	5848	5848	23.1142	0	1	0	0	1	Excellent / Very good / Good / Fair	Very good / Good / Fair	����	0	0	11	13	0	0	32	3205	Urban	121	2	1	1	1	4	0	0	0	0	0	0	1	0	1	0	0	0
0	110100000000	1101312120	1101312	Female	70	70-74	Agricultural Hukou	1	Illiterate	1	7450.75	4560	3060	24.4517	1	0	0	1	1		Very good / Good / Fair	��	0	0			3	0	32	3205	Urban	121	2	2	2	2	6	0	1	1	1	1	0	1	0	0	1	0	0
0	110100000000	1101312050	1101312	Male	55	55-59	Agricultural Hukou	2	Literate	1	17281	4368	4201.33	18.1225	0	0	0	0	0		Very good / Good / Fair	�ܺ�	1	0	10	12	3	0	32	3205	Urban	121	2	1	1	1	4	0	0	0	0	0	0	1	0	0	1	0	0
0	110100000000	1101312150	1101312	Male	60	60-64	Agricultural Hukou	2	Literate	1	19671	10840	10840	19.4721	0	0	0	1	1	Excellent / Very good / Good / Fair	Very good / Good / Fair	��	0	0	9	12.5			32	3205	Urban	121	2	1	1	1	4	0	0	0	0	0	0	1	0	0	1	0	0
0	110100000000	1101312090	1101312	Female	52	50-54	Agricultural Hukou	2	Literate	2	16397	6652.6	6652.6		0	0	0	1	2	Excellent / Very good / Good / Fair	Very good / Good / Fair	��	0	0	11	15	9	0	32	3205	Urban	121	2	1	1	1	4	0	0	0	0	0	0	1	0	0	1	0	0
0	110100000000	1101312080	1101312	Male	48	45-49	Agricultural Hukou	5	Middle	1	32001	8290	8290	24.2248	0	0	0	1	0	Excellent / Very good / Good / Fair	Very good / Good / Fair	�ܺ�	0	0	11	15	0	0	32	3205	Urban	121	2	1	1	1	6	0	0	0	1	0	0	1	0	0	1	0	0
0	110100000000	1101312170	1101312	Female	57	55-59	Agricultural Hukou	1	Illiterate	1	22511	4740	3240	26.2648	0	1	1	1	2		Very good / Good / Fair	��	0	0			2	0	32	3205	Urban	121	2	2	2	2	6	0	1	1	1	1	0	1	0	0	1	0	0
0	110100000000	1101312110	1101312	Female	50	50-54	Agricultural Hukou	5	Middle	1	16661	6696	6096	28.2428	1	0	0	0	1		Very good / Good / Fair	�ܺ�	0	1	11	14.5	4	0	32	3205	Urban	121	2	1	1	1	4	0	0	0	0	0	0	1	1	0	0	0	0
0	110100000000	1101312040	1101312	Male	57	55-59	Agricultural Hukou	4	Primary	1	42129	9348	9248	22.3163	0	0	0	0	0	Excellent / Very good / Good / Fair	Very good / Good / Fair	��	0	0			3	0	32	3205	Urban	121	1	1	1	1	4	0	0	0	0	0	0	1	0	1	0	0	0
0	110100000000	1101312060	1101312	Female	55	55-59	Agricultural Hukou	1	Illiterate	1	37569	5446.16	5246.16	17.1046	0	0	0	0	1		Very good / Good / Fair	��	0	0	5				32	3205	Urban	121	2	1	1	1	4	0	0	0	0	0	0	1	0	0	1	0	0
0	110100000000	1101312190	1101312	Female	72	70-74	Agricultural Hukou	1	Illiterate	1	17473	4110	4010	27.6338	0	0	0	1	2	Excellent / Very good / Good / Fair	Very good / Good / Fair	��	1	1	7		5	0	32	3205	Urban	121	1	1	1	1	4	0	0	0	0	0	0	1	0	0	1	0	0
0	110100000000	1101312120	1101312	Male	70	70-74	Agricultural Hukou	4	Primary	1	7450.75	4560	3060	20.9968	0	0	0	0	1	Excellent / Very good / Good / Fair	Very good / Good / Fair	��	0	0	10	11.5	7	0	32	3205	Urban	121	2	2	2	2	6	0	1	1	1	1	0	1	0	0	1	0	0
0	110100000000	1101312140	1101312	Female	56	55-59	Agricultural Hukou	2	Literate	1	15876	3314.4	3314.4	19.1432	0	1	0	0	0		Very good / Good / Fair	��	1	1	7	8			32	3205	Urban	121	2	1	1	1	6	0	0	0	1	0	0	1	0	0	1	0	0
0	110100000000	1101312010	1101312	Female	65	65-69	Non-Agricultural Hukou	2	Literate	1	23227.7	14553.3	14053.3		1	0	0	1	4		Poor / Very poor	��	1	0	7				32	3205	Urban	121	2	1	1	1	4	0	0	0	0	0	0	1	0	0	1	0	0
0	110100000000	1101312070	1101312	Male	68	65-69	Agricultural Hukou	2	Literate	1	324.333	5950	5950	23.2725	0	0	0	0	3	Poor	Poor / Very poor	�ܺ�	0	1	10				32	3205	Urban	121	2	1	1	1	5	0	0	0	0	0	0	1	0	0	1	0	0
0	110100000000	1101312180	1101312	Male	56	55-59	Agricultural Hukou	2	Literate	1	12083.5	7635	5135	21.03	0	1	1	1	3	Excellent / Very good / Good / Fair	Very good / Good / Fair	��	0	1	11	13.5	5	0	32	3205	Urban	121	2	1	1	1	4	0	0	0	0	0	0	1	0	1	0	0	0
0	110100000000	1101312030	1101312	Female	45	45-49	Agricultural Hukou	4	Primary	1	25801	12720	12570		0	0	0	0	0	Excellent / Very good / Good / Fair	Very good / Good / Fair	�ܺ�	0	0	9	15.5	0	0	32	3205	Urban	121	2	1	1	1	4	0	0	0	0	0	0	1	0	0	1	0	0
0	110100000000	1101312100	1101312	Female	84	80+	Agricultural Hukou	1	Illiterate	5	6981	1120	1120	13.8027	0	0	0	0	1		Very good / Good / Fair	һ��	1	1			13	1	32	3205	Urban	121	2	2	1	1	7	0	0	0	0	1	0	1	0	0	1	0	0
0	110100000000	1101313200	1101313	Male	46	45-49	Agricultural Hukou	5	Middle	1	7001	3656.67	3656.67	20.9325	0	0	0	0	0		Very good / Good / Fair	��	0	0	11	12.5	0	0	32	3205	Rural	220	2	1	1	1	4	0	0	0	0	0	0	1	0	0	0	1	0
0	110100000000	1101313150	1101313	Male	56	55-59	Agricultural Hukou	5	Middle	2	26214.3	9820	9753.33		0	1	1	1	2		Very good / Good / Fair	�ܺ�	0						32	3205	Rural	220	2	1	1	1	4	0	0	0	0	0	0	1	0	1	0	0	0
0	110100000000	1101313050	1101313	Female	87	80+	Agricultural Hukou	1	Illiterate	5	5301	8600	5600	21.3058	1	0	0	0	1	Poor	Poor / Very poor	��	1	0			10	1	32	3205	Rural	220	2	2	1	1	5	0	0	0	0	1	0	1	0	0	1	0	0
0	110100000000	1101313140	1101313	Female	53	50-54	Agricultural Hukou	1	Illiterate	1	19921	4584.06	4128	27.7186	0	0	0	0	0	Poor	Very good / Good / Fair	��	1	0	7	8			32	3205	Rural	220	2	1	1	1	4	0	0	0	0	0	0	1	0	0	1	0	0
0	110100000000	1101313150	1101313	Female	52	50-54	Agricultural Hukou	1	Illiterate	1	26214.3	9820	9753.33	22.093	0	0	0	0	0	Excellent / Very good / Good / Fair	Very good / Good / Fair	��	0	0	6	10	6	0	32	3205	Rural	220	2	1	1	1	4	0	0	0	0	0	0	1	0	0	1	0	0
0	110100000000	1101313230	1101313	Female	57	55-59	Agricultural Hukou	1	Illiterate	1	7784.25	4310.07	3976.74	20.6331	1	0	0	0	2		Poor / Very poor	��	1	0			11	1	32	3205	Rural	220	1	2	1	1	4	0	0	0	0	1	0	1	0	0	1	0	0
0	110100000000	1101313160	1101313	Male	76	75-79	Non-Agricultural Hukou	1	Illiterate	5	11146	5890	5140	16.2542	1	0	0	1	3		Very good / Good / Fair	��	1	1			18	1	32	3205	Rural	220	2	1	1	1	4	0	0	0	0	0	0	1	0	0	1	0	0
0	110100000000	1101313230	1101313	Male	58	55-59	Agricultural Hukou	4	Primary	1	7784.25	4310.07	3976.74	21.0342	1	0	0	0	1	Poor	Poor / Very poor	����	1	1					32	3205	Rural	220	1	2	1	1	4	0	0	0	0	1	0	1	0	0	1	0	0
0	110100000000	1101313180	1101313	Male	57	55-59	Agricultural Hukou	2	Literate	1	5855.25	3984.03	3650.7		0	0	0	0	0	Excellent / Very good / Good / Fair	Very good / Good / Fair	��	0	1	9	12.5			32	3205	Rural	220	2	2	2	2	4	0	1	1	0	1	0	1	0	0	1	0	0
0	110100000000	1101313240	1101313	Male	47	45-49	Agricultural Hukou	5	Middle	1	15993.7	9564	9314	25.5092	0	0	0	0	0	Excellent / Very good / Good / Fair	Very good / Good / Fair	�ܺ�	0	0	10	15.5	5	0	32	3205	Rural	220	2	1	1	1	4	0	0	0	0	0	0	1	0	0	1	0	0
0	110100000000	1101313090	1101313	Male	56	55-59	Agricultural Hukou	4	Primary	1	18684.3	17646.8	17646.8	20.7795	0	0	0	1	1	Excellent / Very good / Good / Fair	Very good / Good / Fair	��	0	0	10	15	3	0	32	3205	Rural	220	2	1	1	1	4	0	0	0	0	0	0	1	0	0	1	0	0
0	110100000000	1101313190	1101313	Male	56	55-59	Agricultural Hukou	2	Literate	1	9937.8	4616.8	4416.8	23.521	0	0	0	1	1	Excellent / Very good / Good / Fair	Very good / Good / Fair	��	0	0	8	9			32	3205	Rural	220	2	1	1	1	4	0	0	0	0	0	0	1	0	0	1	0	0
0	110100000000	1101313210	1101313	Female	54	50-54	Agricultural Hukou	1	Illiterate	1	6641	5264	5064	21.8577	0	0	0	0	0		Very good / Good / Fair	�ܺ�	1	1	6	12			32	3205	Rural	220	2	1	1	1	4	0	0	0	0	0	0	1	0	0	1	0	0
0	110100000000	1101313120	1101313	Female	53	50-54	Agricultural Hukou	2	Literate	1	7401	7446	4112.67	23.3958	1	0	0	0	1	Excellent / Very good / Good / Fair	Very good / Good / Fair	��	0	1	11	14			32	3205	Rural	220	2	1	1	1	4	0	0	0	0	0	0	1	0	0	1	0	0
0	110100000000	1101313110	1101313	Female	56	55-59	Agricultural Hukou	1	Illiterate	1	12174.3	8823.33	8156.67		0	0	0	0	0		Very good / Good / Fair	��	0	0			0	0	32	3205	Rural	220	2	1	1	1	4	0	0	0	0	0	0	1	0	0	1	0	0
0	110100000000	1101313100	1101313	Female	66	65-69	Agricultural Hukou	1	Illiterate	1	1760.9	4307.58	4307.58	25.1564	0	1	0	1	1	Excellent / Very good / Good / Fair	Very good / Good / Fair	��	1	1			1	0	32	3205	Rural	220	2	1	1	1	4	0	0	0	0	0	0	1	0	0	1	0	0
0	110100000000	1101313030	1101313	Female	70	70-74	Agricultural Hukou	1	Illiterate	1	17201	8913.33	3913.33	21.5887	0	0	0	0	1	Excellent / Very good / Good / Fair	Very good / Good / Fair	��	0	1	3		6	0	32	3205	Rural	220	2	2	1	1	4	0	0	0	0	1	0	1	0	0	1	0	0
0	110100000000	1101313110	1101313	Male	57	55-59	Agricultural Hukou	3	Literate	1	12174.3	8823.33	8156.67	23.7925	0	0	0	0	0	Excellent / Very good / Good / Fair	Very good / Good / Fair	��	0	0	9	12	1	0	32	3205	Rural	220	2	1	1	1	4	0	0	0	0	0	0	1	0	0	1	0	0
0	110100000000	1101313250	1101313	Male	87	80+	Agricultural Hukou	2	Literate	5	5401	1007.31	707.312	26.8105	0	0	0	1	1	Excellent / Very good / Good / Fair	Very good / Good / Fair	��	1	0			7	0	32	3205	Rural	220	2	2	1	1	6	0	0	0	1	1	0	1	0	0	1	0	0
0	110100000000	1101313190	1101313	Female	54	50-54	Agricultural Hukou	1	Illiterate	1	9937.8	4616.8	4416.8	25.2516	0	0	0	0	1		Very good / Good / Fair	��	0	0					32	3205	Rural	220	2	1	1	1	4	0	0	0	0	0	0	1	0	0	1	0	0
0	110100000000	1101313200	1101313	Female	48	45-49	Agricultural Hukou	2	Literate	1	7001	3656.67	3656.67	28.8259	0	0	0	0	1		Very good / Good / Fair	�ܺ�	0	0	5	9.5	9	0	32	3205	Rural	220	2	1	1	1	4	0	0	0	0	0	0	1	0	0	0	1	0
0	110100000000	1101313020	1101313	Female	76	75-79	Agricultural Hukou	1	Illiterate	5	7160.9	0	0	20.3386	0	0	0	0	0	Excellent / Very good / Good / Fair	Very good / Good / Fair	��	0	0					32	3205	Rural	220	2	1	1	1	4	0	0	0	0	0	0	1	0	0	1	0	0
0	110100000000	1101313170	1101313	Male	45	45-49	Agricultural Hukou	5	Middle	1	7501	37016.7	22016.7	16.3304	1	0	0	0	2	Excellent / Very good / Good / Fair	Poor / Very poor	��	1	0	11	15	24	1	32	3205	Rural	220	2	1	1	1	4	0	0	0	0	0	0	1	0	1	0	0	0
0	110100000000	1101313140	1101313	Male	55	55-59	Agricultural Hukou	2	Literate	1	19921	4584.06	4128	26.4463	0	0	0	1	1	Poor	Very good / Good / Fair	��	0	1	11	15.5	10	1	32	3205	Rural	220	2	1	1	1	4	0	0	0	0	0	0	1	0	0	1	0	0
0	110100000000	1101313120	1101313	Male	52	50-54	Agricultural Hukou	5	Middle	1	7401	7446	4112.67	25.1339	1	0	0	0	1	Excellent / Very good / Good / Fair	Very good / Good / Fair	�ܺ�	1	1	11	15.5	20	1	32	3205	Rural	220	2	1	1	1	4	0	0	0	0	0	0	1	0	1	0	0	0
0	110100000000	1101313010	1101313	Male	58	55-59	Agricultural Hukou	2	Literate	1	11121	3739.2	2739.2	19.7337	0	0	0	0	2		Very good / Good / Fair	һ��	0	0	11	17	3	0	32	3205	Rural	220	2	1	1	1	4	0	0	0	0	0	0	1	0	0	1	0	0
0	110100000000	1101313220	1101313	Male	64	60-64	Agricultural Hukou	5	Middle	1	17529.7	4926.67	4593.33	27.13	0	0	0	1	3	Excellent / Very good / Good / Fair	Very good / Good / Fair	��	0	0	11	11.5	5	0	32	3205	Rural	220	2	1	1	1	4	0	0	0	0	0	0	1	0	0	0	1	0
0	110100000000	1101313040	1101313	Female	83	80+	Agricultural Hukou	1	Illiterate	5	3901	3120	3120	21.067	0	0	0	1	0	Excellent / Very good / Good / Fair	Very good / Good / Fair	��	0	0					32	3205	Rural	220	2	1	1	1	4	0	0	0	0	0	0	1	0	0	1	0	0
0	110100000000	1101313220	1101313	Female	62	60-64	Agricultural Hukou	2	Literate	1	17529.7	4926.67	4593.33	18.8436	0	0	0	0	0	Excellent / Very good / Good / Fair	Very good / Good / Fair	��	0	0	8		11	1	32	3205	Rural	220	2	1	1	1	4	0	0	0	0	0	0	1	0	0	1	0	0
0	110100000000	1101313100	1101313	Male	66	65-69	Agricultural Hukou	2	Literate	1	1760.9	4307.58	4307.58	21.6868	0	0	0	0	0	Excellent / Very good / Good / Fair	Very good / Good / Fair	��	0	0	7	7			32	3205	Rural	220	2	1	1	1	4	0	0	0	0	0	0	1	0	0	1	0	0
0	110100000000	1101313180	1101313	Female	57	55-59	Agricultural Hukou	1	Illiterate	1	5855.25	3984.03	3650.7	23.3492	0	1	0	1	2	Excellent / Very good / Good / Fair	Very good / Good / Fair	��	0	1	8	8			32	3205	Rural	220	2	2	2	2	4	0	1	1	0	1	0	1	0	0	1	0	0
0	110100000000	1101313090	1101313	Female	54	50-54	Agricultural Hukou	2	Literate	1	18684.3	17646.8	17646.8	25.1004	0	0	0	0	0		Very good / Good / Fair	��	0	0	9		6	0	32	3205	Rural	220	2	1	1	1	4	0	0	0	0	0	0	1	0	0	1	0	0
0	110100000000	1101313210	1101313	Male	57	55-59	Agricultural Hukou	1	Illiterate	1	6641	5264	5064		1	0	0	1	2		Very good / Good / Fair	һ��	0	0	9	11	6	0	32	3205	Rural	220	2	1	1	1	4	0	0	0	0	0	0	1	0	0	1	0	0
0	110100000000	1101313030	1101313	Male	73	70-74	Agricultural Hukou	2	Literate	1	17201	8913.33	3913.33		0	1	1	1	3	Poor	Poor / Very poor	һ��	1	1			14	1	32	3205	Rural	220	2	2	1	1	4	0	0	0	0	1	0	1	0	1	0	0	0
0	111200000000	1111541160	1111541	Female	53	50-54	Non-Agricultural Hukou	4	Primary	1	15601	5360	5110		0	0	0	0	0		Very good / Good / Fair	��	0	0	9	16	10	1	32	3203	Urban	111	1	1	1	2	1	0	0	1	0	0	0	1	0	0	0	1	0
0	111200000000	1111541170	1111541	Female	62	60-64	Non-Agricultural Hukou	1	Illiterate	5	2951	19180	18530		0	0	0	0	0		Very good / Good / Fair	��	1	0	4	6.5	10	1	32	3203	Urban	111	1	1	1	1	4	0	0	0	0	0	0	1	1	0	0	0	0
0	111200000000	1111541040	1111541	Male	50	50-54	Non-Agricultural Hukou	5	Middle	1	9751	7780	7251.67		1	0	0	1	2	Excellent / Very good / Good / Fair	Poor / Very poor	�ܺ�	0	0	11	14	14	1	32	3203	Urban	111	2	1	1	1	4	0	0	0	0	0	0	0	0	0	0	0	0
0	111200000000	1111541040	1111541	Female	50	50-54	Non-Agricultural Hukou	5	Middle	1	9751	7780	7251.67		0	0	0	0	0	Excellent / Very good / Good / Fair	Very good / Good / Fair	�ܺ�	0	0			3	0	32	3203	Urban	111	2	1	1	1	4	0	0	0	0	0	0	0	0	0	0	0	0
0	111200000000	1111541020	1111541	Male	55	55-59	Agricultural Hukou	5	Middle	1	15001	7780	7251.67		0	0	0	0	0		Poor / Very poor	��	0	0	10	14.5	4	0	32	3203	Urban	111	1	2	1	1	5	0	0	0	0	1	0	1	0	0	1	0	0
0	111200000000	1111541150	1111541	Female	49	45-49	Agricultural Hukou	5	Middle	1	20001	7780	7251.67		0	0	0	0	1	Excellent / Very good / Good / Fair	Very good / Good / Fair	�ܺ�	0	0	6	11			32	3203	Urban	111	1	1	1	1	5	0	0	0	0	0	0	1	0	0	1	0	0
0	111200000000	1111541090	1111541	Male	70	70-74	Non-Agricultural Hukou	5	Middle	1	34201	6340	5840		0	0	0	1	2	Excellent / Very good / Good / Fair	Very good / Good / Fair	�ܺ�	1	0	9	13	4	0	32	3203	Urban	111	1	1	1	1	4	0	0	0	0	0	0	1	1	0	0	0	0
0	111200000000	1111541020	1111541	Female	52	50-54	Agricultural Hukou	1	Illiterate	1	15001	7780	7251.67		0	0	0	0	0		Very good / Good / Fair	�ܺ�	1	0			0	0	32	3203	Urban	111	1	2	1	1	5	0	0	0	0	1	0	1	0	0	1	0	0
0	111200000000	1111541050	1111541	Male	63	60-64	Non-Agricultural Hukou	4	Primary	1	8881	4640	4306.67		0	0	0	0	0	Excellent / Very good / Good / Fair	Very good / Good / Fair	�ܺ�	0	0	10	14.5	12	1	32	3203	Urban	111	1	1	1	1	4	0	0	0	0	0	0	1	0	1	0	0	0
0	111200000000	1111541010	1111541	Male	48	45-49	Non-Agricultural Hukou	7	High and Above	4	14501	17040	14040		0	0	0	0	3		Poor / Very poor	�ܺ�	0	0	8		15	1	32	3203	Urban	111	1	1	1	1	5	0	0	0	0	0	0	1	1	0	0	0	0
0	111200000000	1111541110	1111541	Female	58	55-59	Non-Agricultural Hukou	2	Literate	1	11761	5127	5127		0	0	0	0	0	Excellent / Very good / Good / Fair	Very good / Good / Fair	�ܺ�	1	0	11	14.5	7	0	32	3203	Urban	111	2	2	1	1	4	0	0	0	0	1	0	1	1	0	0	0	0
0	111200000000	1111541110	1111541	Male	61	60-64	Non-Agricultural Hukou	5	Middle	1	11761	5127	5127		0	0	0	1	3		Very good / Good / Fair	�ܺ�	1	0	10	12.5	14	1	32	3203	Urban	111	2	2	1	1	4	0	0	0	0	1	0	1	1	0	0	0	0
0	111200000000	1111541070	1111541	Female	63	60-64	Non-Agricultural Hukou	5	Middle	5	32471	12390	7390		0	0	0	0	0	Excellent / Very good / Good / Fair	Very good / Good / Fair	�ܺ�	1	0	9	14.5	3	0	32	3203	Urban	111	2	2	1	1	5	0	0	0	0	1	0	1	1	0	0	0	0
0	111200000000	1111541130	1111541	Male	49	45-49	Non-Agricultural Hukou	5	Middle	1	6667.67	7780	7251.67		0	0	0	0	0		Very good / Good / Fair	����	0	0	6	11			32	3203	Urban	111	2	1	1	1	5	0	0	0	0	0	0	0	0	0	0	0	0
0	111200000000	1111541120	1111541	Male	55	55-59	Non-Agricultural Hukou	8	High and Above	1	18601	10972.2	9952		0	0	0	1	1	Excellent / Very good / Good / Fair	Very good / Good / Fair	��	0	0	9	16	8	0	32	3203	Urban	111	1	1	1	1	5	0	0	0	0	0	0	1	0	0	0	1	0
0	111200000000	1111541150	1111541	Male	49	45-49	Agricultural Hukou	8	High and Above	1	20001	7780	7251.67		0	0	0	0	1	Excellent / Very good / Good / Fair	Very good / Good / Fair	�ܺ�	0	1	11		5	0	32	3203	Urban	111	1	1	1	1	5	0	0	0	0	0	0	1	1	0	0	0	0
0	111200000000	1111541090	1111541	Female	67	65-69	Non-Agricultural Hukou	5	Middle	1	34201	6340	5840		0	0	0	0	0	Excellent / Very good / Good / Fair	Very good / Good / Fair	�ܺ�	0	0	10	15	1	0	32	3203	Urban	111	1	1	1	1	4	0	0	0	0	0	0	1	1	0	0	0	0
0	111200000000	1111541130	1111541	Female	50	50-54	Non-Agricultural Hukou	1	Illiterate	1	6667.67	7780	7251.67		0	0	0	0	0	Excellent / Very good / Good / Fair	Very good / Good / Fair	�ܺ�	0	0			0	0	32	3203	Urban	111	2	1	1	1	5	0	0	0	0	0	0	0	0	0	0	0	0
0	111200000000	1111541140	1111541	Female	62	60-64	Non-Agricultural Hukou	2	Literate	1	15201	7780	7113.33		0	0	0	1	1		Very good / Good / Fair	�ܺ�	0	0	10	13.5	9	0	32	3203	Urban	111	1	1	1	1	5	0	0	0	0	0	0	1	1	0	0	0	0
0	111200000000	1111541140	1111541	Male	67	65-69	Non-Agricultural Hukou	6	High and Above	1	15201	7780	7113.33		0	0	0	1	3	Excellent / Very good / Good / Fair	Very good / Good / Fair	�ܺ�	1	0	11	15	1	0	32	3203	Urban	111	1	1	1	1	5	0	0	0	0	0	0	1	1	0	0	0	0
0	111200000000	1111541060	1111541	Male	47	45-49	Non-Agricultural Hukou	5	Middle	1	36201	7780	7251.67		1	0	0	0	2	Excellent / Very good / Good / Fair	Very good / Good / Fair	����	0	0	11	17	3	0	32	3203	Urban	111	3	1	1	1	5	0	0	0	0	0	0	1	1	0	0	0	0
0	111200000000	1111541180	1111541	Male	64	60-64	Non-Agricultural Hukou	5	Middle	1	41501	18080	14080		0	0	0	1	3	Excellent / Very good / Good / Fair	Poor / Very poor	һ��	0	0	10	16.5	11	1	32	3203	Urban	111	1	1	1	1	4	0	0	0	0	0	0	1	1	0	0	0	0
0	111200000000	1111541080	1111541	Female	61	60-64	Non-Agricultural Hukou	5	Middle	1	45001	7780	7251.67		0	0	0	0	1		Very good / Good / Fair	�ܺ�	1	0			3	0	32	3203	Urban	111	1	1	1	1	5	0	0	0	0	0	0	1	1	0	0	0	0
0	111200000000	1111541060	1111541	Female	47	45-49	Non-Agricultural Hukou	1	Illiterate	1	36201	7780	7251.67		0	0	0	0	2		Very good / Good / Fair	����	0	0	11	15.5	1	0	32	3203	Urban	111	3	1	1	1	5	0	0	0	0	0	0	1	0	1	0	0	0
0	111200000000	1111542240	1111542	Female	61	60-64	Agricultural Hukou	4	Primary	5	751	3308.5	2267.5		0	0	0	0	1	Excellent / Very good / Good / Fair	Very good / Good / Fair	�ܺ�	0	0			2	0	32	3203	Urban	122	2	2	2	2	6	0	1	1	1	1	0	1	0	0	1	0	0
0	111200000000	1111542060	1111542	Female	50	50-54	Agricultural Hukou	1	Illiterate	1	731.881	2379.61	1212.94		0	0	0	0	0	Excellent / Very good / Good / Fair	Very good / Good / Fair	�ܺ�	0	0	4	6	8	0	32	3203	Urban	122	1	2	1	1	4	0	0	0	0	1	0	1	0	0	1	0	0
0	111200000000	1111542260	1111542	Male	62	60-64	Agricultural Hukou	4	Primary	2	801	5989.45	4682		0	0	0	0	0	Excellent / Very good / Good / Fair	Very good / Good / Fair	��	0	0	9	14	10	1	32	3203	Urban	122	2	2	1	1	6	0	0	0	1	1	0	1	0	0	1	0	0
0	111200000000	1111542220	1111542	Female	59	55-59	Agricultural Hukou	1	Illiterate	1	134.333	2032	1698.67		0	0	0	0	0		Very good / Good / Fair	�ܺ�	1	0	3	8.5	14	1	32	3203	Urban	122	2	2	1	1	6	0	0	0	1	1	0	1	0	0	1	0	0
0	111200000000	1111542020	1111542	Male	59	55-59	Agricultural Hukou	4	Primary	1	1	3412	2162		0	1	0	0	1	Excellent / Very good / Good / Fair	Very good / Good / Fair	��	1	0	11	15.5	10	1	32	3203	Urban	122	1	2	1	1	6	0	0	0	1	1	0	1	0	0	1	0	0
0	111200000000	1111542250	1111542	Male	45	45-49	Agricultural Hukou	5	Middle	1	3156	2573	2373		0	0	0	0	0	Excellent / Very good / Good / Fair	Very good / Good / Fair	�ܺ�	0	0	10	14.5	8	0	32	3203	Urban	122	1	2	1	1	3	0	0	0	0	1	0	1	0	0	0	0	0
0	111200000000	1111542260	1111542	Female	61	60-64	Agricultural Hukou	4	Primary	2	801	5989.45	4682		0	0	0	0	0	Excellent / Very good / Good / Fair	Very good / Good / Fair	��	0						32	3203	Urban	122	2	2	1	1	6	0	0	0	1	1	0	1	0	0	1	0	0
0	111200000000	1111542190	1111542	Female	50	50-54	Agricultural Hukou	1	Illiterate	1	651	7589.94	6500		0	0	0	0	0	Excellent / Very good / Good / Fair	Very good / Good / Fair	��	1	0	7	10.5	10	1	32	3203	Urban	122	1	2	1	1	4	0	0	0	0	1	0	1	0	0	1	0	0
0	111200000000	1111542100	1111542	Female	47	45-49	Agricultural Hukou	6	High and Above	1	4001	10800	4133.33		0	0	0	0	0	Poor	Poor / Very poor	��	0	0			12	1	32	3203	Urban	122	1	2	1	1	4	0	0	0	0	1	0	1	0	0	1	0	0
0	111200000000	1111542160	1111542	Female	54	50-54	Agricultural Hukou	1	Illiterate	1	521	3308.5	2267.5		1	0	0	0	1		Poor / Very poor	����	1	1					32	3203	Urban	122	2	2	2	2	6	0	1	1	1	1	0	1	0	0	1	0	0
0	111200000000	1111542160	1111542	Male	54	50-54	Agricultural Hukou	2	Literate	1	521	3308.5	2267.5		0	0	0	0	0	Excellent / Very good / Good / Fair	Very good / Good / Fair	��	1	0			6	0	32	3203	Urban	122	2	2	2	2	6	0	1	1	1	1	0	1	0	0	1	0	0
0	111200000000	1111542280	1111542	Female	80	80+	Agricultural Hukou	1	Illiterate	5	5750.5	2348	1148		1	0	0	1	1	Poor	Poor / Very poor	��	1	1			14	1	32	3203	Urban	122	2	2	2	2	6	0	1	1	1	1	0	1	0	0	1	0	0
0	111200000000	1111542170	1111542	Female	75	75-79	Agricultural Hukou	1	Illiterate	1	5075.5	2120	1770		1	0	0	0	0	Excellent / Very good / Good / Fair	Poor / Very poor	�ܺ�	1	1			9	0	32	3203	Urban	122	1	2	1	2	6	0	0	1	1	1	0	1	0	0	1	0	0
0	111200000000	1111542080	1111542	Male	66	65-69	Agricultural Hukou	5	Middle	1	1	3308.5	2267.5	28.1171	0	0	0	1	1	Excellent / Very good / Good / Fair	Very good / Good / Fair	�ܺ�	0	0	11	18	0	0	32	3203	Urban	122	1	2	1	1	6	0	0	0	1	1	0	1	1	0	0	0	0
0	111200000000	1111542090	1111542	Female	65	65-69	Agricultural Hukou	1	Illiterate	1	1	3858	3408		0	0	0	1	1	Poor	Very good / Good / Fair	�ܺ�	0	0			11	1	32	3203	Urban	122	2	2	1	2	6	0	0	1	1	1	0	1	0	0	1	0	0
0	111200000000	1111542040	1111542	Male	55	55-59	Agricultural Hukou	4	Primary	1	13226	4431.23	3931.23		0	0	0	0	2	Excellent / Very good / Good / Fair	Very good / Good / Fair	�ܺ�	1	0	10	14	8	0	32	3203	Urban	122	1	2	1	1	2	0	0	0	0	1	0	1	0	0	1	0	0
0	111200000000	1111542310	1111542	Male	50	50-54	Agricultural Hukou	5	Middle	1	18501	3308.5	2267.5		0	0	0	0	0		Very good / Good / Fair	�ܺ�	0	0	11		8	0	32	3203	Urban	122	1	2	1	1	5	0	0	0	0	1	0	1	0	0	1	0	0
0	111200000000	1111542110	1111542	Male	79	75-79	Agricultural Hukou	2	Literate	1	17001	3308.5	2267.5		0	0	0	0	0		Very good / Good / Fair	�ܺ�	0	0	6	10			32	3203	Urban	122	2	2	2	2	6	0	1	1	1	1	0	0	0	0	0	0	0
0	111200000000	1111542140	1111542	Female	52	50-54	Agricultural Hukou	1	Illiterate	1	501	3308.5	2267.5		0	1	1	0	1	Poor	Very good / Good / Fair	����	0	1			13	1	32	3203	Urban	122	3	2	1	1	6	0	0	0	1	1	0	1	0	0	0	0	0
0	111200000000	1111542070	1111542	Male	64	60-64	Agricultural Hukou	2	Literate	1	16001	3308.5	2267.5		1	1	1	1	3	Excellent / Very good / Good / Fair	Very good / Good / Fair	��	1	1					32	3203	Urban	122	3	2	2	2	3	0	1	1	0	1	0	1	1	0	0	0	0
0	111200000000	1111542130	1111542	Female	88	80+	Agricultural Hukou	1	Illiterate	5	14501	3308.5	2267.5		0	0	0	0	0		Very good / Good / Fair	�ܺ�	1	0			1	0	32	3203	Urban	122	2	2	1	2	1	0	0	1	0	1	0	1	0	0	1	0	0
0	111200000000	1111542310	1111542	Female	55	55-59	Agricultural Hukou	4	Primary	1	18501	3308.5	2267.5		1			0	2		Poor / Very poor	�ܺ�	0	1					32	3203	Urban	122	1	2	1	1	5	0	0	0	0	1	0	1	0	0	1	0	0
0	111200000000	1111542300	1111542	Female	79	75-79	Agricultural Hukou	2	Literate	5	9639.62	3308.5	2267.5		0	1	1	0	2	Excellent / Very good / Good / Fair	Very good / Good / Fair	����	1	1					32	3203	Urban	122	2	2	1	1	6	0	0	0	1	1	0	1	0	0	1	0	0
0	111200000000	1111542120	1111542	Male	70	70-74	Agricultural Hukou	5	Middle	1	1	2442.22	1442.22		0	0	0	0	0	Excellent / Very good / Good / Fair	Very good / Good / Fair	�ܺ�	0	0	9	14	9	0	32	3203	Urban	122	2	2	1	1	6	0	0	0	1	1	0	1	0	0	1	0	0
0	111200000000	1111542050	1111542	Female	58	55-59	Agricultural Hukou	4	Primary	1	151	3205	1538.33		0	0	0	0	0	Excellent / Very good / Good / Fair	Very good / Good / Fair	��	1	0	3	5.5	14	1	32	3203	Urban	122	1	2	1	1	4	0	0	0	0	1	0	1	0	0	1	0	0
0	111200000000	1111542120	1111542	Female	69	65-69	Agricultural Hukou	5	Middle	1	1	2442.22	1442.22		0	0	0	0	0	Excellent / Very good / Good / Fair	Very good / Good / Fair	�ܺ�	1	0	8	11	11	1	32	3203	Urban	122	2	2	1	1	6	0	0	0	1	1	0	1	0	0	1	0	0
0	111200000000	1111542170	1111542	Male	76	75-79	Agricultural Hukou	4	Primary	1	5075.5	2120	1770		0	0	0	1	4	Poor	Poor / Very poor	�ܺ�	1	1			10	1	32	3203	Urban	122	1	2	1	2	6	0	0	1	1	1	0	1	0	0	1	0	0
0	111200000000	1111542060	1111542	Male	48	45-49	Agricultural Hukou	5	Middle	1	731.881	2379.61	1212.94		0	0	0	0	0	Excellent / Very good / Good / Fair	Very good / Good / Fair	�ܺ�	0	0	7	11	9	0	32	3203	Urban	122	1	2	1	1	4	0	0	0	0	1	0	1	0	0	1	0	0
0	111200000000	1111542220	1111542	Male	56	55-59	Agricultural Hukou	5	Middle	1	134.333	2032	1698.67		0	0	0	0	0	Poor	Poor / Very poor	��	1	0	10	15	10	1	32	3203	Urban	122	2	2	1	1	6	0	0	0	1	1	0	1	0	0	1	0	0
0	111200000000	1111542180	1111542	Female	73	70-74	Agricultural Hukou	1	Illiterate	5	1	3308.5	2267.5		0	0	0	1	2		Poor / Very poor	�ܺ�	0	0			0	0	32	3203	Urban	122	9	2	2	2	5	1	1	1	0	1	0	1	0	0	1	0	0
0	111200000000	1111542230	1111542	Female	73	70-74	Agricultural Hukou	1	Illiterate	5	21667.5	3532.24	2348.73		0	0	0	0	2	Poor	Poor / Very poor	�ܺ�	0	0			4	0	32	3203	Urban	122	2	2	1	1	6	0	0	0	1	1	0	1	0	0	1	0	0
0	111200000000	1111542030	1111542	Male	60	60-64	Agricultural Hukou	6	High and Above	1	2761	3850.1	3350.1		0	0	0	1	1	Excellent / Very good / Good / Fair	Very good / Good / Fair	��	1	0	11	16.5	12	1	32	3203	Urban	122	1	2	1	1	3	0	0	0	0	1	0	1	0	0	1	0	0
0	111200000000	1111542020	1111542	Female	61	60-64	Agricultural Hukou	4	Primary	1	1	3412	2162		1	0	0	1	3	Excellent / Very good / Good / Fair	Poor / Very poor	�ܺ�	1	1	6	10	18	1	32	3203	Urban	122	1	2	1	1	6	0	0	0	1	1	0	1	0	0	1	0	0
0	111200000000	1111542090	1111542	Male	62	60-64	Agricultural Hukou	4	Primary	1	1	3858	3408		0	0	0	0	0	Excellent / Very good / Good / Fair	Very good / Good / Fair	�ܺ�	0	0	9	12.5	14	1	32	3203	Urban	122	2	2	1	2	6	0	0	1	1	1	0	1	0	0	1	0	0
0	111200000000	1111542290	1111542	Male	49	45-49	Agricultural Hukou	5	Middle	1	10501	3308.5	2267.5		0	0	0	0	0	Excellent / Very good / Good / Fair	Very good / Good / Fair	��	0	0	7	13	2	0	32	3203	Urban	122	2	2	2	2	6	0	1	1	1	1	0	1	0	0	1	0	0
0	111200000000	1111542150	1111542	Female	47	45-49	Agricultural Hukou	1	Illiterate	2	14601	4900	3900		0	0	0	0	0		Very good / Good / Fair	��	0	0	8	12.5	12	1	32	3203	Urban	122	1	2	1	1	5	0	0	0	0	1	0	1	0	0	1	0	0
0	111200000000	1111542200	1111542	Male	74	70-74	Agricultural Hukou	1	Illiterate	1	8500.5	4110	1610		0	0	0	0	0	Excellent / Very good / Good / Fair	Very good / Good / Fair	��	1	0	0	3	3	0	32	3203	Urban	122	1	1	1	1	6	0	0	0	1	0	0	1	0	0	1	0	0
0	111200000000	1111542070	1111542	Female	65	65-69	Agricultural Hukou	5	Middle	1	16001	3308.5	2267.5		0	0	0	0	0		Very good / Good / Fair	�ܺ�	1	0					32	3203	Urban	122	3	2	2	2	3	0	1	1	0	1	0	1	0	0	1	0	0
0	111200000000	1111542050	1111542	Male	58	55-59	Agricultural Hukou	6	High and Above	1	151	3205	1538.33		0	0	0	1	1	Excellent / Very good / Good / Fair	Poor / Very poor	��	0	0	11	17	11	1	32	3203	Urban	122	1	2	1	1	4	0	0	0	0	1	0	1	0	0	1	0	0
0	111200000000	1111542080	1111542	Female	66	65-69	Agricultural Hukou	1	Illiterate	1	1	3308.5	2267.5	23.6324	1	0	0	0	2		Poor / Very poor	����	1	1			0	0	32	3203	Urban	122	1	2	1	1	6	0	0	0	1	1	0	1	0	0	1	0	0
0	111200000000	1111542200	1111542	Female	77	75-79	Agricultural Hukou	1	Illiterate	1	8500.5	4110	1610		0	1	1	1	2		Poor / Very poor	�ܺ�	1	1	3	5	8	0	32	3203	Urban	122	1	1	1	1	6	0	0	0	1	0	0	1	0	0	1	0	0
0	111200000000	1111542190	1111542	Male	57	55-59	Agricultural Hukou	4	Primary	1	651	7589.94	6500		0	0	0	0	0	Excellent / Very good / Good / Fair	Very good / Good / Fair	��	1	0	9	14.5	10	1	32	3203	Urban	122	1	2	1	1	4	0	0	0	0	1	0	1	0	0	1	0	0
0	111200000000	1111542100	1111542	Male	48	45-49	Agricultural Hukou	6	High and Above	1	4001	10800	4133.33		0	0	0	0	0		Poor / Very poor	�ܺ�	0	0			10	1	32	3203	Urban	122	1	2	1	1	4	0	0	0	0	1	0	1	0	0	1	0	0
0	111200000000	1111542030	1111542	Female	63	60-64	Agricultural Hukou	1	Illiterate	1	2761	3850.1	3350.1		0	1	0	0	1	Poor	Poor / Very poor	��	1	0			10	1	32	3203	Urban	122	1	2	1	1	3	0	0	0	0	1	0	1	0	0	1	0	0
0	111200000000	1111542290	1111542	Female	47	45-49	Agricultural Hukou	2	Literate	1	10501	3308.5	2267.5		0	1	0	0	1		Poor / Very poor	��	0	0					32	3203	Urban	122	2	2	2	2	6	0	1	1	1	1	0	1	0	0	1	0	0
0	111200000000	1111542270	1111542	Female	55	55-59	Agricultural Hukou	1	Illiterate	2	5501	745.373	645.373		0	0	0	1	1	Excellent / Very good / Good / Fair	Very good / Good / Fair	�ܺ�	1	0	4	7	11	1	32	3203	Urban	122	2	2	1	1	4	0	0	0	0	1	0	1	0	0	1	0	0
0	111200000000	1111542140	1111542	Male	53	50-54	Agricultural Hukou	5	Middle	1	501	3308.5	2267.5		0	0	0	0	0	Poor	Poor / Very poor	�ܺ�	0	0	10	15	6	0	32	3203	Urban	122	3	2	1	1	6	0	0	0	1	1	0	1	0	0	1	0	0
0	111200000000	1111543040	1111543	Male	62	60-64	Agricultural Hukou	4	Primary	1	12001	2152.78	1892.02		0	0	0	0	0	Excellent / Very good / Good / Fair	Very good / Good / Fair	����	0	0	11	16	3	0	32	3203	Urban	111	1	1	1	1	5	0	0	0	0	0	0	1	0	0	1	0	0
0	111200000000	1111543140	1111543	Male	78	75-79	Non-Agricultural Hukou	4	Primary	5	6001	1380	1380		0	0	0	0	2		Poor / Very poor	��	0	0			12	1	32	3203	Urban	111	2	2	1	2	4	0	0	1	0	1	0	1	0	1	0	0	0
0	111200000000	1111543100	1111543	Male	64	60-64	Non-Agricultural Hukou	1	Illiterate	1	1001	4220	2720		0	0	0	1	3	Poor	Poor / Very poor	�ܺ�	1	1	3	6	16	1	32	3203	Urban	111	1	2	1	2	6	0	0	1	1	1	0	1	0	1	0	0	0
0	111200000000	1111543100	1111543	Female	65	65-69	Non-Agricultural Hukou	6	High and Above	1	1001	4220	2720		0	1	1	1	2		Poor / Very poor	��	0	0	10	13.5	11	1	32	3203	Urban	111	1	2	1	2	6	0	0	1	1	1	0	1	0	1	0	0	0
0	111200000000	1111543150	1111543	Female	47	45-49	Non-Agricultural Hukou	6	High and Above	1	18001	32907.2	28888.6		0	0	0	0	1	Excellent / Very good / Good / Fair	Very good / Good / Fair	�ܺ�	0	0			2	0	32	3203	Urban	111	1	1	1	1	4	0	0	0	0	0	0	1	0	0	1	0	0
0	111200000000	1111543060	1111543	Female	46	45-49	Non-Agricultural Hukou	6	High and Above	1	12001	9166.82	8047.39		0	0	0	0	0	Excellent / Very good / Good / Fair	Very good / Good / Fair	�ܺ�	0	0			0	0	32	3203	Urban	111	1	1	1	1	4	0	0	0	0	0	0	1	0	1	0	0	0
0	111200000000	1111543180	1111543	Female	49	45-49	Non-Agricultural Hukou	5	Middle	1	1	8340	7840		0	0	0	0	0	Excellent / Very good / Good / Fair	Very good / Good / Fair	��	0	0	9	13	5	0	32	3203	Urban	111	2	1	1	1	5	0	0	0	0	0	0	1	1	0	0	0	0
0	111200000000	1111543120	1111543	Female	49	45-49	Agricultural Hukou	1	Illiterate	1	18001	24642.3	21633		0	0	0	0	0	Excellent / Very good / Good / Fair	Very good / Good / Fair	�ܺ�	0	0			3	0	32	3203	Urban	111	1	1	1	1	5	0	0	0	0	0	0	0	0	0	0	0	0
0	111200000000	1111543070	1111543	Female	51	50-54	Agricultural Hukou	1	Illiterate	4	1	13930.5	12229.3		0	0	0	0	0		Very good / Good / Fair	�ܺ�	0	0			16	1	32	3203	Urban	111	1	1	1	1	4	0	0	0	0	0	0	1	0	0	1	0	0
0	111200000000	1111543050	1111543	Male	47	45-49	Non-Agricultural Hukou	7	High and Above	1	21301	8160	7660		0	0	0	0	0	Excellent / Very good / Good / Fair	Very good / Good / Fair	����	0	0	11	15	2	0	32	3203	Urban	111	2	1	1	1	4	0	0	0	0	0	0	1	1	0	0	0	0
0	111200000000	1111543130	1111543	Female	61	60-64	Non-Agricultural Hukou	1	Illiterate	5	1	1346.67	1346.67		0	0	0	0	0	Excellent / Very good / Good / Fair	Very good / Good / Fair	�ܺ�	0	0	3		11	1	32	3203	Urban	111	2	1	1	1	1	0	0	0	0	0	0	1	0	1	0	0	0
0	111200000000	1111543150	1111543	Male	49	45-49	Non-Agricultural Hukou	8	High and Above	1	18001	32907.2	28888.6		0	0	0	0	2	Excellent / Very good / Good / Fair	Very good / Good / Fair	�ܺ�	0	0	10	14.5	0	0	32	3203	Urban	111	1	1	1	1	4	0	0	0	0	0	0	0	0	0	0	0	0
0	111200000000	1111543110	1111543	Male	56	55-59	Non-Agricultural Hukou	5	Middle	1	36001	3810.93	3345.54		0	0	0	0	1	Excellent / Very good / Good / Fair	Very good / Good / Fair	�ܺ�	0	0			0	0	32	3203	Urban	111	1	1	1	1	5	0	0	0	0	0	0	1	0	1	0	0	0
0	111200000000	1111543030	1111543	Female	61	60-64	Non-Agricultural Hukou	1	Illiterate	5	1	6051.13	5312.18		0	0	0	1	2	Excellent / Very good / Good / Fair	Very good / Good / Fair	�ܺ�	0	0	10	11	5	0	32	3203	Urban	111	2	1	1	1	5	0	0	0	0	0	0	1	0	1	0	0	0
0	111200000000	1111543160	1111543	Female	47	45-49	Non-Agricultural Hukou	6	High and Above	1	1	2898	2888		0	0	0	0	0		Poor / Very poor	�ܺ�	0	0	7	12.5	11	1	32	3203	Urban	111	2	2	1	2	4	0	0	1	0	1	0	1	0	1	0	0	0
0	111200000000	1111543170	1111543	Female	46	45-49	Non-Agricultural Hukou	6	High and Above	2	1	7723.53	6780.35		0	0	0	1	1		Very good / Good / Fair	�ܺ�	0	0	11	13.5	0	0	32	3203	Urban	111	2	2	1	1	4	0	0	0	0	1	0	0	0	0	0	0	0
0	111200000000	1111543010	1111543	Male	69	65-69	Non-Agricultural Hukou	5	Middle	1	1	4830	3830		0	1	1	1	3	Excellent / Very good / Good / Fair	Very good / Good / Fair	��	0	0	11		11	1	32	3203	Urban	111	1	1	1	1	4	0	0	0	0	0	0	1	0	0	0	0	1
0	111200000000	1111543170	1111543	Male	46	45-49	Agricultural Hukou	1	Illiterate	2	1	7723.53	6780.35		0	0	0	0	0		Very good / Good / Fair	�ܺ�	0	0			0	0	32	3203	Urban	111	2	2	1	1	4	0	0	0	0	1	0	1	0	0	1	0	0
0	111200000000	1111543040	1111543	Female	62	60-64	Agricultural Hukou	1	Illiterate	1	12001	2152.78	1892.02		0	0	0	0	0	Excellent / Very good / Good / Fair	Poor / Very poor	�ܺ�	0	0			1	0	32	3203	Urban	111	1	1	1	1	5	0	0	0	0	0	0	1	0	0	1	0	0
0	111200000000	1111543180	1111543	Male	51	50-54	Non-Agricultural Hukou	6	High and Above	1	1	8340	7840		0	0	0	0	0	Excellent / Very good / Good / Fair	Very good / Good / Fair	��	0	0	9	13	5	0	32	3203	Urban	111	2	1	1	1	5	0	0	0	0	0	0	1	1	0	0	0	0
0	111200000000	1111543080	1111543	Female	60	60-64	Non-Agricultural Hukou	5	Middle	1	1	32500	32000		0	0	0	1	2	Excellent / Very good / Good / Fair	Very good / Good / Fair	�ܺ�	0	0	10	14	12	1	32	3203	Urban	111	2	1	1	2	4	0	0	1	0	0	0	1	0	0	0	0	1
0	111200000000	1111543050	1111543	Female	48	45-49	Non-Agricultural Hukou	7	High and Above	1	21301	8160	7660		0	0	0	0	0		Very good / Good / Fair	�ܺ�	0	0	9		5	0	32	3203	Urban	111	2	1	1	1	4	0	0	0	0	0	0	1	1	0	0	0	0
0	111200000000	1111543090	1111543	Male	46	45-49	Non-Agricultural Hukou	6	High and Above	1	9201	16813.3	10146.7		0	0	0	1	1	Poor	Poor / Very poor	�ܺ�	1	0	11	18	13	1	32	3203	Urban	111	2	1	1	2	4	0	0	1	0	0	0	1	0	1	0	0	0
0	111200000000	1111543080	1111543	Male	63	60-64	Non-Agricultural Hukou	8	High and Above	1	1	32500	32000		0	0	0	0	0	Excellent / Very good / Good / Fair	Very good / Good / Fair	�ܺ�	0	0	10	16.5	12	1	32	3203	Urban	111	2	1	1	2	4	0	0	1	0	0	0	1	0	0	0	0	1
0	111200000000	1111543120	1111543	Male	49	45-49	Non-Agricultural Hukou	9	High and Above	1	18001	24642.3	21633		0	0	0	0	0	Excellent / Very good / Good / Fair	Very good / Good / Fair	����	0	0	9		0	0	32	3203	Urban	111	1	1	1	1	5	0	0	0	0	0	0	1	1	0	0	0	0
0	111200000000	1111543060	1111543	Male	46	45-49	Non-Agricultural Hukou	6	High and Above	1	12001	9166.82	8047.39		0	0	0	0	0	Excellent / Very good / Good / Fair	Very good / Good / Fair	�ܺ�	0	0			3	0	32	3203	Urban	111	1	1	1	1	4	0	0	0	0	0	0	1	1	0	0	0	0
0	111200000000	1111543110	1111543	Female	52	50-54	Non-Agricultural Hukou	8	High and Above	1	36001	3810.93	3345.54		0	0	0	0	0		Very good / Good / Fair	һ��	0	0			2	0	32	3203	Urban	111	1	1	1	1	5	0	0	0	0	0	0	1	0	1	0	0	1
0	112700000000	1127441300	1127441	Female	48	45-49	Non-Agricultural Hukou	5	Middle	4	1691	2160	1160	23.7542	0	0	0	1	1	Poor	Poor / Very poor	�ܺ�	0						32	3212	Urban	111	1	1	1	1	4	0	0	0	0	0	0	0	0	0	0	0	0
0	112700000000	1127441210	1127441	Male	79	75-79	Non-Agricultural Hukou	2	Literate	1	18801	6625.6	4625.6		0	0	0	0	0	Excellent / Very good / Good / Fair	Very good / Good / Fair	��	0	0			7	0	32	3212	Urban	111	1	1	1	1	4	0	0	0	0	0	0	1	1	0	0	0	0
0	112700000000	1127441030	1127441	Female	47	45-49	Non-Agricultural Hukou	5	Middle	1	16301	8961.42	7961.42	27.7027	0	0	0	1	0		Very good / Good / Fair	�ܺ�	0	0	11	15	6	0	32	3212	Urban	111	1	1	1	1	4	0	0	0	0	0	0	1	1	0	0	0	0
0	112700000000	1127441040	1127441	Male	51	50-54	Non-Agricultural Hukou	6	High and Above	2	24836	5888	5588		0	0	0	1	1	Excellent / Very good / Good / Fair	Very good / Good / Fair	�ܺ�	0						32	3212	Urban	111	3	1	1	1	4	0	0	0	0	0	0	1	1	0	0	0	0
0	112700000000	1127441250	1127441	Male	70	70-74	Non-Agricultural Hukou	5	Middle	1	28161	5706.5	5108.73	30.8261	0	1	1	1	4	Excellent / Very good / Good / Fair	Very good / Good / Fair	��	0	1	11	11	3	0	32	3212	Urban	111	1	1	1	1	2	0	0	0	0	0	0	1	0	0	0	0	1
0	112700000000	1127441020	1127441	Male	62	60-64	Non-Agricultural Hukou	5	Middle	1	17679	2874.88	2724.88	25.1195	0	0	0	1	4	Excellent / Very good / Good / Fair	Very good / Good / Fair	һ��	0	0	11	17	2	0	32	3212	Urban	111	3	1	1	1	4	0	0	0	0	0	0	1	1	0	0	0	0
0	112700000000	1127441370	1127441	Female	52	50-54	Non-Agricultural Hukou	5	Middle	1	44401	14053.3	13053.3	24.5852	0	0	0	1	2	Excellent / Very good / Good / Fair	Very good / Good / Fair	�ܺ�	0	0	11	13.5	2	0	32	3212	Urban	111	1	1	1	1	4	0	0	0	0	0	0	1	0	1	0	0	0
0	112700000000	1127441030	1127441	Male	48	45-49	Non-Agricultural Hukou	6	High and Above	1	16301	8961.42	7961.42	28.4735	0	0	0	1	3	Poor	Poor / Very poor	�ܺ�	0	1	11	14	13	1	32	3212	Urban	111	1	1	1	1	4	0	0	0	0	0	0	1	1	0	0	0	0
0	112700000000	1127441380	1127441	Female	72	70-74	Non-Agricultural Hukou	1	Illiterate	1	9526	10230	9780	24.4774	1	0	0	0	0	Poor	Very good / Good / Fair	��	0	0	7	9.5	4	0	32	3212	Urban	111	3	1	1	1	4	0	0	0	0	0	0	0	0	0	0	0	0
0	112700000000	1127441320	1127441	Male	50	50-54	Non-Agricultural Hukou	5	Middle	1	34591	3880	3680	21.7155	0	1	0	0	0	Excellent / Very good / Good / Fair	Very good / Good / Fair	�ܺ�	0	0	11	16.5	5	0	32	3212	Urban	111	3	1	1	1	4	0	0	0	0	0	0	1	1	0	0	0	0
0	112700000000	1127441210	1127441	Female	82	80+	Non-Agricultural Hukou	1	Illiterate	1	18801	6625.6	4625.6		0	0	0	0	1	Poor	Poor / Very poor	��	1						32	3212	Urban	111	1	1	1	1	4	0	0	0	0	0	0	1	1	0	0	0	0
0	112700000000	1127441110	1127441	Female	58	55-59	Non-Agricultural Hukou	1	Illiterate	1	14961	5553.73	5220.4	25.5629	0	0	0	0	0	Excellent / Very good / Good / Fair	Very good / Good / Fair	�ܺ�	0	1	2	7	4	0	32	3212	Urban	111	3	1	1	1	4	0	0	0	0	0	0	1	1	0	0	0	0
0	112700000000	1127441090	1127441	Male	47	45-49	Non-Agricultural Hukou	6	High and Above	1	45201	9124	9024	25.7582	0	0	0	1	0	Excellent / Very good / Good / Fair	Very good / Good / Fair	һ��	0	0	11	17	3	0	32	3212	Urban	111	1	1	1	1	4	0	0	0	0	0	0	1	1	0	0	0	0
0	112700000000	1127441160	1127441	Male	64	60-64	Non-Agricultural Hukou	2	Literate	2	11934.3	5766.67	5100		0	0	0	1	1	Excellent / Very good / Good / Fair	Very good / Good / Fair	һ��	0						32	3212	Urban	111	1	1	1	1	4	0	0	0	0	0	0	1	1	0	0	0	0
0	112700000000	1127441150	1127441	Male	46	45-49	Non-Agricultural Hukou	8	High and Above	1	30601	4170	4170		0	0	0	1	1	Excellent / Very good / Good / Fair	Very good / Good / Fair	����	0	0	11	16	2	0	32	3212	Urban	111	3	1	1	1	4	0	0	0	0	0	0	1	0	0	0	0	1
0	112700000000	1127441320	1127441	Female	48	45-49	Non-Agricultural Hukou	5	Middle	1	34591	3880	3680	23.0945	0	0	0	1	2	Excellent / Very good / Good / Fair	Very good / Good / Fair	��	0	0	11	17	0	0	32	3212	Urban	111	3	1	1	1	4	0	0	0	0	0	0	1	1	0	0	0	0
0	112700000000	1127441130	1127441	Male	56	55-59	Non-Agricultural Hukou	5	Middle	1	19861	5242	5242	18.4672	0	0	0	0	1	Excellent / Very good / Good / Fair	Very good / Good / Fair	�ܺ�	0	0	9	15	5	0	32	3212	Urban	111	3	1	1	1	2	0	0	0	0	0	0	1	1	0	0	0	0
0	112700000000	1127441100	1127441	Female	56	55-59	Non-Agricultural Hukou	1	Illiterate	5	401	15916	13416	27.55	1	1	1	1	4	Poor	Poor / Very poor	�ܺ�	1	1	5	10	27	1	32	3212	Urban	111	3	1	1	1	4	0	0	0	0	0	0	0	0	0	0	0	0
0	112700000000	1127441010	1127441	Male	57	55-59	Non-Agricultural Hukou	4	Primary	1	21381	2392	2372	23.0825	0	0	0	1	2	Excellent / Very good / Good / Fair	Very good / Good / Fair	�ܺ�	0	0	11	16.5	1	0	32	3212	Urban	111	3	1	1	1	2	0	0	0	0	0	0	1	1	0	0	0	0
0	112700000000	1127441360	1127441	Female	45	45-49	Agricultural Hukou	5	Middle	1	26001	22316	22182.7	32.1396	0	0	0	1	1		Very good / Good / Fair	�ܺ�	0	0			8	0	32	3212	Urban	111	1	1	1	1	4	0	0	0	0	0	0	0	0	0	0	0	0
0	112700000000	1127441360	1127441	Male	46	45-49	Non-Agricultural Hukou	5	Middle	1	26001	22316	22182.7	28.2553	0	0	0	0	0	Excellent / Very good / Good / Fair	Very good / Good / Fair	��	0	0	8	14.5	0	0	32	3212	Urban	111	1	1	1	1	4	0	0	0	0	0	0	0	0	0	0	0	0
0	112700000000	1127441140	1127441	Male	63	60-64	Agricultural Hukou	4	Primary	2	9200.75	5460.83	4460.83	22.5832	1	0	0	1	5	Excellent / Very good / Good / Fair	Very good / Good / Fair	����	0	0	9	12.5	0	0	32	3212	Urban	111	1	1	1	1	4	0	0	0	0	0	0	1	0	0	1	0	0
0	112700000000	1127441270	1127441	Male	71	70-74	Non-Agricultural Hukou	5	Middle	1	68001	6956.86	6956.86	24.1115	0	0	0	1	1	Excellent / Very good / Good / Fair	Very good / Good / Fair	һ��	0	0	11	16	2	0	32	3212	Urban	111	1	1	1	1	2	0	0	0	0	0	0	1	0	0	0	0	1
0	112700000000	1127441310	1127441	Female	52	50-54	Non-Agricultural Hukou	6	High and Above	1	28841	9819.33	8319.33	24.4975	1	0	0	1	1	Excellent / Very good / Good / Fair	Very good / Good / Fair	һ��	0	0	10	13.5	14	1	32	3212	Urban	111	1	1	1	1	4	0	0	0	0	0	0	1	1	0	0	0	0
0	112700000000	1127441120	1127441	Male	49	45-49	Non-Agricultural Hukou	8	High and Above	1	82016	6620.23	5926.75	23.3577	0	0	0	0	2	Excellent / Very good / Good / Fair	Very good / Good / Fair	һ��	0	0	10	16.5	3	0	32	3212	Urban	111	1	1	1	1	2	0	0	0	0	0	0	1	1	0	0	0	0
0	112700000000	1127441170	1127441	Male	60	60-64	Agricultural Hukou	5	Middle	2	13694.9	2845.26	2745.26		0	1	1	1	3	Excellent / Very good / Good / Fair	Very good / Good / Fair	��	0						32	3212	Urban	111	1	1	1	1	2	0	0	0	0	0	0	1	1	0	0	0	0
0	112700000000	1127441220	1127441	Male	57	55-59	Non-Agricultural Hukou	5	Middle	1	27334.3	7722.67	7722.67	23.5628	0	0	0	1	1	Excellent / Very good / Good / Fair	Very good / Good / Fair	һ��	0	0	8	11	2	0	32	3212	Urban	111	1	1	1	1	4	0	0	0	0	0	0	1	1	0	0	0	0
0	112700000000	1127441190	1127441	Female	74	70-74	Non-Agricultural Hukou	7	High and Above	5	33601	3802.4	3802.4	24.0346	0	0	0	1	2	Excellent / Very good / Good / Fair	Very good / Good / Fair	һ��	0	0	10	13.5	4	0	32	3212	Urban	111	1	1	1	1	5	0	0	0	0	0	0	1	0	0	0	0	1
0	112700000000	1127441330	1127441	Female	55	55-59	Non-Agricultural Hukou	7	High and Above	1	65874.3	8900	8633.33	23.5551	1	0	0	0	1		Very good / Good / Fair	�ܺ�	0	0	11	17	2	0	32	3212	Urban	111	3	1	1	1	2	0	0	0	0	0	0	1	1	0	0	0	0
0	112700000000	1127441280	1127441	Male	45	45-49	Non-Agricultural Hukou	8	High and Above	1	19651	9688	8688		1	0	0	0	0	Excellent / Very good / Good / Fair	Very good / Good / Fair	һ��	0	0	11	14	6	0	32	3212	Urban	111	3	1	1	1	4	0	0	0	0	0	0	1	1	0	0	0	0
0	112700000000	1127441120	1127441	Female	51	50-54	Non-Agricultural Hukou	6	High and Above	1	82016	6620.23	5926.75	23.5111	0	1	0	0	1		Very good / Good / Fair	�ܺ�	0	0			6	0	32	3212	Urban	111	1	1	1	1	2	0	0	0	0	0	0	1	1	0	0	0	0
0	112700000000	1127441130	1127441	Female	55	55-59	Non-Agricultural Hukou	5	Middle	1	19861	5242	5242	21.4326	0	0	0	0	0	Excellent / Very good / Good / Fair	Very good / Good / Fair	һ��	0	0	10	14	3	0	32	3212	Urban	111	3	1	1	1	2	0	0	0	0	0	0	1	1	0	0	0	0
0	112700000000	1127441180	1127441	Female	61	60-64	Non-Agricultural Hukou	5	Middle	1	18454.3	9054.67	9021.33		0	0	0	0	2		Very good / Good / Fair	��	0						32	3212	Urban	111	3	1	1	1	4	0	0	0	0	0	0	1	1	0	0	0	0
0	112700000000	1127441170	1127441	Female	57	55-59	Agricultural Hukou	1	Illiterate	2	13694.9	2845.26	2745.26	29.9404	0	0	0	1	1		Very good / Good / Fair	�ܺ�	0	1	6	9	3	0	32	3212	Urban	111	1	1	1	1	2	0	0	0	0	0	0	1	0	0	1	0	0
0	112700000000	1127441350	1127441	Female	62	60-64	Non-Agricultural Hukou	7	High and Above	1	47954.3	34306.7	14306.7	25.3333	1	1	1	1	5	Excellent / Very good / Good / Fair	Very good / Good / Fair	��	0	0	11	17	7	0	32	3212	Urban	111	1	1	1	1	2	0	0	0	0	0	0	1	0	0	0	0	1
0	112700000000	1127441270	1127441	Female	63	60-64	Non-Agricultural Hukou	2	Literate	1	68001	6956.86	6956.86	26.571	0	0	0	1	1	Excellent / Very good / Good / Fair	Very good / Good / Fair	��	0	0	9	15	1	0	32	3212	Urban	111	1	1	1	1	2	0	0	0	0	0	0	1	1	0	0	0	0
0	112700000000	1127441230	1127441	Female	45	45-49	Non-Agricultural Hukou	5	Middle	1	14986	5345	5295	23.3051	0	0	0	0	0	Excellent / Very good / Good / Fair	Very good / Good / Fair	�ܺ�	0	0	11	16	8	0	32	3212	Urban	111	3	1	1	1	4	0	0	0	0	0	0	1	0	0	1	0	0
0	112700000000	1127441260	1127441	Male	73	70-74	Non-Agricultural Hukou	4	Primary	1	13361	4161.45	2828.12	27.852	1	0	0	1	3		Very good / Good / Fair	�ܺ�	0	0	11	15.5	7	0	32	3212	Urban	111	1	1	1	1	4	0	0	0	0	0	0	1	1	0	0	0	0
0	112700000000	1127441110	1127441	Male	62	60-64	Non-Agricultural Hukou	4	Primary	1	14961	5553.73	5220.4	24.4646	0	0	0	1	2	Excellent / Very good / Good / Fair	Very good / Good / Fair	�ܺ�	0	0	11	15.5	3	0	32	3212	Urban	111	3	1	1	1	4	0	0	0	0	0	0	1	1	0	0	0	0
0	112700000000	1127441050	1127441	Male	46	45-49	Non-Agricultural Hukou	5	Middle	1	21851	11950	11950	25.3473	0	0	0	0	0	Excellent / Very good / Good / Fair	Very good / Good / Fair	һ��	0	0	11	15.5	0	0	32	3212	Urban	111	3	1	1	1	5	0	0	0	0	0	0	1	1	0	0	0	0
0	112700000000	1127441290	1127441	Male	76	75-79	Non-Agricultural Hukou	1	Illiterate	1	13294.3	7640	7406.67	21.6966	0	0	0	1	2	Excellent / Very good / Good / Fair	Very good / Good / Fair	�ܺ�	1	0	10	13	6	0	32	3212	Urban	111	1	1	1	1	4	0	0	0	0	0	0	1	1	0	0	0	0
0	112700000000	1127441200	1127441	Female	57	55-59	Non-Agricultural Hukou	4	Primary	2	15001	7624	6124	19.8189	0	0	0	1	0		Very good / Good / Fair	����	0	0	6	9	13	1	32	3212	Urban	111	1	1	1	1	4	0	0	0	0	0	0	1	1	0	0	0	0
0	112700000000	1127441090	1127441	Female	45	45-49	Non-Agricultural Hukou	5	Middle	1	45201	9124	9024	26.5021	0	0	0	0	0	Excellent / Very good / Good / Fair	Very good / Good / Fair	�ܺ�	0	0	9	13.5	8	0	32	3212	Urban	111	1	1	1	1	4	0	0	0	0	0	0	1	1	0	0	0	0
0	112700000000	1127441290	1127441	Female	68	65-69	Non-Agricultural Hukou	4	Primary	1	13294.3	7640	7406.67	28.5211	1	0	0	1	3	Excellent / Very good / Good / Fair	Poor / Very poor	�ܺ�	1	0	10	14	13	1	32	3212	Urban	111	1	1	1	1	4	0	0	0	0	0	0	1	1	0	0	0	0
0	112700000000	1127441070	1127441	Female	47	45-49	Non-Agricultural Hukou	2	Literate	2	42771	12304	7304	31.7901	0	0	0	0	2	Excellent / Very good / Good / Fair	Very good / Good / Fair	�ܺ�	0	0	7	12.5	18	1	32	3212	Urban	111	1	1	1	1	4	0	0	0	0	0	0	1	1	0	0	0	0
0	112700000000	1127441350	1127441	Male	58	55-59	Non-Agricultural Hukou	8	High and Above	1	47954.3	34306.7	14306.7	32.1808	0	0	0	1	2		Very good / Good / Fair	һ��	0	0	10	13.5	7	0	32	3212	Urban	111	1	1	1	1	2	0	0	0	0	0	0	1	0	0	0	0	1
0	112700000000	1127441080	1127441	Female	70	70-74	Agricultural Hukou	1	Illiterate	5	10251	8180	8080		0	0	0	1	1	Excellent / Very good / Good / Fair	Very good / Good / Fair	��	0						32	3212	Urban	111	3	1	1	1	4	0	0	0	0	0	0	1	0	0	1	0	0
0	112700000000	1127441330	1127441	Male	55	55-59	Non-Agricultural Hukou	9	High and Above	1	65874.3	8900	8633.33	22.4673	0	0	0	0	1	Excellent / Very good / Good / Fair	Very good / Good / Fair	��	0	0	10	15	5	0	32	3212	Urban	111	3	1	1	1	2	0	0	0	0	0	0	1	1	0	0	0	0
0	112700000000	1127441200	1127441	Male	58	55-59	Non-Agricultural Hukou	5	Middle	2	15001	7624	6124		0	0	0	1	1	Excellent / Very good / Good / Fair	Very good / Good / Fair	��	0						32	3212	Urban	111	1	1	1	1	4	0	0	0	0	0	0	1	1	0	0	0	0
0	112700000000	1127441010	1127441	Female	54	50-54	Non-Agricultural Hukou	2	Literate	1	21381	2392	2372	23.5632	1	0	0	0	3	Poor	Poor / Very poor	����	0	1	9	13.5	4	0	32	3212	Urban	111	3	1	1	1	2	0	0	0	0	0	0	1	1	0	0	0	0
0	112700000000	1127441240	1127441	Female	54	50-54	Agricultural Hukou	1	Illiterate	2	1	7081.6	6881.6		0	0	0	0	2		Very good / Good / Fair	��	0	0	5	9	1	0	32	3212	Urban	111	1	1	1	1	4	0	0	0	0	0	0	0	0	0	0	0	0
0	112700000000	1127441070	1127441	Male	52	50-54	Non-Agricultural Hukou	2	Literate	2	42771	12304	7304		1	1	1	1	7	Poor	Poor / Very poor		0						32	3212	Urban	111	1	1	1	1	4	0	0	0	0	0	0	1	1	0	0	0	0
0	112700000000	1127441220	1127441	Female	48	45-49	Non-Agricultural Hukou	6	High and Above	1	27334.3	7722.67	7722.67	25.5151	0	0	0	1	0	Excellent / Very good / Good / Fair	Very good / Good / Fair	����	0	0	10	16	7	0	32	3212	Urban	111	1	1	1	1	4	0	0	0	0	0	0	0	0	0	0	0	0
0	112700000000	1127441180	1127441	Male	63	60-64	Non-Agricultural Hukou	5	Middle	1	18454.3	9054.67	9021.33	25.3287	0	0	0	0	0	Excellent / Very good / Good / Fair	Very good / Good / Fair	��	0	0	11	17	5	0	32	3212	Urban	111	3	1	1	1	4	0	0	0	0	0	0	1	1	0	0	0	0
0	112700000000	1127441340	1127441	Male	58	55-59	Non-Agricultural Hukou	4	Primary	1	41086	4122	4122	22.6137	0	0	0	1	2	Excellent / Very good / Good / Fair	Very good / Good / Fair	��	0	0	5	6.5	0	0	32	3212	Urban	111	1	1	1	1	4	0	0	0	0	0	0	1	0	0	0	0	1
0	112700000000	1127441370	1127441	Male	51	50-54	Non-Agricultural Hukou	7	High and Above	1	44401	14053.3	13053.3	27.3356	1	0	0	1	5	Excellent / Very good / Good / Fair	Very good / Good / Fair	�ܺ�	1	0	10	13.5	5	0	32	3212	Urban	111	1	1	1	1	4	0	0	0	0	0	0	1	1	0	0	0	0
0	112700000000	1127441020	1127441	Female	59	55-59	Agricultural Hukou	2	Literate	1	17679	2874.88	2724.88	23.2912	0	0	0	0	2	Excellent / Very good / Good / Fair	Very good / Good / Fair	�ܺ�	0	0	10	14	5	0	32	3212	Urban	111	3	1	1	1	4	0	0	0	0	0	0	1	1	0	0	0	0
0	112700000000	1127441230	1127441	Male	48	45-49	Non-Agricultural Hukou	5	Middle	1	14986	5345	5295	20.6515	1	0	0	0	0	Excellent / Very good / Good / Fair	Very good / Good / Fair	����	0	0	8	11.5	5	0	32	3212	Urban	111	3	1	1	1	4	0	0	0	0	0	0	1	0	0	1	0	0
0	112700000000	1127441140	1127441	Female	57	55-59	Agricultural Hukou	1	Illiterate	1	9200.75	5460.83	4460.83	21.9289	1	0	0	0	1	Excellent / Very good / Good / Fair	Very good / Good / Fair	����	1	0	9	15	6	0	32	3212	Urban	111	1	1	1	1	4	0	0	0	0	0	0	1	0	0	1	0	0
0	112700000000	1127441310	1127441	Male	50	50-54	Non-Agricultural Hukou	6	High and Above	2	28841	9819.33	8319.33	21.7181	0	0	0	1	1	Excellent / Very good / Good / Fair	Very good / Good / Fair	һ��	0	0	10	17	6	0	32	3212	Urban	111	1	1	1	1	4	0	0	0	0	0	0	1	1	0	0	0	0
0	112700000000	1127441260	1127441	Female	64	60-64	Non-Agricultural Hukou	4	Primary	1	13361	4161.45	2828.12	32.4619	0	0	0	1	1		Very good / Good / Fair	��	1	0	9	15	4	0	32	3212	Urban	111	1	1	1	1	4	0	0	0	0	0	0	1	1	0	0	0	0
0	112700000000	1127441060	1127441	Male	80	80+	Non-Agricultural Hukou	5	Middle	1	32001	7081.6	6881.6	20.6575	0	0	0	1	0	Excellent / Very good / Good / Fair	Very good / Good / Fair	��	0	0	7		2	0	32	3212	Urban	111	1	1	1	1	2	0	0	0	0	0	0	1	0	0	0	0	1
0	112700000000	1127441340	1127441	Female	52	50-54	Non-Agricultural Hukou	1	Illiterate	1	41086	4122	4122	23.2007	0	0	0	0	0		Very good / Good / Fair	��	0	0	8	11	6	0	32	3212	Urban	111	1	1	1	1	4	0	0	0	0	0	0	1	1	0	0	0	0
0	112700000000	1127441380	1127441	Male	78	75-79	Non-Agricultural Hukou	2	Literate	1	9526	10230	9780	22.5575	0	0	0	0	1	Excellent / Very good / Good / Fair	Very good / Good / Fair	�ܺ�	0	0	11	14	0	0	32	3212	Urban	111	3	1	1	1	4	0	0	0	0	0	0	1	1	0	0	0	0
0	112700000000	1127441050	1127441	Female	47	45-49	Agricultural Hukou	5	Middle	1	21851	11950	11950	27.5551	1	0	0	0	1		Very good / Good / Fair	��	0	0	11	14	13	1	32	3212	Urban	111	3	1	1	1	5	0	0	0	0	0	0	1	1	0	0	0	0
0	112700000000	1127441250	1127441	Female	68	65-69	Non-Agricultural Hukou	7	High and Above	1	28161	5706.5	5108.73	21.7859	0	0	0	1	3		Very good / Good / Fair	����	0	0	10	14	6	0	32	3212	Urban	111	1	1	1	1	2	0	0	0	0	0	0	1	1	0	0	0	0
0	112700000000	1127442020	1127442	Female	52	50-54	Agricultural Hukou	6	High and Above	2	12201	2973.33	1640	24.9004	1	0	0	0	1		Very good / Good / Fair	��	0	1	6	9	9	0	32	3212	Urban	122	2	2	1	1	6	0	0	0	1	1	0	1	0	0	1	0	0
0	112700000000	1127442080	1127442	Female	57	55-59	Agricultural Hukou	1	Illiterate	1	19906	4090	4065	23.2311	1	0	0	0	0	Excellent / Very good / Good / Fair	Very good / Good / Fair	һ��	0	0	6	14	5	0	32	3212	Urban	122	2	2	1	1	6	0	0	0	1	1	0	1	0	0	1	0	0
0	112700000000	1127442150	1127442	Male	75	75-79	Agricultural Hukou	2	Literate	1	10481	6407	3907	17.171	0	0	0	0	3	Excellent / Very good / Good / Fair	Very good / Good / Fair	�ܺ�	1	1	10	13	13	1	32	3212	Urban	122	2	2	1	1	6	0	0	0	1	1	0	0	0	0	0	0	0
0	112700000000	1127442020	1127442	Male	52	50-54	Agricultural Hukou	5	Middle	2	12201	2973.33	1640		1	0	0	0	1	Poor	Poor / Very poor	��	0						32	3212	Urban	122	2	2	1	1	6	0	0	0	1	1	0	1	0	0	1	0	0
0	112700000000	1127442050	1127442	Male	68	65-69	Agricultural Hukou	2	Literate	1	16791	7074	2074	20.4436	0	0	0	0	3		Very good / Good / Fair	һ��	0	0	7	11	7	0	32	3212	Urban	122	1	1	1	1	6	0	0	0	1	0	0	1	0	0	1	0	0
0	112700000000	1127442260	1127442	Male	65	65-69	Agricultural Hukou	4	Primary	6	15000.5	3540	2540	27.4956	0	0	0	0	0	Poor	Poor / Very poor	��	0	0	9	11	9	0	32	3212	Urban	122	4	2	1	1	6	1	0	0	1	1	0	1	0	0	1	0	0
0	112700000000	1127442220	1127442	Female	56	55-59	Agricultural Hukou	1	Illiterate	1	9877.67	4866.67	4600		1	0	0	0	0	Poor	Poor / Very poor	�ܺ�	0						32	3212	Urban	122	2	2	1	1	6	0	0	0	1	1	0	1	0	0	1	0	0
0	112700000000	1127442110	1127442	Male	55	55-59	Agricultural Hukou	5	Middle	1	49394.3	3720	3700	22.6378	0	0	0	1	1	Excellent / Very good / Good / Fair	Very good / Good / Fair	�ܺ�	0	0	10	13	5	0	32	3212	Urban	122	2	2	1	1	4	0	0	0	0	1	0	1	0	0	1	0	0
0	112700000000	1127442170	1127442	Female	59	55-59	Non-Agricultural Hukou	6	High and Above	1	48401	7060	4560	26.5861	0	1	1	1	4	Excellent / Very good / Good / Fair	Very good / Good / Fair	��	0	0	9	15	2	0	32	3212	Urban	122	2	2	1	1	4	0	0	0	0	1	0	1	1	0	0	0	0
0	112700000000	1127442010	1127442	Male	68	65-69	Non-Agricultural Hukou	5	Middle	1	19076	2700	2300	23.5139	0	0	0	0	2	Excellent / Very good / Good / Fair	Very good / Good / Fair	�ܺ�	0	0	10	16.5			32	3212	Urban	122	2	2	1	1	4	0	0	0	0	1	0	1	1	0	0	0	0
0	112700000000	1127442230	1127442	Female	71	70-74	Agricultural Hukou	1	Illiterate	5	25437	9976	3976	25.9605	1	1	1	0	3	Poor	Poor / Very poor	��	0	0	3	6	10	1	32	3212	Urban	122	3	2	1	1	6	0	0	0	1	1	0	1	0	0	1	0	0
0	112700000000	1127442090	1127442	Female	51	50-54	Agricultural Hukou	1	Illiterate	5	5251	652	632	21.2318	1	0	0	0	1		Very good / Good / Fair	��	0	1	1	2.5			32	3212	Urban	122	3	1	1	1	6	0	0	0	1	0	0	0	0	0	0	0	0
0	112700000000	1127442200	1127442	Male	57	55-59	Agricultural Hukou	2	Literate	1	10094.3	2889.33	2822.67	21.2878	0	0	0	0	0	Excellent / Very good / Good / Fair	Very good / Good / Fair	����	0	0	7	11.5	8	0	32	3212	Urban	122	1	2	1	1	6	0	0	0	1	1	0	1	0	0	1	0	0
0	112700000000	1127442140	1127442	Male	69	65-69	Agricultural Hukou	5	Middle	1	22950.8	12940	10940	19.5325	0	0	0	1	2	Poor	Very good / Good / Fair	һ��	0	0	11	13.5	6	0	32	3212	Urban	122	2	1	1	1	6	0	0	0	1	0	0	1	0	0	1	0	0
0	112700000000	1127442240	1127442	Male	56	55-59	Agricultural Hukou	5	Middle	1	56121	6125.17	6075.17	27.5849	0	1	0	0	0	Excellent / Very good / Good / Fair	Very good / Good / Fair	һ��	0	0	11	14.5	4	0	32	3212	Urban	122	2	2	1	1	6	0	0	0	1	1	0	1	0	0	1	0	0
0	112700000000	1127442250	1127442	Female	60	60-64	Agricultural Hukou	2	Literate	1	21801	960	960	22.2924	1	0	0	0	1	Excellent / Very good / Good / Fair	Very good / Good / Fair	��	0	0	10	14	17	1	32	3212	Urban	122	2	2	1	1	6	0	0	0	1	1	0	1	0	0	1	0	0
0	112700000000	1127442190	1127442	Male	57	55-59	Agricultural Hukou	4	Primary	1	20276	9602.67	8102.67	21.6764	0	0	0	0	1	Excellent / Very good / Good / Fair	Very good / Good / Fair	��	0	1	6	8	5	0	32	3212	Urban	122	2	1	1	1	4	0	0	0	0	0	0	1	0	0	1	0	0
0	112700000000	1127442010	1127442	Female	64	60-64	Agricultural Hukou	2	Literate	2	19076	2700	2300	27.3289	1	1	1	1	4	Poor	Poor / Very poor	�ܺ�	1	0	11	17.5	10	1	32	3212	Urban	122	2	2	1	1	4	0	0	0	0	1	0	1	0	0	1	0	0
0	112700000000	1127442100	1127442	Male	66	65-69	Agricultural Hukou	4	Primary	1	13113	2336.72	2336.72	20.8349	0	1	0	0	0	Excellent / Very good / Good / Fair	Very good / Good / Fair	һ��	0	0	8	10	1	0	32	3212	Urban	122	2	2	1	1	6	0	0	0	1	1	0	1	0	0	1	0	0
0	112700000000	1127442210	1127442	Female	70	70-74	Agricultural Hukou	4	Primary	1	12333	1564.31	1164.31	22.1682	0	1	0	0	0	Excellent / Very good / Good / Fair	Very good / Good / Fair	һ��	0	0	11	14	12	1	32	3212	Urban	122	1	1	1	1	6	0	0	0	1	0	0	0	0	0	0	0	0
0	112700000000	1127442130	1127442	Female	59	55-59	Agricultural Hukou	1	Illiterate	1	14140.8	2846.67	1346.67	23.1658	1	1	1	0	3	Poor	Poor / Very poor	�ܺ�	0	1	7	8.5	5	0	32	3212	Urban	122	2	2	1	1	4	0	0	0	0	1	0	1	0	0	1	0	0
0	112700000000	1127442130	1127442	Male	61	60-64	Agricultural Hukou	2	Literate	1	14140.8	2846.67	1346.67	28.0978	0	1	0	0	1	Excellent / Very good / Good / Fair	Very good / Good / Fair	һ��	0	0	9	10	2	0	32	3212	Urban	122	2	2	1	1	4	0	0	0	0	1	0	1	0	0	1	0	0
0	112700000000	1127442050	1127442	Female	70	70-74	Agricultural Hukou	1	Illiterate	1	16791	7074	2074	29.4321	0	0	0	1	3		Very good / Good / Fair	��	0	1	4	6	3	0	32	3212	Urban	122	1	1	1	1	6	0	0	0	1	0	0	1	0	0	1	0	0
0	112700000000	1127442140	1127442	Female	67	65-69	Agricultural Hukou	1	Illiterate	1	22950.8	12940	10940		0	1	1	0	1		Very good / Good / Fair	�ܺ�	0						32	3212	Urban	122	2	1	1	1	6	0	0	0	1	0	0	1	0	0	1	0	0
0	112700000000	1127442100	1127442	Female	54	50-54	Agricultural Hukou	1	Illiterate	1	13113	2336.72	2336.72	27.3596	0	0	0	1	1	Excellent / Very good / Good / Fair	Very good / Good / Fair	�ܺ�	0	0	9	12	1	0	32	3212	Urban	122	2	2	1	1	6	0	0	0	1	1	0	1	0	0	1	0	0
0	112700000000	1127442170	1127442	Male	62	60-64	Non-Agricultural Hukou	7	High and Above	1	48401	7060	4560		0	0	0	1	3		Very good / Good / Fair	��	0	0	11	16	6	0	32	3212	Urban	122	2	2	1	1	4	0	0	0	0	1	0	1	1	0	0	0	0
0	112700000000	1127442200	1127442	Female	54	50-54	Agricultural Hukou	1	Illiterate	1	10094.3	2889.33	2822.67	22.9381	0	0	0	0	0		Very good / Good / Fair	��	0	0	3	4.5	6	0	32	3212	Urban	122	1	2	1	1	6	0	0	0	1	1	0	1	0	0	1	0	0
0	112700000000	1127442080	1127442	Male	62	60-64	Agricultural Hukou	2	Literate	1	19906	4090	4065	19.7168	0	0	0	0	0	Excellent / Very good / Good / Fair	Very good / Good / Fair	�ܺ�	0	0	6	9	1	0	32	3212	Urban	122	2	2	1	1	6	0	0	0	1	1	0	1	0	0	1	0	0
0	112700000000	1127442160	1127442	Male	81	80+	Agricultural Hukou	3	Literate	1	17341	11440	11106.7		1	0	0	0	1	Excellent / Very good / Good / Fair	Very good / Good / Fair	�ܺ�	0						32	3212	Urban	122	2	2	1	1	6	0	0	0	1	1	0	1	0	0	1	0	0
0	112700000000	1127442040	1127442	Female	59	55-59	Agricultural Hukou	1	Illiterate	2	15915	3530.67	3530.67	19.3851	0	0	0	0	0	Excellent / Very good / Good / Fair	Very good / Good / Fair	��	1	0	5	7	1	0	32	3212	Urban	122	2	2	1	1	6	0	0	0	1	1	0	1	0	0	1	0	0
0	112700000000	1127442120	1127442	Male	57	55-59	Agricultural Hukou	2	Literate	1	13511	6864	4864	23.7036	0	0	0	1	1		Very good / Good / Fair	����	0	0	6	8.5	3	0	32	3212	Urban	122	2	2	1	1	6	0	0	0	1	1	0	1	0	0	1	0	0
0	112700000000	1127442160	1127442	Female	81	80+	Agricultural Hukou	1	Illiterate	1	17341	11440	11106.7	23.4463	0	0	0	0	0	Excellent / Very good / Good / Fair	Very good / Good / Fair	�ܺ�	0	1	5	7.5	6	0	32	3212	Urban	122	2	2	1	1	6	0	0	0	1	1	0	1	0	0	1	0	0
0	112700000000	1127442220	1127442	Male	58	55-59	Agricultural Hukou	2	Literate	1	9877.67	4866.67	4600	20.1902	1	0	0	1	1	Poor	Very good / Good / Fair	һ��	0	0	10	13	15	1	32	3212	Urban	122	2	2	1	1	6	0	0	0	1	1	0	1	0	0	1	0	0
0	112700000000	1127442190	1127442	Female	48	45-49	Agricultural Hukou	5	Middle	1	20276	9602.67	8102.67	25.4566	0	0	0	0	1		Poor / Very poor	����	0	1	10	11.5	6	0	32	3212	Urban	122	2	1	1	1	4	0	0	0	0	0	0	1	0	0	1	0	0
0	112700000000	1127442270	1127442	Male	65	65-69	Agricultural Hukou	2	Literate	1	23941	6880	6830	18.5378	0	0	0	1	2	Excellent / Very good / Good / Fair	Very good / Good / Fair	һ��	0	0	8	9.5	4	0	32	3212	Urban	122	2	2	1	1	5	0	0	0	0	1	0	1	0	0	1	0	0
0	112700000000	1127442060	1127442	Male	76	75-79	Agricultural Hukou	1	Illiterate	5	17901	4488	4488	17.7806	0	0	0	1	0	Excellent / Very good / Good / Fair	Very good / Good / Fair	��	0	1	4	5	3	0	32	3212	Urban	122	2	2	1	1	5	0	0	0	0	1	0	1	0	0	1	0	0
0	112700000000	1127442270	1127442	Female	60	60-64	Agricultural Hukou	1	Illiterate	1	23941	6880	6830	25.3811	0	0	0	1	0	Excellent / Very good / Good / Fair	Very good / Good / Fair	����	0	0	7	12	5	0	32	3212	Urban	122	2	2	1	1	5	0	0	0	0	1	0	1	0	0	1	0	0
0	112700000000	1127442280	1127442	Male	68	65-69	Non-Agricultural Hukou	7	High and Above	1	18341	5513.35	5513.35	20.3254	0	0	0	0	0	Excellent / Very good / Good / Fair	Very good / Good / Fair	��	0	0	11	17.5	6	0	32	3212	Urban	122	2	2	2	2	6	0	1	1	1	1	0	1	0	0	0	0	1
0	112700000000	1127442030	1127442	Male	59	55-59	Agricultural Hukou	4	Primary	1	12317.7	3401.33	3401.33	20.5928	0	0	0	0	0		Very good / Good / Fair	�ܺ�	0	0	10	12.5	3	0	32	3212	Urban	122	3	1	1	1	5	0	0	0	0	0	0	1	0	0	1	0	0
0	112700000000	1127442030	1127442	Female	58	55-59	Agricultural Hukou	1	Illiterate	1	12317.7	3401.33	3401.33	23.3747	0	0	0	0	0	Excellent / Very good / Good / Fair	Very good / Good / Fair	����	0	1	3	5.5	16	1	32	3212	Urban	122	3	1	1	1	5	0	0	0	0	0	0	1	0	0	1	0	0
0	112700000000	1127442210	1127442	Male	75	75-79	Agricultural Hukou	2	Literate	1	12333	1564.31	1164.31	21.6379	0	0	0	1	7	Poor	Poor / Very poor	��	1	1			12	1	32	3212	Urban	122	1	1	1	1	6	0	0	0	1	0	0	1	0	0	0	0	0
0	112700000000	1127442280	1127442	Female	67	65-69	Agricultural Hukou	1	Illiterate	1	18341	5513.35	5513.35	23.135	1	0	0	1	1		Poor / Very poor	�ܺ�	0	1	6	10	8	0	32	3212	Urban	122	2	2	2	2	6	0	1	1	1	1	0	0	0	0	0	0	0
0	112700000000	1127442150	1127442	Female	77	75-79	Agricultural Hukou	1	Illiterate	1	10481	6407	3907	17.7755	1	0	0	1	1	Poor	Poor / Very poor	�ܺ�	1	1			3	0	32	3212	Urban	122	2	2	1	1	6	0	0	0	1	1	0	0	0	0	0	0	0
0	112700000000	1127442040	1127442	Male	65	65-69	Agricultural Hukou	2	Literate	2	15915	3530.67	3530.67		0	0	0	0	0	Excellent / Very good / Good / Fair	Very good / Good / Fair	�ܺ�	0						32	3212	Urban	122	2	2	1	1	6	0	0	0	1	1	0	1	0	0	1	0	0
0	112700000000	1127442070	1127442	Male	48	45-49	Non-Agricultural Hukou	7	High and Above	1	25851	4701.33	4701.33	22.4155	0	0	0	0	0	Excellent / Very good / Good / Fair	Very good / Good / Fair	��	0	0	10	16.5	14	1	32	3212	Urban	122	2	2	2	1	4	0	1	0	0	1	0	1	1	0	0	0	0
0	112700000000	1127442110	1127442	Female	46	45-49	Agricultural Hukou	4	Primary	1	49394.3	3720	3700	22.9297	0	0	0	0	0		Very good / Good / Fair	��	0	1	9	11	2	0	32	3212	Urban	122	2	2	1	1	4	0	0	0	0	1	0	1	0	0	1	0	0
0	112700000000	1127442180	1127442	Female	45	45-49	Agricultural Hukou	4	Primary	2	175863	2754	2604	23.4375	0	1	0	0	1	Excellent / Very good / Good / Fair	Very good / Good / Fair	һ��	0	1	10	11.5	10	1	32	3212	Urban	122	2	2	1	1	6	0	0	0	1	1	0	1	0	0	1	0	0
0	112700000000	1127442120	1127442	Female	58	55-59	Agricultural Hukou	5	Middle	1	13511	6864	4864	24.8	1	0	0	0	1		Very good / Good / Fair	�ܺ�	0	0	9	14.5	3	0	32	3212	Urban	122	2	2	1	1	6	0	0	0	1	1	0	1	0	0	1	0	0
0	112700000000	1127442070	1127442	Female	45	45-49	Agricultural Hukou	5	Middle	1	25851	4701.33	4701.33	23.0715	0	0	0	0	0		Very good / Good / Fair	�ܺ�	0	0	11	17.5	9	0	32	3212	Urban	122	2	2	2	1	4	0	1	0	0	1	0	1	1	0	0	0	0
0	112700000000	1127442250	1127442	Male	69	65-69	Agricultural Hukou	2	Literate	1	21801	960	960	20.8885	1	0	0	1	2	Excellent / Very good / Good / Fair	Poor / Very poor	��	0	0	10	13	5	0	32	3212	Urban	122	2	2	1	1	6	0	0	0	1	1	0	1	0	0	1	0	0
0	112700000000	1127442180	1127442	Male	56	55-59	Agricultural Hukou	4	Primary	2	175863	2754	2604		0	0	0	0	0	Excellent / Very good / Good / Fair	Very good / Good / Fair	һ��	0						32	3212	Urban	122	2	2	1	1	6	0	0	0	1	1	0	1	0	0	1	0	0
0	112700000000	1127443100	1127443	Female	53	50-54	Non-Agricultural Hukou	5	Middle	1	35267.7	13906.7	12906.7	24.8358	0	0	0	0	1		Very good / Good / Fair	��	0	0	11	14.5	1	0	32	3212	Urban	122	1	1	1	1	4	0	0	0	0	0	0	1	1	0	0	0	0
0	112700000000	1127443140	1127443	Male	54	50-54	Agricultural Hukou	5	Middle	5	1	19120	19120	21.6128	0	0	0	0	0	Excellent / Very good / Good / Fair	Very good / Good / Fair	�ܺ�	0	0	6	7.5	2	0	32	3212	Urban	122	1	2	1	1	4	0	0	0	0	1	0	1	0	0	1	0	0
0	112700000000	1127443060	1127443	Male	54	50-54	Agricultural Hukou	4	Primary	1	1	7332	6332	25.2764	0	0	0	0	1	Excellent / Very good / Good / Fair	Very good / Good / Fair	��	0	0	10	13	5	0	32	3212	Urban	122	2	2	1	1	4	0	0	0	0	1	0	1	0	0	1	0	0
0	112700000000	1127443210	1127443	Female	75	75-79	Agricultural Hukou	1	Illiterate	1	2721	3608	2808	21.7556	1	1	1	1	3		Poor / Very poor	�ܺ�	1	1			19	1	32	3212	Urban	122	2	1	1	1	1	0	0	0	0	0	0	1	0	0	1	0	0
0	112700000000	1127443130	1127443	Male	83	80+	Agricultural Hukou	3	Literate	1	2811	3600	1600	22.232	0	0	0	1	2	Excellent / Very good / Good / Fair	Very good / Good / Fair	��	0	1	5	7.5	2	0	32	3212	Urban	122	2	2	1	1	6	0	0	0	1	1	0	1	0	0	1	0	0
0	112700000000	1127443020	1127443	Female	56	55-59	Agricultural Hukou	1	Illiterate	1	8515	3400	3300		1	0	0	0	0		Very good / Good / Fair	��	0	0	10	13.5	5	0	32	3212	Urban	122	3	1	1	1	4	0	0	0	0	0	0	1	0	0	1	0	0
0	112700000000	1127443120	1127443	Female	45	45-49	Agricultural Hukou	2	Literate	1	1251	7860	7360	20.149	0	0	0	0	0	Excellent / Very good / Good / Fair	Very good / Good / Fair	��	0	0	7	12	2	0	32	3212	Urban	122	1	2	1	1	4	0	0	0	0	1	0	1	0	0	1	0	0
0	112700000000	1127443180	1127443	Male	61	60-64	Agricultural Hukou	2	Literate	1	1171.33	973.333	873.333	23.9	0	0	0	0	0		Very good / Good / Fair	�ܺ�	1	1					32	3212	Urban	122	2	2	1	1	6	0	0	0	1	1	0	1	0	0	1	0	0
0	112700000000	1127443060	1127443	Female	48	45-49	Agricultural Hukou	5	Middle	1	1	7332	6332	24.7867	0	0	0	1	2		Poor / Very poor	һ��	0	1	7	12	4	0	32	3212	Urban	122	2	2	1	1	4	0	0	0	0	1	0	1	0	0	1	0	0
0	112700000000	1127443200	1127443	Female	64	60-64	Non-Agricultural Hukou	2	Literate	1	12721	4900	4750	22.3478	1	1	1	1	5	Poor	Poor / Very poor	��	0	0	9	14.5	12	1	32	3212	Urban	122	2	2	1	1	1	0	0	0	0	1	0	1	0	0	1	0	0
0	112700000000	1127443090	1127443	Female	58	55-59	Agricultural Hukou	1	Illiterate	1	14652.9	3511.61	3111.61	24.1787	1	0	0	0	2		Very good / Good / Fair	һ��	0	1	6	7.5	8	0	32	3212	Urban	122	1	2	1	1	6	0	0	0	1	1	0	1	0	0	1	0	0
0	112700000000	1127443030	1127443	Male	77	75-79	Agricultural Hukou	1	Illiterate	1	2911	1846	1596	19.3114	0	0	0	1	2	Excellent / Very good / Good / Fair	Very good / Good / Fair	�ܺ�	1	1	3		1	0	32	3212	Urban	122	2	2	1	1	6	0	0	0	1	1	0	1	0	0	1	0	0
0	112700000000	1127443080	1127443	Male	67	65-69	Non-Agricultural Hukou	4	Primary	1	16471	7930	7930	25.6577	0	1	1	1	2	Poor	Poor / Very poor	��	0	1	8		21	1	32	3212	Urban	122	2	2	1	2	1	0	0	1	0	1	0	1	0	0	1	0	0
0	112700000000	1127443240	1127443	Female	57	55-59	Agricultural Hukou	1	Illiterate	1	6050.33	6280	6280	25.4173	0	0	0	0	2	Excellent / Very good / Good / Fair	Very good / Good / Fair	��	0	0	11	13.5	11	1	32	3212	Urban	122	2	1	1	1	4	0	0	0	0	0	0	1	0	0	1	0	0
0	112700000000	1127443130	1127443	Female	81	80+	Agricultural Hukou	1	Illiterate	1	2811	3600	1600	22.5554	0	0	0	0	0	Excellent / Very good / Good / Fair	Very good / Good / Fair	��	0	0					32	3212	Urban	122	2	2	1	1	6	0	0	0	1	1	0	1	0	0	1	0	0
0	112700000000	1127443070	1127443	Male	53	50-54	Agricultural Hukou	5	Middle	1	31335.7	6840	5840	25.7819	1	0	0	1	3	Excellent / Very good / Good / Fair	Very good / Good / Fair	�ܺ�	1	0	7	9	7	0	32	3212	Urban	122	2	2	1	1	4	0	0	0	0	1	0	1	0	0	1	0	0
0	112700000000	1127443150	1127443	Female	57	55-59	Agricultural Hukou	1	Illiterate	1	14441	4260	4020	27.3944	0	0	0	1	1		Very good / Good / Fair	��	1	1	6	7	5	0	32	3212	Urban	122	3	2	1	1	1	0	0	0	0	1	0	1	0	0	1	0	0
0	112700000000	1127443010	1127443	Male	54	50-54	Agricultural Hukou	4	Primary	1	14729	6948	6848	25.301	0	0	0	0	0	Excellent / Very good / Good / Fair	Very good / Good / Fair	��	0	0	6	7	15	1	32	3212	Urban	122	2	2	1	1	4	0	0	0	0	1	0	1	0	0	1	0	0
0	112700000000	1127443090	1127443	Male	58	55-59	Agricultural Hukou	4	Primary	1	14652.9	3511.61	3111.61	22.2214	0	1	1	0	1	Excellent / Very good / Good / Fair	Very good / Good / Fair	��	0	0	8	13	2	0	32	3212	Urban	122	1	2	1	1	6	0	0	0	1	1	0	1	0	0	1	0	0
0	112700000000	1127443080	1127443	Female	62	60-64	Non-Agricultural Hukou	1	Illiterate	1	16471	7930	7930	18.7928	0	0	0	0	1	Excellent / Very good / Good / Fair	Very good / Good / Fair	��	0	1	2		10	1	32	3212	Urban	122	2	2	1	2	1	0	0	1	0	1	0	1	0	0	1	0	0
0	112700000000	1127443120	1127443	Male	45	45-49	Agricultural Hukou	4	Primary	1	1251	7860	7360	23.4142	0	0	0	0	0	Excellent / Very good / Good / Fair	Very good / Good / Fair	��	0	0	11	15.5	3	0	32	3212	Urban	122	1	2	1	1	4	0	0	0	0	1	0	1	0	0	1	0	0
0	112700000000	1127443240	1127443	Male	56	55-59	Agricultural Hukou	4	Primary	1	6050.33	6280	6280	27.6283	0	0	0	0	0	Excellent / Very good / Good / Fair	Very good / Good / Fair	��	0	0	10	13	3	0	32	3212	Urban	122	2	1	1	1	4	0	0	0	0	0	0	1	0	0	1	0	0
0	112700000000	1127443180	1127443	Female	60	60-64	Agricultural Hukou	2	Literate	1	1171.33	973.333	873.333	27.7697	1	0	0	0	1	Excellent / Very good / Good / Fair	Poor / Very poor	һ��	1	0	5	8	28	1	32	3212	Urban	122	2	2	1	1	6	0	0	0	1	1	0	1	0	0	1	0	0
0	112700000000	1127443110	1127443	Female	46	45-49	Agricultural Hukou	4	Primary	1	46501	7790	7640	23.0608	0	0	0	0	0	Excellent / Very good / Good / Fair	Very good / Good / Fair	��	0	1	7	10.5	5	0	32	3212	Urban	122	2	2	1	1	4	0	0	0	0	1	0	1	0	0	1	0	0
0	112700000000	1127443230	1127443	Male	80	80+	Agricultural Hukou	1	Illiterate	5	6201	2813.33	2146.67	28.7403	0	0	0	1	0	Excellent / Very good / Good / Fair	Very good / Good / Fair	��	0	1	2	3.5	9	0	32	3212	Urban	122	1	2	1	1	5	0	0	0	0	1	0	1	0	0	1	0	0
0	112700000000	1127443190	1127443	Male	77	75-79	Non-Agricultural Hukou	3	Literate	1	11299	3800	2900	23.4748	0	0	0	1	2	Excellent / Very good / Good / Fair	Very good / Good / Fair	��	0	0	10	12.5	7	0	32	3212	Urban	122	2	2	1	2	1	0	0	1	0	1	0	1	0	0	0	0	0
0	112700000000	1127443220	1127443	Female	64	60-64	Agricultural Hukou	2	Literate	1	13687	5808	5608	27.7765	0	0	0	0	0		Very good / Good / Fair	һ��	0	0	8	9.5	1	0	32	3212	Urban	122	1	2	1	1	4	0	0	0	0	1	0	1	0	0	1	0	0
0	112700000000	1127443020	1127443	Male	60	60-64	Agricultural Hukou	5	Middle	1	8515	3400	3300		0	0	0	0	0		Very good / Good / Fair	�ܺ�	0	0	11	15.5	9	0	32	3212	Urban	122	3	1	1	1	4	0	0	0	0	0	0	1	0	0	1	0	0
0	112700000000	1127443160	1127443	Female	56	55-59	Non-Agricultural Hukou	2	Literate	1	58681	6726.67	5726.67	23.7919	0	0	0	1	1		Very good / Good / Fair	һ��	0	0	8	13	2	0	32	3212	Urban	122	2	2	1	1	4	0	0	0	0	1	0	1	0	0	1	0	0
0	112700000000	1127443210	1127443	Male	83	80+	Agricultural Hukou	1	Illiterate	1	2721	3608	2808	24.947	1	1	0	1	1	Poor	Poor / Very poor	һ��	1	0	9	11	17	1	32	3212	Urban	122	2	1	1	1	1	0	0	0	0	0	0	1	0	0	1	0	0
0	112700000000	1127443220	1127443	Male	64	60-64	Agricultural Hukou	7	High and Above	1	13687	5808	5608	23.6719	0	0	0	1	0	Excellent / Very good / Good / Fair	Very good / Good / Fair	һ��	0	0	9	10	5	0	32	3212	Urban	122	1	2	1	1	4	0	0	0	0	1	0	1	0	0	0	1	0
0	112700000000	1127443050	1127443	Female	81	80+	Agricultural Hukou	1	Illiterate	5	12801	11540	11040	21.0603	0	0	0	1	1		Very good / Good / Fair	��	0	0	6	6.5	4	0	32	3212	Urban	122	1	2	1	1	6	0	0	0	1	1	0	1	0	0	1	0	0
0	112700000000	1127443040	1127443	Male	67	65-69	Agricultural Hukou	2	Literate	1	7414.33	6158.67	3658.67	24.508	1	0	0	1	2	Excellent / Very good / Good / Fair	Poor / Very poor	�ܺ�	0	0	7	9.5	7	0	32	3212	Urban	122	2	1	1	1	4	0	0	0	0	0	0	1	0	0	0	1	0
0	112700000000	1127443160	1127443	Male	61	60-64	Non-Agricultural Hukou	2	Literate	1	58681	6726.67	5726.67	21.3774	0	0	0	1	2	Excellent / Very good / Good / Fair	Very good / Good / Fair	��	1	0	6	9.5	8	0	32	3212	Urban	122	2	2	1	1	4	0	0	0	0	1	0	1	0	0	1	0	0
0	112700000000	1127443200	1127443	Male	69	65-69	Non-Agricultural Hukou	6	High and Above	1	12721	4900	4750	18.7788	0	0	0	0	2	Excellent / Very good / Good / Fair	Very good / Good / Fair	��	0	0	11	12.5	12	1	32	3212	Urban	122	2	2	1	1	1	0	0	0	0	1	0	1	0	0	1	0	0
0	112700000000	1127443100	1127443	Male	54	50-54	Non-Agricultural Hukou	6	High and Above	1	35267.7	13906.7	12906.7	21.2629	0	0	0	0	0	Excellent / Very good / Good / Fair	Very good / Good / Fair	��	0	0	10	15	6	0	32	3212	Urban	122	1	1	1	1	4	0	0	0	0	0	0	1	0	0	1	0	0
0	112700000000	1127443070	1127443	Female	56	55-59	Agricultural Hukou	1	Illiterate	1	31335.7	6840	5840	22.8538	1	0	0	0	1		Very good / Good / Fair	һ��	0	1	6	7.5	3	0	32	3212	Urban	122	2	2	1	1	4	0	0	0	0	1	0	1	0	0	1	0	0
0	112700000000	1127443010	1127443	Female	49	45-49	Agricultural Hukou	5	Middle	1	14729	6948	6848	25.2174	0	0	0	0	0	Excellent / Very good / Good / Fair	Very good / Good / Fair	��	0	1	7	12	6	0	32	3212	Urban	122	2	2	1	1	4	0	0	0	0	1	0	1	0	0	1	0	0
0	112700000000	1127443040	1127443	Female	68	65-69	Agricultural Hukou	1	Illiterate	1	7414.33	6158.67	3658.67	23.286	0	0	0	1	1		Poor / Very poor	�ܺ�	0	0	8	9	4	0	32	3212	Urban	122	2	1	1	1	4	0	0	0	0	0	0	1	0	0	0	1	0
0	112700000000	1127443170	1127443	Male	53	50-54	Agricultural Hukou	5	Middle	1	15651	11340	11340	26.4818	0	0	0	1	2	Excellent / Very good / Good / Fair	Very good / Good / Fair	�ܺ�	0	0	11	15.5	6	0	32	3212	Urban	122	2	2	1	1	1	0	0	0	0	1	0	1	0	0	1	0	0
[truncated: 43,151 more rows]
[truncated: 212 more columns]
